# Supplementary material for: Metabolomic differentiation of benign vs malignant pulmonary nodules with high specificity via high-resolution mass spectrometry analysis of patient sera
Source: Nat Commun. 2023 Apr 24;14:2339. doi: 10.1038/s41467-023-37875-1 (PMC10126054; doi:10.1038/s41467-023-37875-1)
Supplement: Supplementary file 4 — Supplementary Data 1 [file 41467_2023_37875_MOESM4_ESM.xlsx]

## Sheet: discovery(+ESI)
Raw abundances of all extracted features (+ESI ) from samples in the discovery set.
Features (+ESI)	batch1_S009	batch1_S017	batch1_S026	batch1_S033	batch1_S044	batch1_S051	batch1_S069	batch1_S076	batch1_S092	batch1_S100	batch1_S131	batch1_S002	batch1_S005	batch1_S011	batch1_S013	batch1_S018	batch1_S020	batch1_S027	batch1_S028	batch1_S029	batch1_S047	batch1_S064	batch1_S065	batch1_S066	batch1_S068	batch1_S077	batch1_S094	batch1_S095	batch1_S097	batch1_S101	batch1_S102	batch1_S104	batch1_S111	batch1_S112	batch1_S113	batch1_S118	batch1_S123	batch1_S129	batch1_S136	batch1_S141	batch1_S003	batch1_S004	batch1_S007	batch1_S012	batch1_S014	batch1_S019	batch1_S022	batch1_S023	batch1_S024
100.07581_1.15_p	303636444	320348967	380026885	421517786	401265574	510765888	669321307	293861782	486183503	404134901	474537418	377104751	255372997	293749384	220189179	350419791	360436936	378763753	340728707	228265974	356615487	314794013	358151819	306983304	396370812	313053857	395722792	481898684	311949553	317468668	351272215	366185012	340619751	491438684	384154790	420947144	376526547	433268951	389828155	474524917	244927607	348169141	425165304	454989166	387162328	356220070	315340147	306065253	309026177
100.07583_1.33_p	303636444	320348967	380026885	421517786	401265574	510765888	669321307	293861782	486183503	404134901	474537418	377104751	255372997	293749384	220189179	350419791	360436936	378763753	340728707	228265974	356615487	314794013	358151819	306983304	396370812	313053857	395722792	481898684	311949553	317468668	351272215	366182636	340619751	491438684	384154790	420947144	376526547	433268951	389828155	474524917	244926454	348169141	425165304	454989166	387162328	356220070	315340147	306065253	309026177
100.11215_4.52_p	747312	880315	2007003	1600433	953335	670236	2778606	1953049	909424	1298063	2276930	1762974	975728	1019334	1096056	1127020	927681	816806	974863	934084	1641982	560596	1003962	914876	516821	869377	767879	1013931	691467	736154	1211524	1192628	815742	855429	1824609	920199	872571	792527	1036077	779082	807841	879471	560916	672996	930011	993726	410700	1354302	718556
102.06625_2.38_p	79473394	76501684	83133885	78756052	133870679	133545962	114151820	77231148	106212280	99853655	88715452	93547629	107450309	99079971	95049218	102552090	97915783	109959079	70331892	129780142	87143033	100016158	76946574	80894454	120872498	103516862	108685877	137101561	129152220	72839974	146631983	97377535	89816723	87055506	72029614	115013400	136307659	87024946	70162337	136000176	80538111	124337806	122106245	94940815	84928632	110416525	67711298	87870330	101282219
102.12779_3.09_p	396620599	397355469	386702370	602761453	442666780	362234905	365530497	396128575	388309633	464070826	430688073	727168219	618717760	680186143	616154754	586631742	541388655	604222681	499753449	566098794	741487791	628725585	561941446	602365521	580262399	559796158	574632599	567144451	707155975	582853412	576600715	657544520	573495950	654093793	588301555	774707611	530914179	620232455	612102474	523505515	540392183	545134996	497106918	596051385	553822373	585767805	538369674	543281915	529453099
103.12304_8.79_p	5146416	4757969	3535368	1621327	5560668	8508613	5385690	31510862	3211146	9808641	2326359	9241685	24260305	8683463	8753050	6440804	12238805	4648342	3501087	5558811	24530164	9389982	16507932	33287198	3534007	6545956	6991116	6964533	10392809	10899664	15968760	5649953	4662228	7595233	6004067	11713724	2253190	5338362	31056942	6233219	2881147	32429647	1345402	9248555	3626933	8112620	20762623	2366615	2741272
104.07069_9.69_p	7135478	5480769	7729835	4950752	6888129	7557821	5923306	3317841	7316376	7618161	20257103	7213756	10358485	6985303	12195399	8221775	13183984	5139940	9057570	6712684	8137582	4675468	7065197	8066152	6849748	5635835	5325386	7788635	6029450	8166739	7639421	7122382	5792932	7204514	9631077	6328878	6185750	4765135	5843389	8571653	4972540	8439320	5826123	6511087	4319530	5862149	5845749	6776863	5044268
104.10707_5.25_p	541819272	619972028	864092570	509801447	629121455	579147880	1004324682	530298524	972296910	564402067	683830350	640101612	590140045	348594690	675274394	620780012	525554961	584167779	508036559	672645473	693396098	545108109	690729277	797226755	514642248	711989361	520705712	643646854	583207594	465083870	499384123	670481491	632383017	450029176	674666115	666405461	798057192	506636656	569280272	632948314	554135136	712577589	604567854	728584482	504413081	575088191	527595336	617748854	617655249
104.99241_9.37_p	7389221	7472408	8155808	8185532	8868686	8442704	8388238	7488966	7898961	7757519	8146923	9258849	8107616	8226341	8079133	8287835	7544016	8413425	8334158	8189525	7972810	7659030	7936703	7737380	8940662	8530682	7521482	8937784	8520806	8176000	8741821	8054450	8054334	8495607	8777724	7610660	7289332	8795903	7972363	7648042	7735527	7748721	7968880	8403970	7443655	8417185	7993220	7466655	7484484
106.05_12.11_p	5532566	3980104	3865591	2214302	4472142	5836950	7238358	4827136	5299099	2277778	5040413	4188764	4236137	4304396	3121660	4162373	3707165	4629634	4354137	4032261	4115878	3481878	3541386	5117727	4170768	4099603	3730945	4386762	4743625	4367098	3411803	4649456	4302800	4808769	4869769	4861634	4444445	3803218	4113861	3497633	4104861	3249430	5077308	4671479	3761941	4613483	4032035	3985759	3979005
106.08635_8.09_p	844541	1146191	706527	919254	874193	1009199	1413185	842898	1442855	895671	463862	1365094	819878	840345	1520798	1033798	887466	719885	398467	700892	1257429	644852	1059925	1590957	4636916	1221484	651960	926929	1632328	982172	673743	915740	873149	640300	1100137	1549956	577532	742773	946712	487338	1593547	974424	957466	1130758	847263	882263	1628752	1136958	1378371
106.08638_7.18_p	2309038	3201048	7056852	3015027	2579904	1761537	3759836	1264112	4809119	2583002	2993786	2790387	2890874	1754909	3188953	2883149	2749817	5846944	2872334	3398002	2572750	3366062	3389985	4218426	2760051	2611064	3300919	3804535	3040127	2867109	2240162	3344313	2299065	4225296	3034103	3340176	9160918	3216522	3897571	4148670	3798849	3821057	3793732	4005739	1707421	1367520	2407427	3092161	3248140
111.08052_1.3_p	808907	970885	1418520	981057	938684	966140	1569992	1039657	916774	1008838	1439168	1093508	977629	737209	1394091	1401283	1254742	1396699	879696	989584	1723700	1216926	1132573	1349758	997551	1255618	926578	1029453	966541	854276	1349008	977661	977491	1519030	1140389	840087	1379617	1462653	928477	1037811	810019	851175	595618	1308875	987172	1012874	1124131	873828	863174
112.07585_1.31_p	1848111	1325902	2382124	1494847	1471876	1844331	2041060	2107888	1307761	1997009	2161283	1734576	1674334	1389011	2278938	2012504	2229215	2363871	1490670	1429450	3011311	2004533	2201353	2374450	1678950	1443983	1899922	1542988	2206235	2072819	2631970	1626492	2040037	2604941	2105660	2161516	1875416	2339977	1862910	1390786	1099832	1485382	1089120	1964750	1622950	1933176	1742709	2097063	1498940
114.06629_4.07_p	1690378176	1615966067	1809813251	1757186665	1843256064	1662522588	2135962118	1567401798	1361512385	1375726631	1641852911	2065994542	1961185908	1543901219	1720183922	1776037446	1693262054	2052655257	1877849741	1727584893	1536992862	1713781195	1998554911	1935795309	2198796902	2017960769	1874702835	2132301677	2110845436	1962171510	1703319542	1937408518	1720178853	1931580960	1633892567	1739634426	2219526735	1904353320	2041057476	2227042191	1921628917	1819113762	2316936787	1936200048	1900197413	1920161363	1799337143	1496801351	1980918329
116.07073_9.67_p	178753154	226903792	243136791	160179665	394256475	154158546	517821171	214478598	345196381	250690301	218290905	331777227	235209359	174827306	249307592	172667961	250432721	228190755	451938951	211367551	256049491	223486093	282074572	303343659	302106977	204276983	318460395	320570166	351234867	197070961	380007885	287597307	219578631	175655993	381546522	281989293	269732296	245965714	254533960	241481897	268704475	323279668	205375093	282132762	317266717	223845289	223656225	441890306	252814954
116.07076_2.29_p	47878	1190021	1997351	535869	836169	139622	193844	274883	423306	119664	560602	603185	233368	1375666	539755	1383119	294343	342765	271054	1426998	319201	379464	556335	618641	1792094	147142	856622	1005583	181477	955999	745345	246736	1041372	551350	199147	710526	518929	192672	184494	2055054	1181387	1536054	544492	146062	412779	836796	179914	531660	839494
116.07082_14.92_p	2108397	2395932	3244345	877020	3307693	2079540	9263631	1815125	4361749	1561864	1856894	2864825	2699355	2877914	3208964	4007349	2080337	1153126	2698579	2678409	1345689	2074416	2339374	2819702	1850920	2960936	2009787	2600987	2712206	975791	2021197	3528643	1999979	2256800	2896653	2002131	2866446	2702057	2320936	2189638	2425601	7215743	2412063	2901089	2683863	4341640	2277866	2099125	2605020
116.10709_5.81_p	9278822	7639236	9239982	8851254	9951553	9547336	8483650	8226087	8311847	8975031	8932679	9576680	9257516	9410866	8861426	9673332	9644618	8481505	8871365	8506772	8737796	9288119	8977460	9320286	9551174	9815448	9140321	9982442	9756053	9652128	9387693	9538799	9586961	9251680	8892619	8977275	8224097	8969788	9588442	9172449	9476508	9566861	9891911	8376008	8982360	9605403	8815509	9204752	8375609
116.10714_3.12_p	1498194	2764233	3313956	3699459	3233113	1040631	2821604	2853117	2953283	3662937	1097795	3710251	3307572	3070017	5651583	3723603	3701403	2701815	1938600	4054120	2700448	4565007	5163960	3081364	4069636	4302677	3952134	2804748	3024168	2184182	3710298	4174005	3817897	3383001	3083373	5214456	6470886	4439739	2239590	4276616	3631299	3642834	4074893	3169317	4050670	2935159	3039338	3169406	5415306
118.0612_11.03_p	434134	862243	1189745	189265	847513	599757	1108774	913248	1512800	900714	524441	1104525	1039282	913637	1012800	1178582	1044392	1079192	1448095	663268	931529	1218101	891817	1257116	1123009	912678	867698	1174733	911139	697833	1131244	1057233	1074219	1201782	995380	894093	961231	1229572	1617045	597445	1839340	375214	989567	1129878	1290907	1210677	1139530	1086991	1174011
118.06522_0.84_p	1759479	2382869	2176798	1807603	3434023	3240955	2792379	1797194	1843479	3051394	4093780	3052930	2988704	1582069	2480736	2398306	1294753	2785344	2616167	2118090	2534638	1950039	2318875	2333094	2416225	2258597	2923095	2325191	1391255	1953318	1216990	2820748	2373894	1983278	2768328	3200427	1727040	2730559	2740788	2538372	1051397	3046518	2100853	2311963	993714	2549544	2126878	1534356	3215272
118.06523_0.84_p	1759479	2382869	2176798	1807603	3434023	3240955	2792379	1797194	1843479	3051394	4093780	3052930	2988704	1582069	2480736	2398306	1294753	2785344	2616167	2118090	2534638	1950039	2318875	2333094	2416225	2258597	2923095	2325191	1391255	1953318	1216990	2820748	2373894	1983278	2768328	3200427	1727040	2730559	2740788	2538372	1051397	3046518	2100853	2311963	993714	2549544	2126878	1534356	3215272
118.06526_8.27_p	2947090	1949694	2735638	2372488	4161958	3192820	3158806	2239914	2389215	2433911	2215363	2576564	2326886	1765523	2185236	2292215	2277237	2311631	1939108	2220446	1499363	2021510	2283405	2392438	2633171	1723545	1750710	2605097	1862255	1988962	1529860	2479723	2623314	2322777	2046481	2627319	1778901	2668946	2873081	2548590	2133015	2492775	2122850	2108816	2532718	1955170	2347966	1272377	2417088
118.0863_8.37_p	1812187961	2721971525	5379455211	1968112423	2024519150	2016473445	3712981785	2484094739	3818530015	1898763731	3744795971	3529895960	3541763593	2614474944	3224031784	2804814221	3637664809	2552475902	4157792197	2635924526	3227898532	2269312532	3173031132	3924963913	3177630017	2717794720	2509178333	3300008307	2823436253	2693573519	2535028466	3069489321	2846919667	3090397528	4225000482	1656998693	1781079310	1849413351	2576546904	2472408301	2406204899	2772069800	3462313404	3209272766	2204950512	3219633486	3109608401	2384867014	2627322587
118.08638_9.72_p	175635034	207046545	197061325	191384376	161315947	248824239	154465064	218195298	148265275	158939624	200494689	206754844	158921966	263781945	211842862	213136557	234556910	231840369	158840174	146227247	232793677	216245226	243878911	150956717	240413738	146023846	214404819	215455934	227948004	212869278	151765539	219970738	210814722	230229137	200885508	164670053	150652416	139340224	212468496	216232301	239265626	163410789	156197986	220793148	153305165	212063834	225548674	204372669	186278066
120.0657_11.34_p	9292246	8919130	9354185	4730171	13093250	10639919	17383309	7446501	14450106	5539506	11285539	12454523	10318677	11217917	12387425	9905911	11434393	13591987	14570264	10207965	4751891	6703799	9022375	11584399	13691179	11295098	10962024	17760630	12228258	11872687	11061494	9974804	12051464	10673845	13413031	7123132	13238881	10668687	13674643	12710651	9473498	11993080	10556619	13248490	10895389	8458054	11953552	11043018	9327208
120.08071_6.17_p	3093685	2027658	2508366	1241058	692037	4920500	3138470	1458711	1573730	1256215	7224931	862828	1124841	2782986	1315922	1494745	395205	1482405	618762	1151518	1283537	1009014	1758639	2321529	710328	919306	899364	2228865	1002516	751916	763759	895562	1182110	542631	1571886	1350549	2220597	1402011	766526	1166514	1089222	922997	1376216	830684	2773921	811909	1212045	450726	898050
120.08088_8.29_p	64790189	35682082	43285597	37462208	76656327	59039374	56803251	22487231	32900919	27071133	56042865	33266989	33509754	25578758	30626593	29081146	37640354	34355346	28342251	28559363	36022618	30366811	30702581	38614204	33347935	30463457	27377210	35534034	30874457	28161495	31050184	32651354	29911379	28870319	34482841	36920205	43932626	29916637	27792385	33054577	31825904	28918064	32077645	34584036	31232804	23541330	29156550	27468233	32311992
121.03979_1.72_p	1525250	2427200	3727581	551618	3060585	1560929	3139932	1241621	8315208	531223	820724	2676838	1457632	2228004	2832805	1830917	1240996	1120675	2752654	1509236	1011497	1550980	3064338	1905348	1129788	1669379	747266	1638029	3362633	1802788	2443201	1830936	1835666	1154497	2244104	818184	850377	882766	4746250	1082038	2534222	1347815	1689857	3201182	2613640	3852443	4205932	915384	972671
121.10134_0.9_p	343577	848206	377189	562467	688999	753842	943177	200495	866629	500356	858594	499855	374777	410809	511127	418736	309360	433247	667297	493808	685331	362326	401171	411952	287967	458085	1051936	756909	354549	359927	168709	437493	542546	365424	388191	801646	338495	426842	567336	440753	458888	595316	977318	178753	362533	732254	434624	390391	743787
122.08133_10.08_p	21258224	11100417	20807141	9759164	31686894	48423198	46419096	9950265	18797932	12676771	16610081	84742127	28987330	25674603	28543175	19976537	44652806	21174378	16775517	17060062	46180220	36968338	23804762	61686525	17074715	18147070	16344987	17858956	55305953	32458950	53022395	24617227	16112453	15135766	53872085	27050835	13874105	24343813	66732045	15030942	10543927	24345464	10397044	11700116	8447756	10699149	11926326	8103444	12589847
123.0554_9.68_p	140351	84161	93846	48913	275223	62049	67736	115970	80048	84108	144379	50708	113079	104599	74407	58458	77133	91396	34222	52885	109695	152603	55386	100463	52170	57092	80726	103799	60168	193695	118742	57746	81838	88762	71023	115987	75826	65333	88888	126378	38469	108364	34182	57227	60322	76200	52533	79456	32107
123.05545_1.41_p	713203	5302525	1288014	394073	907986	1234245	1910237	3662015	3056019	6045447	1723079	2340068	2824668	4032417	6606869	2223536	2092523	4046521	1703490	5027287	2975870	2269740	4038840	2987842	1558768	3344148	3115534	1913755	2002995	1904213	2326269	2513318	3933115	2242376	4849806	3579836	3304209	3441681	3344036	2261851	4733426	2371421	2299656	3250344	3863790	1900703	2853697	2315153	3440222
124.07563_1.56_p	22692845	22332994	34780331	26937613	26751642	27633764	33475420	25942073	27639995	33416513	36737747	28206396	28250962	20719248	30325139	32847459	27141549	32419584	23395529	29093532	37538413	30526337	30407162	31400935	25215144	26701968	26026001	24571599	24729098	23862469	30421339	26108729	27922545	33926903	27714133	25699362	29297094	34611607	26406163	25461590	20126984	23974640	18943334	32573577	27644999	30828123	26882772	24795746	26114800
125.10748_1.53_p	2646673	5447577	4077036	3500386	4231729	2102023	3211576	4926122	4182316	3903805	1769680	3489197	4253623	1826380	6319920	2640144	5411467	3494438	3003913	3681683	3410108	2530252	4360868	2709405	2628484	3093217	4452257	1449752	6941354	3613644	3864165	3433766	5890222	4251843	2378564	4172866	NA	3216843	1842166	4909827	3903115	1888911	4611930	1956644	5223432	NA	4626972	5946067	1859997
126.0221_9.71_p	5448269	4759830	6339637	6015731	5387589	3596735	4218136	5479372	7404957	6310740	4628112	4626908	6415736	4889655	5423866	6779014	3509446	6119045	2628200	7591858	6723848	5826183	6365105	9233471	3380787	7397205	4162521	4117492	6286718	4321815	5147709	4914366	5246633	3584070	5991308	3608597	4774762	5980618	4718313	3888992	4400377	4497057	3833293	5424875	7266995	4990306	5324046	2390449	5731119
126.0915_1.53_p	3566976	5109295	4822379	2555885	3283762	3161300	4114540	4780895	4256243	1275776	4722494	9068403	5223240	3141221	6604663	4108108	3635447	4439276	3676908	3607553	4278523	4300089	5526085	4615980	4680253	6400538	3950124	4858391	5300570	4745384	3588053	4089238	3279329	4266010	4563337	4680244	3974045	6498505	3756459	5523440	2642025	4339225	9586037	4820151	3140251	3911470	3611051	5015335	3482650
127.07276_4.67_p	3921419	1858079	3139486	1202188	5362542	6959173	5516732	3569822	2197292	13314388	2001931	9820840	11805226	5354465	6045757	4362252	5094466	4826029	3138353	3002586	7176301	9415238	5376481	8406722	4215468	3425854	2992313	2935250	8182856	5385864	6513380	4992040	3542358	5505453	6985824	5682027	2478456	4062440	11064314	2486286	2596187	3540760	1630570	4060693	2008645	1367264	1367254	1138920	2717421
128.10707_4.2_p	1280151	2248213	2035666	2077279	1458884	2323304	2087320	1674709	1475012	1859801	3107853	1641600	1927635	1011758	2007650	2123733	1576214	2374052	1547690	2184029	2371438	1995504	2123165	2091773	1475069	1545625	1607091	1642565	1863692	1560102	2006459	1737410	1850527	2371497	1769933	1840900	2020606	2225525	1662035	1261547	1013027	1360048	1096165	1828172	1401657	1757357	1829406	1559708	1408998
129.06595_10.39_p	29014	290179	33415	13353	102355	22607	1088565	9254	238618	129654	21010	91142	3948820	146332	153433	53325	10862	1260752	8944	2286356	866107	993894	157736	159311	95744	166973	1381457	763270	291023	231252	12729	493637	287936	615182	185880	87370	13182	738916	2954048	624099	103915	1047649	696152	264554	72054	354308	147636	54339	418430
129.06596_11.18_p	20818849	26033207	45892763	11985816	46525486	12691861	15066627	9110519	23729292	6065640	16893443	21835381	19694370	17693193	8002156	10843011	17306951	11427288	25481958	14539380	18512764	9165714	17793281	24352001	17029028	24390285	15083198	29334521	19492530	38216677	17255741	10956317	8464722	14971364	23616352	6634635	8259912	20741480	21620801	12753297	9022799	18746145	13558497	27074540	14640680	32091139	19469352	12553531	12535967
130.05003_12.01_p	32861313	51544780	49987329	38885027	73644986	53973540	47645893	50096824	66882245	46669573	49835571	64660406	61523516	47440559	49408800	50520642	55846365	57308913	95748719	52564239	58745721	53742583	55422407	56223164	65197590	57786690	55702101	66108740	58461943	59700143	69855005	61845146	57860237	57607079	70336718	44578737	54468409	58215169	57321633	57699745	69511822	50954730	55773948	65070007	49599644	51715039	54962448	60427871	63509778
130.05003_7.07_p	19511	1935354	2615241	1237876	2440929	2324006	1245409	2290871	4238100	272648	538075	872809	1444744	1207543	524511	2753896	2873589	1020605	3983989	1365555	3595445	339138	688832	260846	2655932	997529	2913474	2171717	1837306	2043599	1107170	1288609	2124773	1086619	1985802	270994	2825784	363896	675570	7517444	554925	2131894	301811	1252637	735845	1046076	347182	2058820	650025
130.08638_8.33_p	107278351	25987147	56932235	36907054	39010914	34324984	40170163	29524685	27437774	44803422	148141562	17808886	63571410	134127472	43343669	25856371	89744926	24624991	41902993	15015513	16597470	28456865	30321785	29071027	32020207	120736273	98209847	24052873	115081536	81356052	61521391	28583458	38287736	42622976	40344621	7470666	14319555	57781558	32026264	59635722	27982871	38606544	22251180	233214526	13835776	46983761	28072307	33696789	25317975
130.08644_14.83_p	6816915	7294221	7232435	4677022	8078236	9295593	12865107	7651132	10018264	8381710	7300397	8556636	8676918	6664647	7829692	9061914	6842256	7282899	8644700	8618524	8124763	9398470	7594170	8325340	10044309	9803959	8555704	7961401	7382975	6585639	8674461	8066478	9341359	8286559	7152483	9974873	11423048	9729500	7160393	9013645	9119081	7419561	7549889	9482683	8633035	7495670	8424904	6573361	8557913
130.15919_1.83_p	22337394	24991936	18063394	25661213	22403558	22729518	35510998	20446801	18377515	15958720	18906782	29891154	21325388	21307706	20738695	27055124	19017287	27964126	22424333	17766940	21648247	21732356	17604483	22973265	24697002	23310238	21004143	20147132	18596901	21519085	19195360	21216885	24327667	18057782	26703515	23143076	20670129	22434077	24827506	25866493	17092497	22581892	18415938	33279535	23371090	25473129	20358430	27575089	20920083
131.11803_5.33_p	3529047	5981185	3151460	432267	6260315	9766880	4456955	11427062	1625230	4641765	687616	9338108	16302788	12932557	7498196	4714833	10253815	4799986	2282890	12017642	24085091	7613718	24364785	23208655	2655604	4379672	5207828	5073357	12216833	7638564	10712340	6167733	4169601	4966226	5174132	9395058	544584	2768334	24659583	4828553	7511130	12257755	1633758	8540326	3238794	6537121	8879993	2667722	1441685
131.11807_8.07_p	1924808	1514611	2626842	6524939	6606400	2190142	1474552	1258526	2163147	1966121	1522558	2694247	1777731	1994066	2882571	1845611	2094384	1588488	2400649	1725579	1581740	1537776	1774887	1928557	2104390	1912199	1735653	2042838	1570922	1779176	1744079	1985283	1744145	1402448	2090243	2073056	2278248	1967378	1649382	2202473	1703386	2186640	1685419	1715520	1821356	1621580	1548261	1839304	1886514
132.00331_9.35_p	95735715	85974570	91981923	86785323	97081033	92568773	93187902	92719265	85119777	107557528	89152407	99190231	91601158	100148234	90550410	96089156	91177716	102711058	91614637	87959813	100930501	99010183	105877254	92909281	95998515	94417840	89262379	90581182	97140887	105634885	94310181	92242902	99798568	103146201	93707633	104899204	86175878	101163367	92175607	88189639	91231672	100470216	95275237	95872298	100194703	99874845	89617503	100174265	97092011
132.06572_10.86_p	2505614	2904001	7902195	1474768	3631845	1682572	15541023	11640512	12962606	3461550	4917288	5697427	5786579	7688514	4117133	9979538	4958277	8885081	10819956	21304290	2994327	3530740	5392077	5334271	7891622	8906654	8066828	9945242	6268391	2700283	9241463	5783178	2363465	5077732	3550637	7032570	4982373	3750802	4741943	6493909	7018727	14154850	4052859	7066068	7882762	11291098	6963287	8514974	5694069
132.07684_10.77_p	93866778	94076206	91122818	155006444	79449178	387150579	413462992	174870285	150714545	233758351	53805034	96547346	95517912	173591084	166989418	135276034	103003352	200387880	113703343	323156910	113465701	141501955	128625673	249759343	165663938	112028229	142626785	76512262	93682938	53440196	279293192	183422642	290803040	196402329	72033675	203760364	184953946	210451432	103266937	263491170	172448232	163880401	103097017	108198457	178892584	94090851	100128482	230759330	153288192
132.10201_10.57_p	NA	NA	NA	NA	3222573	NA	10532999	NA	18284852	1220051	1156327	NA	21811889	3081448	12992030	NA	NA	3151730	1298321	2532559	29065926	NA	NA	2872444	NA	NA	1886070	11018252	1639053	NA	NA	NA	NA	NA	NA	1973824	NA	NA	14885261	NA	NA	NA	1616650	NA	NA	820100	NA	NA	2884873
132.10204_8.13_p	2515634	6743271	5903322	3816244	3858679	6284543	58087973	18486249	18101835	8174723	2209006	14447890	109755228	23073389	10210508	13688195	9574355	55470852	1446460	23695137	4599740	8112564	3761992	6748334	2827784	13632697	16687414	6490494	7075039	2007995	30802977	5181956	29861243	6014383	7745181	4500607	NA	2709432	76863821	16439914	4568850	7012887	17492166	7678862	11758008	1870421	928006	2014953	31264292
132.10204_8.78_p	96964768	71710376	87472150	37057478	88048190	121961571	165900060	53729934	105938479	95678541	78950375	71694730	90568036	117455363	79964976	67303016	72431132	82483110	104115496	74302046	91081052	64819707	80077582	89084871	79921495	87345758	80198895	86684271	70944161	79456303	80741533	91188176	79441061	62947059	77808328	125607408	100151190	77777403	66381507	77956763	74337447	87839358	92069008	77409187	74484907	68007920	73705813	78900451	90451254
132.1021_8.4_p	207072327	155336305	168615054	106445887	165697717	263831220	290241311	126623848	184649947	186254025	153462136	156291767	206241585	200898634	152457554	129688256	153528818	166922941	158229320	161098320	194895151	153800948	173637770	202442373	155776932	178193275	160399098	152761866	146413210	151695018	165151093	172564808	172717351	135016160	150331116	253426995	201736456	184267545	128986085	158250878	170774637	169894994	187749726	166578028	160763314	135443046	157669217	134158834	186659510
132.10211_3.96_p	4206252	2016454	NA	NA	9014365	6759590	840010	NA	5200954	270700	NA	943586	NA	976981	NA	NA	NA	4294763	964968	5280064	471367	6795328	484015	6490733	3026658	519582	2304618	NA	NA	NA	NA	NA	363387	3300552	NA	NA	NA	6549778	1136386	3946758	NA	443195	8038930	3175940	5254498	10518200	NA	334185	NA
133.03194_9.29_p	3527507	3251386	3252995	2360851	15211006	5714145	6664846	2697910	4904237	3588777	3552021	4634792	4147985	2269046	3195230	3037979	4287710	3819755	4768814	3452750	4127536	3897866	3897643	3645746	4687036	3701526	3743084	4877550	3774578	3437502	4557888	4066847	3821335	3379177	4311154	4778357	5180327	4118484	4569147	4258647	4453233	3924078	3735935	4622619	3707414	3397767	3637823	4180732	4106603
133.06093_12.47_p	3980161	3896746	4205435	2925292	3046666	5964426	5780299	3334695	5396658	2700079	5900499	4599430	4910078	2400863	4032487	2983897	4534691	4892925	5165497	4157276	2324883	4618137	2737186	2863441	5042413	4631093	4139261	2973765	1930412	4705252	2061578	2571474	6344877	3390873	4492812	2346848	4735218	4860526	4961067	4937305	2531568	4471113	4465603	5381684	2259500	2936897	4535346	4942372	4979738
133.09735_14.93_p	3832027	3812707	5527268	1489184	5491084	3231959	18001340	3166859	6632965	2860501	3039503	4455545	4005719	4436103	4693199	7294333	3523000	2417197	4396117	4147094	3913699	3369878	3833935	4306247	2599162	4252947	2679187	4511375	4225464	3021569	2139614	5087220	3348039	3854685	3774807	3482339	4647961	4614220	3329329	3188362	3627725	15924165	3819472	4346388	4349649	7095997	3631901	3451443	4115932
134.03523_9.34_p	34395064	33291142	36217616	35354173	38163185	35662482	36722180	31474892	33215445	33936272	37260340	35355380	34195061	34099248	35874119	36435333	32618849	33262827	33380568	34460701	32922121	33028418	33878351	32796564	36890562	34370798	33260987	35611594	35796273	30241894	34326098	37135498	36145455	32752275	36986360	34551168	33660904	35806084	35721183	33799393	36490207	32549125	33672951	36279612	32832796	33652007	33887881	32767769	32409573
134.06015_1.13_p	NA	2563089	2971359	31557	574352	37695	1393403	1083183	1933764	92879	85331	969179	819354	2027826	1025707	1266718	1972352	269471	1746762	1234414	2918086	474164	1613422	NA	3845887	165969	2721848	371383	1498182	977087	914089	840554	2041077	1405139	1318632	150551	1550929	134881	820086	4228112	1172200	1472957	176774	2478350	159929	1252825	260803	1380111	901340
134.06024_1.13_p	NA	2563089	2971359	31557	574352	37695	1393403	1083183	1933764	92879	85331	969179	819354	2027826	1025707	1266718	1972352	269471	1746762	1234414	2918086	474164	1613422	NA	3845887	165969	2721848	371383	1498182	977087	914089	840554	2041077	1405139	1318632	150551	1550929	134881	820086	4228112	1172200	1472957	176774	2478350	159929	1252825	260803	1380111	901340
134.11766_5.81_p	224490513	197009055	236815016	219691695	239353276	244307021	206160495	219772257	191254290	221814212	231249516	232521544	228331035	240281397	228353133	236617083	240521397	222566908	219185906	217106057	229706022	226072409	243304103	235986876	227608463	223260901	234243637	221241196	256500071	259142134	236222944	238741851	233984333	240762988	239701575	237768519	206199279	220060847	221292246	239415791	227503441	250986257	229553573	209732956	228086665	228421640	219421583	239653428	234157925
135.11694_0.9_p	490607	1000161	537025	567175	847424	864583	1139581	191418	965288	894862	1097026	611762	539427	539305	658750	534539	422244	378837	381272	739760	677434	216474	430170	421189	341240	746387	862299	837409	467264	307073	531524	804708	744723	438720	427226	907864	481608	488895	562497	617425	535440	805040	1074460	270611	399558	726086	508560	500702	1112037
135.11696_0.9_p	490607	1000161	537025	567175	847424	864583	1139581	191418	965288	894862	1097026	611762	539427	539305	658750	534539	422244	378837	381272	739760	677434	216474	430170	421189	341240	746387	862299	837409	467264	307073	531524	804708	744723	438720	427226	907864	481608	488895	562497	617425	535440	805040	1074460	270611	399558	726086	508560	500702	1112037
136.04831_10.76_p	7804732	10019158	10382070	19226116	10810285	25897737	37849466	15630304	19131340	21347869	5083254	11647141	9251529	11862380	18394984	12570235	9257599	16818152	13237916	32193624	9440153	12711408	13821360	20047143	20847284	12516021	15660393	8848745	5277201	4022777	31790698	20226618	27701745	14559579	7229437	20655761	19656478	20371412	10555521	29810827	19787437	15255044	10151657	12532869	17293303	9240939	9596119	23350027	15944989
136.07584_9.71_p	1716420	1595327	1616895	1190730	1813972	2038369	2022663	818101	1624102	2199041	1559597	1615969	1475296	1517218	1798628	1529195	1809689	1506618	2107364	1384492	1690931	1666594	1483608	1316262	1861345	1578119	1667031	2823935	1393483	818475	1686081	2137515	1654072	1563562	1530449	2833069	2300280	1514244	1335741	1794026	1645002	1940084	1189910	1910774	1375434	1320695	1501825	2279554	1857601
137.04597_4.26_p	151696745	119336678	166076632	158855276	140400706	148851433	153906060	125170792	156959680	125523227	241938086	132411159	158922829	161400093	133727670	154750451	116755091	122928271	82679589	173608448	166005334	152687456	152194013	210863745	92899886	164170336	135085605	82670850	184480200	104767738	127652968	137019352	127846668	90518645	187311265	87520854	145966245	151986971	100373929	99825149	126033469	110543360	97044612	120698136	138104561	119863133	150792254	89770633	113413972
137.07114_6.81_p	2779648	4129462	3506432	2847347	10010714	2056396	2604169	5698175	11240894	27302709	6498376	7687376	10628084	12219097	23691676	13264882	17274592	29089918	4128007	23809155	7374790	16338692	10804354	10446772	12800992	11325411	14077358	7814861	10649045	11360157	8578228	12014644	12724842	15378642	21784934	25479294	34635350	13715756	13068829	11810213	20646042	15629414	16455799	19704362	18327134	7392113	6197243	9698014	16119893
138.05508_8.94_p	4194321	7938524	58731300	1187884	1431059	342236	24107487	4627189	37581942	5276990	15091084	20960404	14548185	3825928	27349166	6141351	5351297	5337427	20395684	5310025	4276304	7079374	7741333	3600177	3723429	18712805	16785886	67958532	7667333	12967139	3674884	8473841	4965175	13074370	4704662	7955233	9980289	14104778	39784881	7756713	1650517	7836651	23453661	7467118	2803783	19562208	7750241	6079404	3936574
138.05513_6.14_p	205663	879637	31052845	100344	61536	23385	392515823	3494828	65330749	8465148	54173	1754365	974796688	934305	85460917	707808	28523	18735386	1341800	3109073	95923163	12829211	8015719	2088829	577269	5598361	4801742	84618259	3030832	2319699	3516951	2556039	4981531	6416012	96847	7004936	26706	276685	147923873	9449717	193782	48370	3519499	601854	1085840	1102161	272611	17337	9601048
138.09154_1.31_p	4347121	4395335	6406870	5346499	4990834	5437226	8315245	6755954	5418644	5936699	8306523	5631154	5453645	3786942	6774281	7657332	6170774	7432807	4779879	6567038	8531416	6344820	6442379	6853502	5017764	5397592	4763977	5793796	5583133	4679428	6014243	5494894	5395611	8327043	6311437	4993736	6234660	8191498	5414419	5178570	4136196	4498633	3197141	6264469	5358856	5758594	5558159	4604183	4673853
138.09155_1.3_p	4347121	4395335	6406870	5346499	4990834	5437226	8315245	6755954	5418644	5936699	8306523	5631154	5453645	3786942	6774281	7657332	6170774	7432807	4779879	6567038	8531416	6344820	6442379	6853502	5017764	5397592	4763977	5793796	5583133	4679428	6014243	5494894	5395611	8327043	6311437	4993736	6234660	8191498	5414419	5178570	4136196	4498633	3197141	6264469	5358856	5758594	5558159	4604183	4673853
139.05035_1.72_p	2713486	3497944	5628268	1409146	5134653	2172935	4925516	1701477	11475606	1154122	1150710	3769850	1995459	3565063	4368568	3090865	2721423	2228960	3839315	3231592	2885008	3167202	4277250	3653420	2227739	2788489	1692176	2668402	4956011	2552688	3562883	2534275	2892693	2141630	3463047	2112152	782825	1741586	5855698	2273129	3863461	2353035	3143990	4104139	4398125	6472332	5533373	1503636	2284872
139.05035_3.86_p	22174637	7353346	8619321	6402725	8826057	6390752	12736719	4629137	27576400	4609645	4066640	11406151	8565145	7416216	10900899	6935258	7859255	6731629	7482820	6990824	7175851	7511526	10061728	8765385	5826248	7232823	5166676	7997463	14371548	4916093	14948157	6737284	5807734	7649080	9779033	7410216	5428433	10833917	11204800	5630849	8417870	4519368	8350207	12603783	6834953	9031757	10431221	5829459	8202098
140.06825_8.43_p	252020403	270553809	373501199	211341457	246054027	226177513	347366545	254598150	318086213	259856606	322068090	319140807	336262457	301619117	299737980	270277027	332556509	277740803	336767804	276158609	324407089	267041702	329580462	328963823	301859330	300412790	273568853	309406008	239491422	316832692	267941127	314187282	306188794	296613342	352260608	261311585	233616720	233795171	262617491	268586951	270121688	323747116	331449946	312333994	265084656	298078646	295915247	287579113	297803917
140.06831_9.29_p	44616023	39465852	45591964	54132679	27584435	41124744	51301351	45556898	50066160	42566548	45258172	51325242	42456770	54494714	50585642	45867011	40543176	50458763	39907248	42951002	35959944	45441861	45642262	42296589	42523104	41661797	50943911	44895546	41011898	43168117	41604894	38262495	48835795	48831400	47560761	44139893	51810128	45949204	41293990	40977173	45619038	43323082	46838177	37309481	38263106	47159779	54469742	50467467	43072540
140.06831_9.46_p	87215166	101973998	94156635	106606722	103892455	105646253	87299177	85539661	100846574	96151804	86043109	106233049	100833244	95459093	89997358	108516292	91226997	96121887	90186071	94615259	87544734	101232197	83772382	87283811	97959103	91075441	99557857	97442717	91105565	88769664	82589869	87487339	106942833	99187960	93276663	106488334	112761238	90604100	91749756	90078097	88372390	96305521	86211082	89471682	84976901	96341652	103506050	103071332	94031868
140.06831_9.68_p	88195575	101973998	94458427	105569433	104519778	103301772	86912439	85188088	101007824	94979481	86043109	106628015	100833244	96925988	89429784	108696582	89984611	94024246	90247268	94819045	88074934	101232197	83772382	87283811	99365780	88719002	98562747	99263447	92274152	89994154	84131377	86517411	107826269	98889984	94326005	105377679	113416006	90683964	89051196	91189658	90165068	94363920	85530868	89822752	84194790	94807870	103536068	100435989	95697517
141.06598_10.45_p	605571	1034115	4731845	1467362	1392774	540137	8042951	1044145	1697641	1778375	1810721	3463891	10214393	5254460	7895134	2178286	3876132	1511723	2294243	7465029	1173008	745188	4414154	2156658	3066860	2603104	5222544	1296245	1594028	2848880	2589529	1580486	1148340	2422926	1180697	969383	2031832	3198939	5289168	5476512	2737963	8157808	5114633	1798398	3263792	5860865	1750108	574218	2501493
141.10245_1.33_p	21211454	19668006	22045461	24203750	23021187	30511598	38183487	20823480	26148096	28638299	28375684	21509235	14645231	20767979	13003156	19520898	23278751	25498487	20438804	13511475	23229751	21357016	23907670	17764576	23136368	17864368	23311725	28201206	17702717	22149938	19600209	20800248	20980131	33840094	22375500	28762821	22363590	25783484	22294130	27777731	14584065	23016471	26372402	27183852	26226096	23186717	18577465	20815418	19388850
142.08644_7.56_p	347832	148671	1361558	371636	23260	21275	35552	97509	1191027	334157	528592	22841	118179	1285251	221178	80453	117176	27672	592606	201761	303856	43898	715679	229916	39352	240060	362357	13243	994868	153264	176372	834270	22701	91953	186460	44329	28131	205328	138394	46151	109990	66010	793624	14383	155490	283123	504119	506720	39267
143.0817_1.4_p	2292602	2712726	2042770	31291089	2246713	4396415	2866738	6673153	2093952	3632205	1269187	3780984	6452611	3051371	10163915	2664709	5503395	3454527	1285080	4834922	10387050	4664081	7889883	11010574	1409081	2887476	3560676	2738281	3974722	4380611	5275240	2832311	3284791	3327046	3322174	6641207	2419976	1953489	9732530	4274484	2124944	8468801	1739304	2767588	3489089	2318015	4433240	1512209	2304033
144.08101_8.27_p	2698788	1673719	1920307	1737507	3973911	2831661	2857245	1183121	1637631	1843344	1034194	1917741	1959662	611745	1240926	1735637	1820394	1840669	1127858	1521038	1937526	1144435	1711801	1789531	1959302	853891	1389556	1973010	832833	1244233	1647878	1920799	1631550	1446024	1562143	2066093	2226225	1379045	1813369	1612550	1719657	1737548	1564861	1667775	1108152	1162116	1614052	1704049	1908101
144.10201_8.2_p	1295430754	1299159361	149973820	748969376	23652294	5835985	167950126	28861674	866797914	115404268	3262687971	205148753	1312281916	2396182745	1045433606	403456493	404581800	604888201	1394785759	68586278	57378355	943751055	1322659543	179441419	369850364	2871719072	1207130252	131950568	2418430067	830105801	375549886	210247914	240734492	224851022	2026718195	259602922	29095322	762635583	313648618	912012008	258244919	210472643	129376822	3168660757	64735951	329753197	161332059	121044608	173659865
144.10205_8.18_p	1295430754	1299159361	149973820	748969376	23652294	5835985	167950126	28861674	866797914	115404268	3262687971	205148753	1312281916	2396182745	1045433606	403456493	404581800	604888201	1394785759	68586278	57378355	943751055	1322659543	179441419	369850364	2871719072	1207130252	131990670	2418430067	830105801	375549886	210247914	240743497	224851022	2026718195	259602922	29095322	762635583	313648618	912012008	258244919	210409205	129376822	3168660757	64735951	329753197	161332059	121044608	173659865
144.1021_10.46_p	3310943	4037430	7948597	2995929	3189920	2554124	5158080	3395099	6202873	3483258	2762323	7841395	24015947	4686780	3644376	5261283	4156961	15423937	3459685	5779538	4420473	3814987	3928910	5664628	4059376	5108818	15895628	3773760	3842662	4712254	4155134	3289022	9902398	4525203	4283585	5454133	4107432	3972812	10034535	8548155	3414557	8530412	4405561	4066742	3749404	3429405	4800418	3304222	7659860
144.10217_9.92_p	1621140	2228113	3092620	1734521	2241187	1713384	2412187	1872697	1945151	1887241	1523539	3345107	2354324	3841019	1922597	1850504	1958506	2263027	2734218	2661088	2915079	2568864	2132674	2656731	2515256	3659858	2591284	2132146	3816803	2973928	2655806	1866789	1734603	2801752	2783307	2038008	1703066	2423820	2313747	2472206	1826706	3588173	2139410	3480160	2096094	2360675	2250980	2052544	1907891
144.10219_10.6_p	3281481	4037430	7946063	2995929	3189920	2554124	5158062	3395099	6202873	3483258	2825936	7841395	24015947	4555793	3644376	5261283	4156961	15417240	3451972	5779545	4420473	3814987	3928910	5664628	3787951	5091349	15895628	3773760	3820407	4656007	4155134	3289022	9902398	4525203	4181289	5454133	4107432	3972812	10034535	8548155	3414557	8530412	4405561	4011403	3749404	3429405	4800418	3304222	7659860
145.13374_7.43_p	8947	394880	683161	72642	11676	13882	62485	18226	27648	157923	13976	110153	11042	12057	90085	210502	13354	13828	409268	45940	804199	12303	14179	14538	322156	109915	309912	12126	11820	47027	61674	42142	98235	165596	94321	93994	126110	38789	11917	376290	70869	122847	27948	179197	43370	9374	29101	92606	485872
146.06024_8.26_p	1104731	814354	1422275	1201794	2506844	1660886	2210646	1236225	1511372	1705101	694894	1786002	1597100	587778	1172715	1484562	1781886	1852936	1391380	1296943	1486581	1243277	1803109	1346308	1865490	1113753	1097547	1626220	963630	648537	1842686	2013628	1535478	1433783	1205731	2347170	2017027	1704041	1796627	1603653	1636888	2011180	1312111	1307204	1704562	1172102	1686617	1666243	1682059
146.08134_2.24_p	3230351	1047471	1628557	1819071	2010265	783401	813924	571400	815486	661852	6944399	1062623	1609367	6834466	2220337	833592	1176062	871483	1367030	818459	920198	1068971	1410307	1065667	922886	5062836	2756082	1019630	3244740	2374191	911892	942409	759562	1048827	1096908	1044304	1215214	2683445	770876	1788256	834417	1303091	1027247	11064915	1038769	893315	820126	829842	1000647
146.08141_9.71_p	77061	51858	14645241	78231	112784	184538	232810	575541	1401681	162241	988161	1343735	370187	7316085	10808626	1810369	10853009	1384063	5943898	90923	4576122	2450083	189137	947700	129197	677520	1923996	3984777	10171920	1764148	677650	158107	56536	351460	4217539	337903	552185	1098235	518518	1826663	5105917	4254156	87263	1171400	206637	942928	198034	1888729	2762921
146.11772_7.08_p	24325	223375	419509	38856	136022	25535	142284	935645	356709	856882	38847	152043	1135761	811490	51232	358152	52050	735530	72385	913165	74433	379028	244971	258254	187066	777133	161252	319037	106363	177727	122927	219065	170107	380873	175582	96164	29750	53377	648175	602307	59036	262702	355472	71201	1102172	381437	274174	826227	445192
146.11774_9_p	20123	23955	194315	28275	15156	673090	1700914	271974	1746752	40166	9139	103131	403566	25976	224694	51982	16255	14348	545293	51748	163421	169780	37489	24402	18762	169731	27692	788552	388007	37065	43525	222946	65734	544669	82666	44520	89166	39334	422731	1348178	86894	26565	433644	25863	31326	26228	240836	36620	69881
146.11777_9.77_p	57877741	63169724	107154542	70211711	163827855	119383117	104005850	63783811	67819212	53128197	44013245	137864799	98878479	58665156	67497285	74613478	75528359	108089427	117564716	86030302	83170750	72754013	80904116	74582657	100010170	107349802	84263900	129336364	81474948	88950074	88071232	85211571	104441376	107195286	72137895	70210917	96203442	73307606	83819030	124320998	95705320	108671700	120385437	108341305	92434550	103210219	88394882	79021701	95054595
147.0766_12.01_p	65402488	96298670	96046341	70554361	134082923	104517065	86662952	95138690	118441501	85918080	90372277	117452758	112167777	83738132	91126636	95076350	106495893	103851319	178049233	89354106	107817890	100838297	112840491	111897087	120884083	103500730	103266887	114390430	112754913	108806189	123859406	109144376	107499549	107948953	124660746	85858256	106537761	108837969	99067735	105269405	132273663	98841337	106839620	120232674	95469913	98190798	101197765	111464784	125194729
147.0918_3.6_p	15915085	5178315	11794102	6204688	28683620	39984042	43470922	5147794	13246555	7169099	12077661	71064743	22666663	20917077	19809018	15507554	37739555	16682398	15321123	14298421	47840253	26620003	17404847	42470022	13578277	12501402	7877704	13641698	83173633	22318552	34818870	16785109	13254375	8513282	41262360	19657409	8494178	18886191	56941467	9820550	4563160	26360885	8129822	5995795	5839242	6843201	6757908	4238257	18558815
147.11296_14.83_p	17919192	20944258	19346107	12280407	20742897	26133050	35636702	20389807	26734858	19830823	19175450	25072476	23269983	18402701	20974654	24262841	18892572	20861789	25152799	23920788	18473755	23746574	20731748	21602099	25988857	23473889	22280863	22292060	17231507	14274174	24828722	22409395	26026628	21245572	21372142	21947113	29381874	27905146	17063098	22018354	25844165	17523887	20349814	26505668	25038100	18947912	21685395	16918007	22128581
147.117_0.88_p	493735	1175724	769690	764116	1023782	1341531	1319554	482062	991343	1190050	1428640	776103	856845	467590	838250	467072	508286	337377	658743	872995	830392	462104	740154	766933	472146	918039	1033449	838888	482638	388496	449520	772681	831592	492064	354291	1278452	429742	659169	992960	718765	644878	1253594	1216503	406459	541477	1174547	640529	577222	1367050
148.06065_12.98_p	10840796	4554698	6389588	3526066	2977679	4038518	7755608	2942017	4846038	4081575	9551712	4209971	5330350	6730136	3561389	3232129	2344093	3063917	2911970	4750411	5097606	2267708	3327508	8071550	3342599	4113412	2834231	3684979	3596894	2453448	4073945	5118016	3253920	3696666	3636462	7306178	5308027	4987065	1703908	4890741	5007861	2917232	2638211	4282819	4884905	4017808	4061719	3053889	3804308
148.09698_8.8_p	60116	564975	340748	250666	2334456	42512	268503	520552	862791	6673911	106263	371668	1400409	2517904	1089126	816768	750848	1075105	1167538	433582	374121	355333	779618	2019985	361231	322851	557771	1788136	460330	454199	559353	827834	1993456	823947	625768	912689	895950	629911	419271	450797	338142	904260	239350	1447425	241163	1457144	665150	207087	780711
149.05995_0.85_p	1808439	NA	1943479	NA	3771684	2791684	2159543	2029087	NA	NA	NA	NA	2138522	2844672	NA	1282329	686840	3028174	1281590	NA	2659029	NA	1383586	4398882	1794061	2099138	1153235	NA	NA	NA	3170846	2580898	1073521	3558967	3038584	NA	2416362	3666060	2619792	2461175	NA	NA	NA	3695127	3642973	NA	3823788	NA	1715189
149.12862_6.24_p	398477	1427004	170882	232712	332172	1205930	1072594	233005	411972	662500	227326	662511	1240514	442719	1173145	554264	2298392	705769	567597	220822	1854297	829193	2377790	2178608	554559	384905	815407	1138312	1257063	2130235	2082896	1805494	580169	730072	743355	1228572	253222	448792	1675002	461283	659967	525946	352978	1467118	241964	464885	848052	392674	620512
149.13268_0.9_p	780415	1530677	774181	1084434	1455910	2078704	1699884	558178	1341170	1723900	1659107	1065475	924485	856121	1119844	624294	929075	609272	879618	1380137	1086248	676802	771626	701587	668323	1074999	1886068	1176485	711274	783411	736919	1171484	1231661	756942	538377	1778575	683660	888585	1287290	878448	760716	1655212	1861349	507082	800825	1393870	975908	893669	2002188
150.05856_9.29_p	18183657	16815562	17601797	11308224	69552892	29070556	33088723	14779766	23881881	18395586	17403195	22084700	19693128	12595418	15355874	15706367	21722188	19644574	23524785	15912485	22509548	19909582	19291836	19220760	22332383	19240703	18915694	24433798	18828777	18265448	22663247	20503664	20370737	17787842	21165720	24183454	27020168	19675723	22460610	22042024	21050902	21007685	18308295	22479146	19382998	17288381	18377528	21757690	20941094
150.05858_2.32_p	1783782	1669128	2473583	1390612	1737261	1158831	1908639	2147710	2110279	1316677	2075655	2915104	3021447	2050263	2764189	2766689	3514725	2396063	2079609	2149261	3070255	3020874	1646437	2170721	2348228	2528040	1963985	2522057	4942914	2288847	2772256	1824216	3875649	3182251	3232510	1839576	2226542	2039140	1522164	3068542	1759797	2149724	3818374	2028127	1414465	2142811	1682138	2324280	2851722
150.11266_7.22_p	5605689	4936127	4380999	1145953	3546324	4987813	8261501	3847025	3387598	3070389	4561531	6793380	6250620	4708457	6770194	15261760	6717018	9398471	4767795	10276214	4238890	3199634	8001940	5667484	7821951	9276220	3805739	26197001	6405216	7829064	7468769	4496833	3314303	5392092	10986306	6320421	4938572	4624606	12280112	3648317	13976133	4101360	3343003	11129760	7890367	8648372	5054565	5886612	7999432
151.06178_9.35_p	162424007	154413091	180481420	166952168	180911414	180111950	182473762	160069123	156534053	169751415	178420501	175335406	165691976	170079462	171434988	177677613	165477024	169659934	170367182	160128444	169094248	169648193	174778225	166909742	171214896	162024281	162089797	172676059	171199632	162524133	167360396	175013877	172604716	173343273	182952817	175152283	164859657	171317183	172652132	165309664	173778962	165177469	168662084	170041711	170481592	166654992	171754470	169574621	165792943
151.09671_1.43_p	1522041	1812777	1875479	1289597	2077474	2491157	2350831	2110219	2029911	1520257	873617	3086226	1633547	2833816	2152107	1520367	1812107	2224698	1955553	2147810	2185831	3055132	2461457	3624994	2159354	1491811	1778328	1510235	3350280	2705267	3009742	2443881	2150748	1612740	2334218	2982698	1335566	2313607	2600574	1890405	1238935	1787320	1983712	1518548	1918993	1835168	2037125	2007885	1566083
152.07077_9.97_p	229228	88352	177964	204119	147800	651200	88816	145978	105245	92696	129094	121079	110257	88012	104657	105527	136542	105087	125270	165495	55672	86546	133620	132015	74520	177217	118229	131007	133016	163156	96363	117224	88997	122130	130194	154275	195022	141905	119066	241244	117911	106823	107860	102969	118650	83108	102595	136103	101268
153.0576_9.36_p	7738040	7349615	8121897	7730197	8380837	8145232	8674433	7668492	7761931	8000891	8095157	7992974	7548303	7825136	8320609	8257821	8308828	7678730	7725243	7433332	7746905	7840493	4554430	7645177	8128273	7523589	7726882	8343990	7948779	7862805	7780212	8333120	7852633	7938390	7973483	8141738	7685987	8413529	8070573	7331549	8182473	7952814	7962587	7592549	7719183	7732253	7606949	7733231	7807055
153.06612_1.8_p	5145471	4316238	10419047	6121082	5290731	3239845	9075748	5485263	5645730	114837	10538214	7127081	9583148	7291040	18335341	6368139	11104866	7693650	3988540	20478367	1263556	15396773	6086390	7134441	10403654	8328198	12250575	6468663	8315582	6514992	8850041	9006216	9408982	11719060	10396557	13673587	16004530	12002311	4971174	13093701	10082689	11493292	13710412	11443700	9925610	5115867	5315666	6746332	13038673
154.05881_10.76_p	21044450	26139008	26424680	47133956	27388465	66840431	94198306	42135129	47576046	59701758	13642944	29603436	23516199	33756188	46612570	32022488	23941824	44698506	34555491	80097426	26392286	35238344	38624520	52817824	51927153	31998879	39892964	22267483	14640912	10990523	80634079	50729998	73356732	39193304	18500879	58071001	51199967	52504296	27293342	72956111	50740492	42683299	26159598	32408801	46806505	25311702	24652079	63685653	41970605
154.12285_1.22_p	587051827	562652080	829428898	555364276	637376157	651044610	840461839	614402303	642849459	683751035	1105645341	891954495	798137973	524577093	994595182	1134747867	847581605	1049346988	772759661	713598802	1375757397	807635839	1022344732	873594107	651622736	931182619	686773545	725731214	639052754	670840439	796454450	658993283	740837093	1162231465	937243069	709716226	745930044	962676591	742583375	699971019	487956299	746755944	477243374	846360884	564534498	825920126	753054105	754435904	750027554
155.0816_10.44_p	144557	145418	103522	85974	56311	81808	1119966	158401	267967	151404	129472	140330	19813587	129470	496071	145377	59402	474589	94004	920473	1422631	513306	241084	106762	88729	108092	511029	309168	71997	292938	145312	124897	123644	224439	121598	213234	72629	121225	2853564	344479	92094	151377	125517	131222	142264	131805	131113	111853	79330
155.09288_4.06_p	15900736	13093276	14909987	14356075	14233690	13943990	17348914	15321013	10444479	14623460	14398723	16608482	15307348	13678223	13475864	14071791	14840330	19075215	14566142	13116741	15843570	17213321	20186502	14798100	17717790	16113524	14761714	16799869	17361023	19180711	13520566	14696505	16594432	18093058	13277348	17358244	17506736	15034755	15620563	16999904	14683073	19246995	19521158	17193110	17637889	18058141	13919620	14486621	19428233
156.04222_7.86_p	36907199	39799046	28128179	35084911	38711951	34934974	33928578	34199740	33996684	33009733	30026623	41420515	39170984	40894709	35993358	38160651	35075185	36082384	41385376	33977403	31404284	36027977	34739367	35609596	37191853	37048380	41401714	37948244	39905734	42538535	34628577	37779313	38413931	33131443	37094533	38264976	34750929	32900219	40104243	35931690	37948324	43261756	44649806	37766077	38424067	35055941	37043308	38986755	40359408
156.04225_8.41_p	25502737	24424839	29409522	17761127	26778630	18996716	28528748	21654308	27899757	21941555	27363555	26944165	31004385	25336068	27020927	24066978	27044446	23042101	28746326	23711393	28408479	22850811	26041704	28664926	26442495	25008258	24922910	27113914	18972011	27219624	24980243	25127491	24568308	25657544	28807362	20727892	20183118	23213363	22949655	23788247	21859256	26845289	28250706	26511547	20818530	25501583	24315135	23124903	25884282
156.0769_15.23_p	1920560	3790332	4320875	3068616	8752705	4042147	4334287	7155605	5223370	2358586	1527474	9737263	7678080	1965585	2661832	5693865	3268897	3525528	4535204	2484098	2893207	4488832	3622337	2352181	4453525	2009279	5879948	1808477	7036062	2042027	2872837	10108721	4702152	2735393	2448129	2943732	3398228	6267828	2784017	4025418	3868938	3339249	2994160	4003620	2538754	1933950	4734063	2419155	2849996
156.13849_1.05_p	353842	553593	474070	164456	343833	525780	652634	262576	628745	500768	579655	372464	192124	418749	385477	190029	141748	262462	511447	397730	331764	308299	267285	423275	243634	508149	496035	533391	196215	152524	216386	401034	273675	385943	202461	664067	274102	499405	625952	303646	387941	517405	853888	261211	467140	341987	454946	386698	522676
157.09743_9.7_p	5674975	6148300	6821172	4049241	10539483	4560176	14106780	7697901	9658629	8698525	6378378	9145122	6936845	5764387	6946995	4754706	8248543	7676532	12058457	5898163	9009730	7531674	9374151	8173613	8681330	6115047	9485422	9428958	10216299	6778677	11257398	8169427	7377239	6012260	10952436	10063856	7641755	7620873	7513624	7257664	7715270	11316488	6091197	8424278	10916056	7952049	6131479	14729700	8530480
158.0674_9.28_p	2899212	6422341	4175620	5143422	1879511	2924515	6254574	4417627	3704300	5005186	2518137	5528538	4789506	6443402	4357968	3041606	3698165	3283945	4493008	5509824	7134787	6456855	6847958	6510847	5831098	3442978	3900951	4058842	3324300	5882500	6771572	5841613	5338141	4294455	6071255	4105828	5063281	7491939	5301960	5701146	4197114	5057085	7235339	5345538	5608073	4636997	3107607	3884193	9721054
158.06752_8.29_p	103601	330939	398388	525835	33623	31662	325729	285932	193495	295848	73183	797813	238052	696474	584505	482108	413630	823618	318226	642290	258586	262384	656434	353868	767664	317938	253868	210715	222511	362977	787400	511400	337559	383360	204102	516897	479658	424374	190269	487121	293974	588250	668873	615254	474873	346806	257220	437452	836479
158.11769_8.96_p	1319448	664752	29087	35712	88845	327878	408475	137180	119583	145921	254854	191860	996983	292290	609097	2793028	71292	1115223	834194	699319	117781	465206	460125	387456	1611946	859062	213002	5156572	436466	169190	471874	306739	168467	933276	2052172	769932	77992	970960	1533482	379239	55126	63408	56692	449068	667873	202798	185972	161745	94476
158.11774_7.77_p	787877	1548822	3263371	399585	584958	65262	2094178	849234	10200802	3655099	2206662	2230525	14608018	1479633	2236932	1437630	2052056	4612330	1818121	2488652	1114905	3343463	2028236	3939874	664066	3286067	1927793	1138283	2005335	1273153	3275114	2910828	2264519	1810601	3288275	1561258	96991	581671	14497687	5421520	637197	1504307	1643010	27646271	1245796	2992234	2629596	844975	3466010
158.15413_4.81_p	2368138	1899431	4150517	2855486	3317848	2698221	3820442	2727307	2621703	3422780	3967596	3039632	3105247	1961519	3622374	3433355	2865119	3635449	2207644	3339206	4307471	3198512	3318036	3653150	2750735	2871687	2654374	2821620	2424103	2499568	3471631	2903424	3300673	3858357	3146039	2755319	2669190	3898337	2823398	2476967	2195725	2087642	1748738	3646630	2874631	3214674	2665750	2227311	2250712
159.07661_12.67_p	1791897	2948271	4868012	559141	5193766	1940202	4149729	2431309	4882026	1626581	2148452	4334313	3893202	2828929	4241798	3555713	5212217	3835376	6205016	3030087	3456390	2052000	3001206	3515697	3682851	3922501	2758915	7648699	4386136	2997835	4128763	3877529	2317287	3382590	4870025	2808833	4584289	3733470	3729194	3598116	4113213	3065613	4253804	3746584	3074309	2474372	2861263	2596330	2862965
159.09192_8.27_p	2649733	1695743	2383626	1780131	3392024	2692229	3493828	2732436	2735466	3840354	1767174	2661378	2648269	2177832	2200244	2461778	3177649	3911032	2812336	1850262	2717505	2901616	4029354	2537051	2910498	1935899	2419452	2712928	2439794	2439713	2839551	3042920	3034242	3240641	2240881	5232748	3274630	2872277	2400076	2492542	2654772	4621643	2538110	2543551	3491542	3021771	2833497	3523898	3494229
159.14934_6.48_p	NA	497286	1000591	NA	NA	NA	64855	NA	NA	NA	NA	NA	NA	14144	NA	57679	NA	NA	48982	10658	324642	9269	NA	NA	231835	NA	721796	9748	NA	NA	NA	14114	101783	42790	8698	NA	NA	9441	NA	373024	10772	NA	NA	103172	NA	24017	NA	21242	1183656
160.03462_9.73_p	11684016	15589102	17675024	11859927	33372214	10147711	46212232	12662213	26835410	17479637	15090930	25280516	17004631	11106689	18600696	11936070	17494734	14153241	37193256	14671887	17637100	14860668	19449876	23321076	23303657	14579629	24273331	25575611	26409826	11606083	29908725	21318236	15451680	10908701	29809448	21269142	23999851	17892394	18578215	16431230	20268564	22473153	13738641	20598166	22265905	14499868	14932329	36174457	17800346
160.03703_8.94_p	182307	595698	4692334	9161	11863	NA	1645014	197532	3102991	192725	990636	1511455	1085401	169382	2282526	262288	293146	185407	1501213	157141	154155	306917	472115	64662	122166	1543338	1304262	5587630	390817	826325	42129	631103	214936	1001090	138352	480706	579408	960522	3135128	477269	9871	346423	2023637	383779	77165	1801342	388487	358260	136691
160.07588_5.98_p	1731103	2853562	3038970	987218	854009	1103525	1721528	2001145	2336492	2341736	2922549	2483008	3066512	1444692	3636923	4699448	1430563	1259938	2834737	3282159	1397374	1208982	4554029	3066945	4053418	1659677	2759398	1250522	1910544	3495388	2302247	2136096	1857172	2266501	3326691	1314210	2672958	1509238	3445279	3024689	3217094	2349661	3469067	1077089	1882620	1725540	2869463	1405237	3258236
160.07916_1.09_p	517536	NA	28488	NA	15582	NA	1173884	25012	17492	5705733	NA	163559	127328	223948	46685	1363593	787961	40664	281124	93479	129928	64179	835375	NA	923788	240971	NA	94293	846705	NA	331140	NA	40975	80895	2117913	2174797	268143	NA	NA	NA	NA	2238908	1456962	NA	NA	NA	716720	148169	312196
160.09692_1.95_p	30766	552746	813334	24775	556620	56414	495515	150649	684783	135624	207126	409811	149420	693447	609031	338958	572955	292408	629672	866563	1051913	449865	81713	245709	380666	157835	441231	269157	518233	94331	174529	49055	100647	199427	411928	140287	129212	94855	64865	727540	89852	515274	826316	341420	238006	85095	116655	410170	624913
160.09697_9.49_p	4437904	6513234	2229964	2884901	70230	705578	14353339	125331	1432130	242263	4802588	57334	9615487	12364936	5704020	965041	2401434	1395742	3110975	42242	499342	3658099	2137196	70987	128588	18236052	2331944	370302	3169689	3170941	1741787	180385	3310652	2332804	963505	1232548	20521	4266120	3212451	3265520	974260	1177634	1686497	1729978	115777	160903	97434	170772	1338750
160.09697_9.7_p	4437904	6513234	2229964	2884901	70230	705578	14353339	125331	1432130	242263	4802588	57334	9615487	12364936	5704020	965041	2401434	1395742	3110975	42242	499342	3658099	2137196	70987	128588	18236052	2331944	370302	3169689	3170941	1741787	180385	3310652	2332804	963505	1232548	20521	4266120	3212451	3265520	974260	1177634	1686497	1729978	115777	160903	97434	170772	1338750
160.13338_5.72_p	227481	1472757	2300501	3766106	531367	1624777	6671955	2858666	736140	2467265	30449	1237920	1270643	1152459	2323295	2149952	1590049	543230	680438	2536933	3416498	538404	2646205	2955479	1894463	1882946	568804	1828246	1619603	2587148	379736	2617862	1820063	1780750	1830244	1628717	4608174	1267129	2311675	501803	1657136	1225354	1145724	1297457	1216066	1735643	1223684	673995	1143617
160.13344_9.24_p	16447629	24109293	28921076	10480801	9563072	6917737	23429280	18189648	57856147	48002903	13104223	44889036	60690055	26428587	55989512	29336681	42551229	30272612	18120747	53237038	121126849	53820768	21877895	43718055	38280040	27001100	57222060	38475329	35479025	48082364	58381701	65725744	49032465	54517626	44695748	67204392	26686424	32993372	69101109	34539484	21970201	25028361	28284559	42090699	24676342	29699709	50148551	19828815	80295291
161.12866_14.43_p	2550383	1790360	1030712	1996818	1395042	423856	3947451	1232793	5794277	2529169	2521530	3383136	4633716	2232003	1599304	1103210	2159524	1095849	2595984	1179997	7602746	4349063	1702162	1751361	2824030	3898440	2406559	1702220	1872973	351691	1265016	5433698	2301621	1384650	2171531	1662965	2707145	2376883	1409274	2256819	2756794	785812	11575726	1652024	1561351	1082130	9116666	2305048	548021
162.05026_9.73_p	18447862	17478809	18652779	12989938	23330668	25394347	34158098	11589494	23421424	21003258	15887918	18918485	21593079	20826986	19141664	15116385	17996939	15919293	21680766	19264901	17298333	17397987	17974225	22126090	20378375	19106401	17062036	18703875	17836306	14169775	21387595	19628702	17832525	14088983	17979535	27903007	23095157	19325180	14787632	17122725	18449822	19480018	20345757	19668632	19576512	15820331	16322787	18850103	20203294
162.11259_10.22_p	2092821866	2870330869	4692422573	3136440114	5183312087	3482291544	5171467303	3999601790	3245626605	3567802174	1186207858	4170968417	4114771078	3585560373	3866265242	3861719137	3465128251	3555647851	3847768867	4715463055	5105027714	4197485503	4490291603	4855050199	5082632817	4443263175	4567579748	4198766591	3081121606	4035817715	4463228463	4330191768	4111058404	4484108094	3587086270	3838637598	4391615747	3914866207	3571515704	4459143199	3872153986	5264886602	4593765171	4004474549	4439449693	3984573504	3939084802	4830170429	4274944055
163.07545_0.84_p	3447222	3873576	3573044	4416564	5519526	4855999	6828857	4873467	5819690	4188688	NA	3877283	6878883	4745149	4382733	2677472	9596833	3707855	4624191	11448682	11012544	6288091	3172706	4204021	NA	3208552	4529031	6500278	6154254	7379849	7433847	4180161	6854208	8890944	3448455	7148656	4179986	4596331	6388037	4443062	5632783	6529209	3593165	4954099	4634216	6302907	4915109	6177635	9565587
163.12315_4.45_p	453113	1166153	692984	311672	860453	662225	854680	626891	619935	431548	535483	1259488	1314679	705853	1529012	4387932	1551021	855222	909295	2857189	1564968	797063	922953	1752873	769567	296822	381486	3657240	994179	376840	946959	867687	612707	462174	704391	461481	571801	487061	4733108	497782	430754	434581	634271	688070	437630	846596	722479	475761	394757
163.14816_0.88_p	3985998	6080649	3502694	5335421	5544088	7524670	7553716	2715605	5469445	7053263	9070409	4996918	3787054	3210601	4675821	2986762	3244743	2700196	3884232	5477436	5262315	2810112	3814643	3310098	2644032	4445786	7886571	5219841	2987230	3050097	3007775	4758748	5634693	3257374	2746723	7537042	3278862	3366705	4940149	3996262	3793009	7120340	7242261	2193632	3372479	6623276	3845396	3804026	8363907
164.12827_7.24_p	10002	11932	24969	NA	NA	NA	NA	NA	NA	9220	NA	11701	11824	9569	11147	NA	NA	NA	48893	NA	10682	23271	9997	58385	8760	NA	NA	NA	287010	8938	19985	10709	NA	14494	7649	82225	NA	NA	NA	NA	8783	11043	NA	8516	8802	NA	NA	NA	10293
166.07254_4.92_p	4134173	3861701	4288935	4576493	5836603	4558319	3928301	3536254	3840019	4592698	4114784	5828711	4905085	4813201	4801815	4875191	6845596	5938701	5491781	3952208	5272082	4080100	5326724	4670923	5518850	5215097	5029538	5478698	5886812	6917881	4443269	5502299	4049136	4695224	5268253	5673964	6360391	4250638	4646818	6306086	5051072	6162108	5156415	5883527	4975516	5322482	3478749	5040463	6033847
166.08641_8.29_p	183857179	94646763	117065065	101932236	219671320	173915612	158762242	70792717	90661292	90507519	146090412	91818136	95763522	80759745	81023582	82779247	95839564	97108814	78293014	84777367	118814068	93975207	92264515	104391939	91514019	84909074	75224621	107235667	84876418	91426331	89497743	98229302	93940766	83995918	85913056	107908489	120100247	92859717	78371632	93352255	88045709	93858907	89996998	93877113	94877930	75210005	80462326	85125751	100528791
166.08647_8.27_p	183857179	94646763	117065065	101932236	219671320	173915612	158762242	70792717	90661292	90507519	146090412	91818136	95763522	80759745	81023582	82779247	95839564	97108814	78293014	84777367	118814068	93975207	92264515	104391939	91514019	84909074	75224621	107235667	84876418	91426331	89497743	98229302	93940766	83995918	85913056	107908489	120100247	92859717	78371632	93352255	88045709	93858907	89996998	93877113	94877930	75210005	80462326	85125751	100528791
166.08647_9.77_p	615773	460475	920571	454519	1298491	572861	1208588	365831	620058	1336927	408901	544348	2215171	801209	1395385	592453	520082	1143345	426904	1444387	1722054	1784293	441594	1081855	757969	819791	1574776	856436	499724	853407	896278	1021693	1650627	725951	619382	1439328	534083	867546	7289106	987069	1036682	1376335	907087	816508	881385	519812	698044	490907	1043593
168.09975_9.74_p	1162762	1035851	2573862	1996825	4771294	3249534	2550209	970499	1390170	1239510	631163	3222663	1908017	1033624	1516433	1553319	1366020	2194303	2692758	1419857	1811895	1818827	1517334	1688513	2307597	1846667	1988991	2735712	1754078	1375207	1821183	1407356	2893180	2400475	1583918	1498237	3769602	1484545	1613179	2454348	2092056	2115085	2761578	2238156	1970485	2279478	1709009	2331331	2421980
168.11331_4.7_p	135547	74145	59561	77163	125892	91926	156924	73759	95162	70893	79280	138120	229753	235872	93524	105411	142195	97298	144342	143102	145204	68571	336773	109670	121763	64710	494349	94265	118495	69574	147320	68388	102931	134804	124553	140837	90922	120199	114854	82951	82320	96940	106034	118020	94480	155897	143646	231851	2570122
169.05849_12_p	1997148	7784792	7061194	3627237	22095392	7942310	5510114	5337130	15805487	3607190	5111788	15232879	13773195	4484105	6945185	7381192	8302214	8258652	40642921	7421149	7104134	6407474	7260419	10197480	15828003	10228689	8941431	15661301	9888632	8579001	14727027	12716042	8920143	8318528	16755747	4015232	9198225	10121737	10530640	10007972	19161767	5204958	8536810	14792031	5438784	6238251	8870364	7401889	12393607
169.98595_9.71_p	2692747	2686576	3904438	3960665	3932746	2235940	3150176	2274844	4902903	3795373	2923140	2693531	3813262	2234764	3086902	3981589	1782684	2834894	1736581	4895179	3956940	3137782	3166438	5330195	2178119	4431601	2459021	2544864	3913395	1902860	3547853	3194491	2947282	1923122	3452661	2367662	3660797	3422589	2727038	2197594	2708516	2382091	1930377	3020379	3795482	2426176	3043544	1416112	3469682
170.09261_14.88_p	228000	405446	1196021	107933	116280	147118	24927191	312936	424112	343823	251882	4482588	6591894	6077037	4588506	776699	1774903	602509	527294	9728951	269626	336645	809518	1301519	1042466	2019754	2899705	900931	193040	731774	981128	609246	630012	724369	124174	326214	402251	2900240	7854729	8200619	1507905	4837286	1742315	753169	468301	2376255	479403	156241	301083
170.11775_1.06_p	2475582	2167301	3849431	2327871	2882439	3995855	8070887	3148825	2196002	3819076	2194440	2205649	1520402	1391720	2631568	4048615	1880858	2299011	1411116	898716	5735091	854405	2081048	1335326	1679588	5897813	1589019	2830529	1630591	1561548	2047714	1868285	2769603	2360989	2805016	1126119	2444411	1311708	1766723	1393464	1079018	1620834	2110055	2711133	956665	1596993	1217006	1179309	898377
170.11777_1.35_p	4568054	4241495	8455695	4086462	3438504	2029532	4807050	5896636	3345663	5443993	26153895	14595752	13353398	7523179	22074213	21399961	15344767	12734650	12753500	4564894	23432973	4100465	19936333	4551955	16033208	13775698	17770784	11863365	16471837	13977424	21439673	17982662	18863130	16027105	16723493	13036194	3729232	5390212	18933659	2840969	5084198	12707950	3654349	1353860	1641256	3191135	4108522	12912714	6080072
170.11781_0.99_p	2475582	2167301	3849431	2327871	2882439	3995855	8070887	3148825	2196002	3819076	2194440	2205649	1520402	1391720	2631568	4048615	1880858	2299011	1411116	898716	5735091	854405	2081048	1335326	1679588	5897813	1589019	2830529	1630591	1561548	2047714	1868285	2769603	2360989	2805016	1126119	2444411	1311708	1766723	1393464	1079018	1620834	2110055	2711133	956665	1596993	1217006	1179309	898377
170.15414_0.87_p	1261762	1949894	1294115	1699372	1931650	2632060	2467771	924376	1745629	2625325	3092932	1562442	1443277	991084	1774156	950152	862182	857857	1522829	1974523	1820895	946133	1320181	1092967	1152275	1480507	2563425	1989965	1245326	1051116	879461	1720985	1749104	1118943	949122	3040380	983696	1157042	1663932	1307442	1340261	2367057	2688808	935928	1074772	1965446	1460162	1443383	2655918
171.07654_12.02_p	6834472	9615981	10231597	7525626	13722910	10919536	8661679	9992382	12691091	10144780	8983053	11028216	11692519	9235314	9687733	9086993	10931416	11504073	19063270	9496996	11254841	10660809	10334748	10741041	13208526	10661920	10820418	12153383	12123731	11384653	12114910	10160749	11141046	11520436	12949645	9270200	10825431	10977792	10339217	10206943	13476297	11329704	11003565	11446804	9624439	9855726	9827719	11604825	12613043
172.13335_9.7_p	622577	146775	138693	26343	36761	459699	565047	701388	57806	672427	205586	1289419	2182646	1618233	716658	3223858	1063210	1784607	350218	2865462	292481	1237722	1407982	945713	1176927	1645049	3099972	1041786	742282	3234571	1264656	26842492	6758426	2919134	1746399	2490261	862285	1538075	1294183	4506861	3361442	564997	1543261	784846	1369056	884620	2234350	102980	2633551
172.13336_1.22_p	371203335	347800537	495918019	334250803	384901918	403198069	510548277	395604319	379789857	440453960	670919587	526983347	483553773	334062441	597032363	677662560	533168043	645787283	463867323	425512227	860968514	516205336	642018973	540384825	390392956	552664036	418401926	433551364	394244780	434802590	486451033	402140180	464267339	719349815	566166426	461048405	455335761	582963353	439550248	421518723	300402587	482519741	302920032	507645968	355945281	514260166	464385950	472156721	467188870
172.13345_1.1_p	371203335	347800537	495918019	334250803	384901918	403197699	510548277	395604319	379789857	440453960	670919587	526983347	483553773	334062441	597032363	677662560	533168043	645787283	463867323	425512227	860968514	516205336	642018973	540384825	390392956	552664036	418400648	433551364	394244780	434802590	486451033	402140180	464267339	719349815	566166426	461048405	455335761	582963353	439550248	421518723	300402587	482519741	302920032	507645968	355945281	514260166	464385950	472156721	467188870
173.12874_8.45_p	12583750	8362422	8573116	6219719	8570290	15094946	15813275	8220600	9289885	12386445	8082444	8068920	10373475	13644479	8546695	6666197	9685752	10674762	8563638	8794368	12783779	10640995	11213620	11077484	9207857	9666971	9563909	8361107	8185361	10091329	9965816	9950875	11172436	8858693	7049471	16212989	11333904	10236891	6787785	9388005	9416316	11799471	12266027	9622122	10795385	8199424	8452274	9109893	12952328
173.13269_0.87_p	5995974	9635322	5813320	7749418	8308342	11333871	11340384	4103087	8637724	11345922	13300175	7491386	5746788	4649012	7400339	4236410	5249134	4382340	6112592	8867136	8389169	4263261	5581917	5007713	4069679	7464488	12345401	8406971	4564056	4641462	4392000	7394892	8307507	5155255	4285584	12667041	4716836	5175252	8002990	6509730	5828328	11272066	11713680	3868336	5184023	10545004	6011217	6118704	12647257
174.11266_9.2_p	12677	21678	9906	11027	10845	17483	106543	162383	12202	65371	36591	36316	569615	13450	15160	98571	10425	480612	18599	100506	17011	47495	11394	46120	35204	27357	25572	28204	13632	38632	16227	48769	857426	85031	67352	25789	21978	23745	67199	137543	20341	14392	36503	30755	14125	23777	38686	16310	71419
174.11269_9.71_p	237184	150088	72889	37958	197094	53825	1252825	2065936	373209	3662255	188515	1492993	8076588	1399247	383114	1250580	79842	11198436	53765	6794309	360565	1961861	396420	1552678	2840356	598508	10402863	2858856	269804	814711	454568	1565629	8309282	2549395	2488592	1032540	591279	1914832	2214125	10072528	1264967	1058134	5165458	1136713	1539915	366500	1001991	501620	1081016
174.12386_8.09_p	20699	533637	3627194	2066672	3772428	20481	1909704	11882	68017	367838	30925	1602835	90501	228136	3998592	1102438	1163022	10527	2875937	992660	28086	687847	425142	415642	70860	411414	1202133	310635	28534	185505	752687	1148562	279956	251479	12783	NA	2527374	826053	308007	2573441	1425162	1613231	58921	1499290	284434	NA	924208	1710781	887649
175.108_11.42_p	129614	487080	4498474	56341	82317	10817	1303666	727092	1620288	369645	881906	1761872	1292212	3978176	1590823	1391142	831691	607856	522636	524797	1831644	1176895	413479	2523214	1521666	1776844	1534168	830533	1343406	1264937	988025	337230	565639	776192	1043521	324444	1439129	3829220	695061	1296938	837809	606933	2534770	812073	2656483	601484	376173	247062	1786283
175.10802_10.92_p	4327315	1666894	1354510	778943	877769	558203	1935785	570212	1219556	389349	2979214	22023	511449	196775	12924	99560	NA	684572	11760	130931	193038	171904	18036	688182	10605	41990	22070	100829	84914	20654	12493	109682	221568	48304	329093	268034	543923	571374	NA	274993	53895	9147	33933	406159	1216032	542729	338640	9868	238339
175.11914_14.65_p	42584775	37938221	62310503	19359366	48307533	58464350	69289008	37471347	33053955	27882558	55285705	33200797	30798439	27017611	39374088	33106856	24346709	40361548	52526357	31732270	29419686	30575133	35349428	38685872	47945760	35886231	36852768	45540558	24379780	33660560	36079064	27780073	36837194	35525046	44295358	32329718	41858089	30979897	45840558	41260567	45330802	29143558	35945290	36320255	29918150	31020152	35711195	32013857	32880437
175.14841_0.87_p	2663858	2888633	1661061	2762233	3206169	4385554	4654599	1127482	2471741	3108936	4726125	2647042	1587269	1181126	2317328	1261667	1529613	1118933	1821803	2493655	2362544	1164569	1862514	1269822	1111719	2752130	4785260	2392113	1379498	1290941	1327100	2014543	2304626	1400303	1290746	4535419	1488542	1459437	2512470	1706318	2115710	3680229	3763292	1061220	1939216	3323699	1962298	1656317	3863969
176.10324_12.67_p	3804330	5853565	9107691	1862723	10012866	4692688	9182438	5249184	8997100	4008085	4784920	8227372	7965920	6300076	9149567	7293129	11541204	7515535	12059209	5966596	6898820	5169446	6759502	7313352	7651695	7601368	5719612	15011177	9022613	6961057	7918466	7937198	5097143	7784583	10258159	6710054	9550587	6971111	7343173	7386839	9047198	6324482	8308456	7765884	6837447	5604819	6370522	5894525	6069200
176.12833_11.13_p	55433	179424	37725	9837	198869	11035	2092584	3397429	593198	3058832	29783	2114725	3370053	2482003	137400	2408697	31156	23022872	39088	4390127	138744	1810356	125632	2617609	3710156	1054534	4206610	2290343	227577	347983	32505	433522	8434273	1743231	4889273	748220	381896	460099	2794542	14200596	827777	1235105	1419804	402308	554262	184620	1093917	133873	242751
176.12836_9.72_p	2327366	3023362	4237783	2062713	7459494	3686699	6427336	6054355	3367167	3359380	1256031	6548097	5737746	4936850	3674932	3840359	4923646	12227220	3023100	5820340	7726633	5170319	3877072	6673440	7742323	6237743	7036687	5347603	2652352	6448615	7096774	5017335	10410212	7250582	4049645	7053226	4436430	4933021	4483772	7860558	5845565	7409558	6624906	4990372	4971850	4591278	3708255	4403139	4949456
177.06607_1.95_p	713556	600505	1524253	698850	781607	408382	1113149	688606	720789	38380	1286582	1062720	1292225	1315501	2676641	913354	1679958	1269493	544933	2943329	175988	2148968	835883	992650	1241731	1300597	1605112	1291121	1115330	1429865	1183687	1192474	1424142	1599742	1514100	1823014	2328412	2186222	663879	2164038	1469942	1584192	2105238	1758082	1551473	637123	827420	788239	1991886
177.0873_12.87_p	294135	1393061	1671089	451913	412047	5451135	25365	515655	230634	807175	3270649	1717054	1711618	1404389	1912232	1942704	766021	1092726	1603448	933832	869028	1298273	1813008	1851500	1322093	1012147	1606618	2352003	1360709	1736150	1156437	847960	1054531	1665309	1666017	1129107	1583404	1258124	1133315	990559	1689794	1424238	2330121	1125880	938271	870785	1705987	1489548	968636
177.10242_5.99_p	599196	934671	937704	218405	143223	328409	691213	846726	728329	816870	1150178	950084	1030365	472765	1319391	1854436	404833	425680	1054153	1201880	375642	364110	1734770	1220317	1430375	558908	1009823	442649	729489	1486792	846385	685416	680579	840381	1201038	491906	1034224	558754	1268014	1118340	1229595	972941	1300285	330240	780920	612383	1043000	588418	1192889
177.10245_1.32_p	56464	33916	NA	134486	23866	47420	94680	29729	36035	20346	NA	40098	40429	81778	139396	120795561	28198	529625	240065	95557031	22345893	43267	425424	136585010	77732	5242175	153703	109689939	67978	2519552	75296	40364	5943213	72599	38092	39520	38482	412275	197049241	204198	106596	12208	227011	38318	32863	25455	NA	19149	28291
177.10248_1.29_p	56464	33916	NA	134486	23866	47420	94680	29729	36035	20346	NA	40098	40429	81778	139396	120795561	28198	529625	240065	95557031	22345893	43267	425424	136585010	77732	5242175	153703	109689939	67978	2519552	75296	40364	5943213	72599	38092	39520	38482	412275	197049241	204198	106596	12208	227011	38318	32863	25455	NA	19149	28291
177.10251_1.32_p	56464	33916	NA	134486	23866	47420	94680	29729	36035	20346	NA	40098	40429	81778	139396	120795561	28198	529625	240065	95557031	22345893	43267	425424	136585010	77732	5242175	153703	109689939	67978	2519552	75296	40364	5943213	72599	38092	39520	38482	412275	197049241	204198	106596	12208	227011	38318	32863	25455	NA	19149	28291
178.08984_1.46_p	NA	13434	34779	9915	181005	11064	323230	203345	187471	NA	10404	142810	779019	50927	87089	33454	374262	35516	160268	9193	428747	891515	18973	32271	53366	174038	116469	197630	1493826	73786	377039	38963	448225	156465	1382745	28476	43520	19102	36289	505421	166684	53545	383184	194132	NA	176292	14762	236918	315386
179.00491_8.53_p	NA	164992	741740	NA	NA	NA	4581820	2387835	3620047	3428863	104083	268380	22999390	1578640	6657040	17619	NA	9276721	94423	7409468	571343	1405241	1244364	1107607	509610	896253	444024	926031	45008	53605	191285	38821	1657935	451597	375056	207645	NA	NA	10353256	4917842	68311	108248	113862	NA	2918918	1029745	NA	NA	2537565
180.04935_9.29_p	4459124	8997417	9346172	6688560	4469221	3905988	6739888	2651377	6966560	6552395	1832778	9692028	3516858	8273709	7889274	6367053	7118635	7501130	7081501	9120937	5920502	7055131	6142609	7786920	7960644	9164835	5289711	8074145	6994215	6077625	8077471	6784912	4019711	6220482	6654931	7168359	5835054	7609296	6677526	4457440	7245849	6314004	8528450	5426854	4531480	8842026	5804049	5827489	9346523
180.04941_8.82_p	973927	3019638	3550174	2281334	1482665	1349680	4614654	1628272	3150996	2984758	1499013	3179908	3079862	4065883	3324094	1834496	3545160	2721981	2866348	3577262	2368808	2782819	2869506	2909049	3017849	3702052	2591660	2495574	2880128	2613203	3232025	3335729	2687701	1783060	2813886	3585355	3123565	3613601	2168840	3227887	2493663	2554547	3266947	3810443	3460792	2366721	2749946	1981547	3892138
180.13852_1.56_p	53359633	52223377	78020420	58016552	58515366	61999163	79743836	62229563	61171617	70597290	88639684	58764092	60626571	47925001	71742821	76759374	61581278	74725495	51881602	68147464	85981938	71174668	72277832	72520246	58711291	61548430	57210844	60494639	54827783	52578332	73083647	55874688	60094486	76982108	64947289	59987825	69531902	82946450	63103945	58279177	45613301	54461384	39978227	73750851	57080651	68329716	62885303	55242626	56487088
181.07216_1.37_p	4063074	NA	NA	NA	31606	53488	8458831	28763	882615	NA	1684515	8857418	NA	7715395	7037402	4753726	NA	5234003	NA	4863588	6625009	809958	2572356	600145	3632587	6465825	14911005	474558	736460	3290427	245797	8533026	1281716	2205750	819107	11034950	24309	8448396	5675824	8048716	3743496	3243988	1766455	9940012	809122	930377	NA	414687	3668079
182.058_8.17_p	5691394	5097967	219108	2439603	10537	NA	381368	NA	2987220	144502	10819431	759150	5843833	8841589	4424901	1627912	1763822	2877479	6117930	25105	69139	3912778	5537085	535429	1477992	9966531	5102720	428194	7107308	4031092	1827718	727647	906425	593221	7386247	1321916	NA	2969991	1183115	3693860	1074746	1018150	391170	5385315	33121	1232754	508152	330637	637089
182.07896_9.48_p	3219994	5164051	23277	2423167	NA	NA	120772	NA	153876	NA	3578238	116908	7794493	9735482	2647474	840334	220308	268171	2570424	NA	55105	2709255	1467094	NA	43987	16442587	1801568	15819	2329968	2250238	250851	123509	NA	390672	625387	151943	22017	3371746	1388418	2469808	588494	85715	NA	183903	NA	NA	NA	NA	359726
182.08142_9.71_p	10666125	9844251	10469277	7819786	12637516	12559345	11861773	6677825	11134352	14108130	10651367	10358341	6846061	10058944	10584787	9686831	12819069	10839380	12612009	8548063	10556636	10601464	10375554	9380245	10787893	10030572	9381224	17272867	10313743	7181544	10595687	13884581	10443377	9806773	10106098	16620250	14024662	10454692	7718762	9535697	11324383	11588390	8595903	12604979	10155593	9414036	9356830	13803058	11255374
182.08147_9.71_p	10666125	9844251	10469277	7819786	12637516	12559345	11861773	6677825	11134352	14108130	10651367	10358341	6846061	10058944	10584787	9686831	12819069	10839380	12612009	8548063	10556636	10601464	10375554	9380245	10787893	10030572	9381224	17272867	10313743	7181544	10595687	13884581	10443377	9806773	10106098	16620250	14024662	10454692	7718762	9535697	11324383	11588390	8595903	12604979	10155593	9414036	9356830	13803058	11255374
182.1906_2.1_p	16283	303256	73004	21023	33436	162403	64724	45968	76599	24822	65213	318683	310929	180604	273995	80748	54938	45766	97217	166723	81031	112602	77529	48828	89095	152568	102174	107391	161433	34345	88955	4061162	86086	45270	166089	252022	64874	42921	594035	1140609	20739	87033	2622450	65051	57054	171496	104548	658158	315310
183.11311_2.07_p	526818	2463682	2031539	837324	607833	156457	791864	1291607	1311681	11011	890933	2252449	2295844	848884	1560104	464023	649458	1888765	610021	629623	651393	1448612	1748484	1395513	1256393	2640535	1193661	1306450	920870	2101435	1622516	654448	1052505	1267643	1130900	1554992	1993794	2624865	891783	1774286	443438	1322889	2416964	833138	1662130	1333784	921391	622692	1363149
184.06407_3.81_p	19398	272499	213776	64629	31883	113809	4863545	200244	262070	319129	177441	558628	250512	331556	514796	243759	406034	250852	1239726	397643	309933	145787	426255	290249	163515	179251	236013	448426	404781	140451	232941	357339	284267	665361	1076904	1119098	107949	211218	827021	169460	401798	139195	196178	250577	350521	376896	111325	58619	155551
184.09467_9.83_p	63910	113416	184483	102030	476769	19642	1621526	2628355	429698	2407021	16414	1528267	8578575	751582	281093	1882044	147077	10236082	51868	3174038	329904	1921886	177092	2774344	1428249	361500	4222547	1427715	28200	547444	84591	783910	13584786	1764449	2822634	1979783	882831	1017861	3166555	8547170	833810	1342437	1626706	493971	1218993	158204	523248	310393	1061020
184.09468_10.21_p	24913965	35636223	53032606	39050560	66525844	31244811	56638915	45137541	39409174	38152961	13161107	53228559	56089989	46702703	47624828	46662925	43594772	43989294	50072434	56818292	59626514	48304847	51472589	55754719	64261454	56014615	56426123	51832171	27416812	44226062	54186624	55292132	51261770	52102755	45838712	44718430	53369059	44901072	46711456	56659861	49520420	58811308	61556325	50108932	55356990	48278055	47836011	57552519	55850623
184.13341_9.27_p	53377	136938	34712	10369	156878	29096	1487042	2204196	115106	3616631	12664	1030749	1609383	613183	70069	768119	52504	10850352	28295	2392675	390537	781856	166240	968050	1263896	187798	1434009	692573	122753	433319	1454069	1303857	6120905	968895	1099186	1534392	224392	328187	1512076	6418507	941041	424927	1236862	188823	169022	80299	569656	157990	505900
185.12865_1.53_p	33902639	48977814	41225020	19420693	27874715	25068188	32351954	42773864	38712881	905903	37785284	89837791	54089707	31240934	58687308	30132560	33465859	36838332	32882934	27511700	29417986	37160051	53157632	38062571	42707489	62829677	31058641	41752136	53692086	45604551	29881301	33531732	29911809	35114318	39053608	46110769	30752535	52335297	30092939	52922627	23715173	38479266	96062520	40387357	26947400	37353125	30463947	47745165	27613217
185.12869_1.66_p	33902639	48977814	41225020	19420693	27874715	25068188	32351954	42773864	38712881	905903	37785284	89837791	54089707	31240934	58687308	30132560	33465859	36838332	32882934	27511700	29417986	37160051	53157632	38062571	42707489	62829677	31058641	41752136	53692086	45604551	29881301	33531732	29911809	35114318	39053608	46110769	30752535	52335297	30092939	52922627	23715173	38479266	96062520	40387357	26947400	37353125	30463947	47745165	27613217
186.11266_8.63_p	1809688	691229	625423	345488	652468	528497	965823	1215943	578861	743032	814861	1239357	2933949	634742	2517030	1020165	1664900	867224	280988	3022079	1962376	1915248	422234	1423272	1775905	1120123	4508791	1404384	1384009	2932736	2156894	4056514	2167467	1832822	2950693	2649977	1100458	2073699	2006534	1496831	1021352	2090272	1396080	2060288	1756495	1756285	1605108	1549456	2694022
186.14909_1.13_p	1552343	1029374	2178942	1066034	1263353	1827582	2351608	1653524	1428045	1442412	2688528	1869410	1506270	844567	2492670	2701383	1880487	2157242	1435454	1004559	3798129	830637	2446317	1210229	1122199	2183151	1161639	1248488	1395182	1112265	1791182	1318927	1426754	2491792	2180164	1446751	1129938	1401129	1545402	959679	619519	1498285	875354	1398808	793323	1733027	1044843	1284035	1162658
186.14912_9.21_p	248075	35003	253317	15943	43497	217081	214423	767076	65044	593616	107849	229108	257790	526114	123561	1360665	477834	800059	115426	844725	178481	337878	1650707	377963	610778	818029	674720	336784	249467	764196	1003477	7055532	1726228	2025557	243841	470228	871204	505657	903290	1880551	3720675	829251	684553	1032726	307708	217528	686049	171395	1176861
188.0708_5.61_p	1256978	521606	4657720	1447346	6986305	6662578	5958972	4647708	11166627	5578959	1236093	4121415	7419043	8465643	31457395	4588323	11304908	17674224	747790	9317837	67077439	15188726	946978	13088161	2365640	5154185	4967061	2434737	6125808	29672976	21474365	11516283	2191690	7191943	17780982	917638	4656735	2584039	5059966	8644083	11900560	9176677	7178575	3540307	5222638	5418930	2107828	16137200	14577388
188.07089_8.27_p	30755847	26932714	35496583	28385073	49436194	33229497	46941678	25314057	39386364	35175877	30978387	38193365	38933574	25525845	34156467	34184719	35859588	42760532	37827850	27637098	30300548	31424392	39106095	29890911	40338489	32102848	29049696	36709064	32078994	22422117	35252945	42913237	33292945	32134446	32785663	41593669	41088639	36457329	36268568	36389547	33929282	37633050	27898598	41363674	34440042	30109399	34782905	32384435	35787687
188.1284_9.59_p	1238971	310251	771568	NA	177845	47061	1926590	1273502	450598	2657595	569851	1591130	4289000	1557893	2249244	3269413	5831716	2037933	3453028	4215356	758299	3079923	971440	2152009	1906847	1429732	4495156	1646638	1291299	3271207	38050119	24850870	4074735	1968379	2418266	4682152	2145572	2475198	1388232	3538702	9629474	1588085	2395577	1749538	3068234	1389074	3423036	760376	7553603
188.17599_13.34_p	9047122	6369011	6101404	9155473	11741254	15234284	1788781	3214102	7099012	2914740	14145959	10986749	8086095	7441825	7328446	10208325	6234061	7821512	6325594	5679669	4926503	5541025	7292962	6051500	6969450	10492857	7180371	5358211	7293727	11655529	4565232	9164538	2855329	3810481	6129669	9211268	6074881	5607346	5916319	7482063	6876549	3319426	7365802	8785969	4759331	7201901	4595141	7660669	4990433
189.13477_14.44_p	338079	748085	459402	32618	1212885	934653	898868	548561	925344	828088	183630	1082580	1838418	919902	1567554	1624091	1500051	1119439	741725	868991	541072	2470870	707638	1117388	2362525	1837460	1260312	1281076	490180	115495	1589697	1943667	1846711	1266292	1730394	2138442	1222304	1895526	1015606	1602424	1079332	517640	1937447	1308903	1285216	502929	1064193	484370	1089157
189.15997_14.62_p	1280100	3454972	2114693	2044206	3321431	4391299	9220298	1048396	3474754	1711254	1575724	3207261	6786538	1425274	4592607	2270959	1960860	2492653	2693465	4258100	1064703	1181877	1399636	1251822	4918238	4896374	3178027	5287775	1434955	1261123	3289025	3939422	1410423	2001589	2700157	2827721	3796291	3054582	3899872	3958583	1958734	1862235	1893787	2419771	2850334	1563317	3814006	1466004	1901220
190.15518_8.13_p	NA	22003	13500	NA	7876	13318	732544	36642	67285	16580	NA	85582	1635030	70503	15821	27864	13171	696019	NA	288693	11470	29224	30080	13588	10602	NA	121893	9647	14700	NA	362349	10917	240053	14777	12860	12460	NA	15982	1104696	101380	10795	16381	138767	12537	45591	13470	NA	8695	346968
191.14331_0.87_p	6647222	10275323	5736596	8215506	9276510	12569987	12135780	4373136	8757773	11607857	14359520	8018442	6266778	4680017	8325034	4767568	5512322	4602250	6787559	9343724	8425349	4529164	5900717	5237963	4368439	7415924	12664241	8742622	4758862	5050040	4572393	7557449	8990124	5794608	4667251	12753944	5196055	5337138	8617643	6398014	6435269	11571700	12030862	3844462	5226226	11239469	6531254	6755426	13661806
191.17961_0.9_p	47833	330667	66480	23484	142943	174446	187948	28257	190618	NA	163765	114882	32241	57519	86663	166618	151494	60209	113642	61859	121372	58831	75787	36043	165578	45734	109894	108919	96042	50446	134589	153932	48889	37441	123417	91656	147653	24682	92586	25806	33179	41970	105270	75845	93897	98070	112320	152887	130756
192.12318_10.65_p	31802	158831	50836	15608	164137	10022	2136927	1229299	319227	1598514	12023	1409642	2993676	937762	538537	1558001	24059	5532781	87114	3449011	155769	1477187	171689	2415581	878665	426350	3183123	1251690	393069	621713	152078	695499	6844027	1072500	2493232	550260	499519	573360	2841987	9271722	1425260	368357	1199752	367729	307299	101266	167881	81270	618612
192.15971_3.72_p	2441173	4575810	2159471	2661794	2528226	4374623	3807554	1735120	2620650	2645735	2489431	2467096	2989860	8351088	2089286	2946482	1852281	2423559	1941205	2856344	1588886	2868928	2373506	2548197	2230775	3169998	4821418	1873935	2388405	3321651	1732204	2106283	4142000	2071440	3023771	3311489	1853914	1993688	3540361	3125642	2944248	2142703	2945611	2897795	2785975	4149169	3626946	2508512	3223685
193.09753_1.7_p	NA	NA	NA	NA	NA	NA	NA	NA	NA	NA	NA	NA	NA	NA	NA	4317345	NA	21956	9329	4775896	871035	NA	11759	17066924	NA	852124	NA	10192838	7828	123793	18054	NA	492371	8328	NA	NA	NA	45727	20769395	NA	NA	NA	NA	NA	NA	NA	8501	8897	NA
193.09753_1.83_p	NA	NA	NA	NA	NA	NA	NA	NA	10509	NA	NA	NA	NA	NA	NA	4317345	NA	21956	7426	4775896	871035	NA	11759	17066924	NA	852124	NA	10192838	NA	123793	18054	NA	492371	8328	9180	NA	NA	45727	20769395	NA	10645	NA	NA	8738	NA	NA	8501	8897	NA
193.15898_0.95_p	3003444	4673624	3500613	3922865	5462135	8016738	7620820	1847591	4338598	6632618	8876295	3430769	2741337	2318753	4000501	2434262	2532861	1984940	3019046	5973517	4698396	2196996	2800526	2694262	2325205	3483794	5866446	4087467	2250970	3099149	2202361	3715747	5556491	2437909	2288255	7485749	2395910	2760356	3871161	3172865	3961856	6254985	6414700	1814657	3232939	6317920	3820685	3837133	6873121
195.02579_9.33_p	10524290	10606252	11598160	11443817	13454983	10705528	11110943	9418042	10648795	9550559	11738202	11464097	10779369	10038920	12050463	10988729	10529102	9761645	10861107	11227684	10679202	9627467	10849737	10054461	11567911	11033058	9925421	11833311	9629846	9472876	11628631	11784762	11378877	11123660	12397984	10442135	10401761	11554890	12017359	10811784	11239788	9008838	11555835	12301698	10836786	10175330	10188579	9996087	10116832
195.08562_10.78_p	1155141	1282362	1249362	2387001	1061237	3467785	4737616	2571699	2185234	3947885	502828	1258871	1042537	2066414	2378103	1541420	1168600	2569701	1566033	3765014	1656840	2052810	2375341	2463559	2436058	1674511	1814568	855646	588243	532021	3963937	2508161	4204297	2327864	789785	3631962	2591572	2559778	1050578	3794531	2580870	2730613	1390940	1574195	2642148	1364907	1109839	3943530	2577580
195.08789_1.07_p	60905	NA	NA	NA	18996	NA	6307857	NA	1207753	NA	620024	11288977	NA	8439189	15936556	5256169	183523	4046437	NA	2174923	5590887	402196	1718565	36551	2062941	7296753	18160045	63802	264987	6498024	325133	17203817	702795	1395127	521342	18012206	40618	9095219	1750325	5429143	2047153	3782872	762565	6556230	1059196	175141	NA	148272	11282751
195.14946_1.08_p	459427	399282	448030	220541	437390	614830	364875	438119	424781	577748	147610	476602	522043	446687	738256	900284	1086769	990180	524701	284325	1324415	1110810	1081877	785758	310680	779617	333211	605340	276412	700875	453810	297280	763458	1063701	244283	594137	305902	816182	413166	455822	427723	752192	532704	495122	616645	800407	548362	877808	787328
196.02338_9.28_p	28642	699955	452645	646833	194811	47119	742876	123988	483843	334627	90590	993148	233042	940598	692817	526181	455403	676363	310095	999386	316050	305919	619625	446590	933794	634110	423978	578650	190092	188786	748801	649210	236180	281848	674375	623415	519016	370288	325975	691678	485638	315880	682289	1146735	747605	484378	435241	280691	1035207
196.09471_9.7_p	NA	NA	NA	NA	88815	NA	253811	712842	56459	1642330	NA	487886	4240165	368708	37443	357103	38769	5454966	NA	2853556	NA	894883	74505	540837	1633824	74400	5864912	1193759	44040	121427	NA	598823	5152533	882688	1018884	322603	220417	717181	790557	5453143	329855	228555	2584334	335272	377070	25110	141056	NA	287328
196.10831_6.14_p	NA	27703	3156770	NA	NA	NA	37110450	106442	6743436	648718	NA	34244	90725915	12838	8718970	NA	NA	1888804	16078	144774	9753633	1178011	656014	65072	9354	432699	322831	9188799	149621	75006	158393	92618	338387	475522	9136	537785	NA	NA	15443912	790969	7634	NA	209777	NA	8032	12247	NA	NA	970176
196.13348_2.24_p	5089378	3726586	8273362	5597818	4086172	6373452	7925399	6366384	4977158	6604964	7404682	3489783	3082633	3551573	3987021	4387035	4184283	4444263	2965224	3065868	4243024	3004332	4918777	4309109	5089147	2889887	4758532	4121436	4883040	4341937	6012242	4595461	5013781	4483433	3915469	3776894	3622440	3864075	5072319	3369458	3881456	3924333	3062909	4223538	3385133	3783580	3469003	3601728	2378433
196.13351_1.25_p	19531034	24849729	38069682	21438360	22158872	20269423	32723800	32026739	21049481	25386765	36927044	30836793	23640097	18983148	28360223	34476901	24655753	38978564	20074024	26494184	37796738	33419855	27881934	32171402	28966138	22824343	21824526	30930707	22294769	25031966	27528180	20971471	30773514	31882262	33681866	23486147	27437805	33925483	28689487	20834212	16314500	25255445	16235272	26150366	26373124	24796254	24270414	21101544	21080718
196.13354_1.2_p	19531034	24849729	38069682	21438360	22158872	20269423	32723800	32026739	21049481	25386765	36927044	30836793	23640097	18983148	28360223	34476901	24655753	38978564	20074024	26494184	37796738	33419855	27881934	32171402	28966138	22824343	21824526	30930707	22294769	25031966	27528180	20971471	30773514	31882262	33681866	23486147	27437805	33925483	28689487	20834212	16314500	25255445	16235272	26150366	26373124	24796254	24270414	21101544	21080718
196.13354_1.31_p	19531034	24849729	38069682	21438360	22158872	20269423	32723800	32026739	21049481	25386765	36927044	30836793	23640097	18983148	28360223	34476901	24655753	38978564	20074024	26494184	37796738	33419855	27881934	32171402	28966138	22824343	21824526	30930707	22294769	25031966	27528180	20971471	30773514	31882262	33681866	23486147	27437805	33925483	28689487	20834212	16314500	25255445	16235272	26150366	26373124	24796254	24270414	21101544	21080718
196.15442_1.18_p	16881	14475	NA	21176	NA	82236	37488	22159	74543	27793	NA	17120	21896	NA	18604	NA	19605	NA	NA	12582	NA	16042	NA	NA	NA	NA	18752	NA	18282	17837	NA	21542	19608	19737	21526	29717	13632	15330	NA	NA	NA	14396	19706	NA	16751	NA	NA	NA	18660
197.09_11.41_p	NA	NA	270419	NA	9058	NA	144751	9356	114042	NA	12971	207778	43691	492925	21817	19683	NA	NA	9111	8085	43568	10681	NA	474627	62362	107735	33562	20783	227033	30686	60027	NA	20392	NA	39952	NA	25123	373192	58221	32926	10673	NA	37248	NA	170373	10951	NA	NA	82689
197.12877_1.76_p	10046264	9346771	15874879	10675807	5598485	7722500	18680460	11988029	14741606	13351008	7577199	5013910	9837321	7079082	10855461	11315421	9442037	11762749	7251785	5485220	6798879	10770519	10296282	12118025	9310628	4805320	8517313	4706276	7924248	7531114	10895543	8064979	4713830	6532198	5974269	9552751	11470503	7393633	4953235	9325170	6496864	4341516	6170447	6806289	9536877	10942067	5492456	8069172	4345638
197.12883_1.68_p	10046264	9346771	15874879	10675807	5598485	7722500	18680460	11988029	14741606	13351008	7577199	5013910	9837321	7079082	10850201	11315421	9442037	11762749	7251785	5485220	6798879	10770519	10296282	12118025	9310628	4805320	8517313	4706276	7924248	7531114	10895543	8064979	4713830	6532198	5974269	9552751	11470503	7393633	4953235	9325170	6496864	4341516	6170447	6806289	9536877	10942067	5525159	8069172	4345638
198.08519_12.66_p	1068591	1771580	3070867	390188	3451568	1335015	2902404	1488063	3414912	873212	1224981	3011591	2608504	1757185	3055638	2577844	3681266	2395088	4891381	2081384	2062452	1138489	1737426	2494434	2773134	2573265	1864883	5756755	3380701	2075679	2572339	2744438	1354268	2246815	3736684	1774132	2991048	2287164	2645900	2530351	3196045	1957419	3149854	2504982	2028975	1674593	1945413	1604197	1770261
198.14922_0.88_p	394140	674473	620430	582574	1150497	560472	900627	392611	1007119	780625	905441	434471	755191	465444	672572	438276	479688	400793	359280	561270	701410	190954	666779	411669	519151	409456	465708	654566	440657	410945	407138	751014	476907	495996	481034	762159	537112	512130	1133058	709373	314528	561252	2169883	270302	464157	508563	780443	332639	310108
198.18542_0.87_p	11740595	17651369	10051835	13909838	16551677	22993633	22747013	7848206	15752580	20567323	25630606	13725930	11259288	8887808	13771075	8510585	9732385	8186224	11940573	15916538	14689231	7863010	10834581	10211116	7923667	12741164	22651300	15078331	9209025	9347008	8222444	13566017	15380663	9744682	8234458	23688173	8669650	9767016	14942479	11805758	10944291	20610364	21932911	6820650	9519933	19476495	11961286	11841230	22681320
198.18556_0.87_p	11740595	17651369	10051835	13909838	16551677	22993633	22747013	7848206	15752580	20567323	25630606	13725930	11259288	8887808	13771075	8510585	9732385	8186224	11940573	15916538	14689231	7863010	10834581	10211116	7923667	12741164	22651300	15078331	9209025	9347008	8222444	13566017	15380663	9744682	8234458	23688173	8669650	9767016	14942479	11805758	10944291	20610364	21932911	6820650	9519933	19476495	11961286	11841230	22681320
199.99092_9.37_p	13516276	11819166	12719124	12014360	14377440	13700437	12954307	14135635	12146277	15754385	12948005	13948267	13691585	15379088	13346872	13702561	13961094	15883098	12960750	12511023	15411022	15438936	16844258	13907866	13489280	14139343	12160677	13169620	13779111	16025225	13552897	12745544	15027108	15877592	14037918	15788738	12073795	13669650	13416370	12636229	13262725	15991250	14504776	14244019	14983910	15137151	11940945	14877434	14744523
201.06126_9.73_p	2712527	3655283	4306550	2640854	7457592	2571092	10455425	3202510	6057268	4906565	3524417	6303650	3975135	3184271	4557581	2617374	4512434	3841028	8790625	3213259	4799092	3862984	4907118	5181176	5213328	3143319	5468774	5762368	6491967	3057102	7271637	4925465	4028455	2872669	6909763	5752515	5154386	4357658	3930749	3864476	4390836	6498768	3743467	4829360	5577317	3566316	3583216	9570880	4589420
202.1188_8.45_p	NA	233925	3433730	6204159	1906312	16895	1991356	NA	66364	499764	32908	576980	16784	206711	2494281	347422	980708	14183	1863411	809486	74526	914913	435085	220301	NA	44355	957838	89229	24180	240514	345219	680955	205410	59559	NA	20514	2612084	622027	22092	2786554	1594204	2998733	39059	1358226	1080540	40311	1397467	2898639	1180685
202.18048_5.06_p	535984	NA	2182805	874998	NA	1160837	NA	933744	1039726	752492	NA	3610011	NA	1165681	NA	1744234	1051510	NA	NA	984130	2039910	1760831	2839559	5510985	1396441	NA	NA	2242846	NA	970824	1341942	NA	878654	2681895	1824754	3588454	3913176	NA	NA	1413390	NA	NA	NA	NA	NA	880891	NA	2016915	NA
203.05293_9.71_p	6812491	7170633	11144606	17283100	12891560	9661435	6435668	3782248	7815197	9893268	7534684	7943495	7518705	4934433	9297274	9847734	6738449	6138891	7096296	5991784	7606235	8607810	5587734	5436476	9178075	6135960	7784305	7799846	6430534	5858139	6517568	5724899	12156204	7759184	7120626	11109088	20783587	7228839	7454538	7428952	8531105	6116274	6964677	6929355	4746697	6358773	6426438	14083505	9027661
203.1393_9.8_p	5939498	5438633	5511450	3282096	6685893	6324928	3810148	4570811	5632878	6761489	6866300	16001966	10354351	5482849	10499548	6558315	7334008	9256509	6327121	4314187	13075817	5951372	8000066	5971867	6602738	11828483	5838471	8262423	8079742	10532966	4153682	6865486	3868843	7916092	8586196	7335485	7915328	8988629	6066087	8809245	4548811	6764801	9960494	8310573	4899866	5987025	3702399	6086115	4529327
204.12326_9.08_p	716279643	860621281	1113913244	737275184	1038815050	996531270	963619090	613052559	563421485	857626170	386420106	1316185117	1303022586	2276244659	885672544	758131497	1173301176	912914398	777351940	1264899241	2348650351	1070702470	914835607	1676816779	1132546520	1387706265	823337314	968697015	1149854542	1427161185	1325298353	1071258030	888905455	1304284013	990909595	958384885	1380445225	956361279	1062012550	1217477097	1215381716	1266395629	1754913511	1067315483	901346883	826303605	773506036	889239832	1148024134
204.12355_2.11_p	516933	328657	619301	336710	366022	1427202	1256005	363261	1045533	661789	578503	482586	327708	212336	484298	617038	207068	598097	236609	209362	1107762	232808	441875	299480	113953	575449	136729	198307	229848	96024	234143	165903	348540	443247	654273	223437	422926	337726	126055	307693	227766	229302	291253	423335	284472	482529	216525	200399	151061
205.06859_9.71_p	15747	14319	85435	1281357	3387401	36604	269434	NA	33807	NA	17288	51062	81559	NA	27431	190258	NA	NA	179845	26475	NA	NA	33070	18787	39323	20604	12344	69537	22205	23445	NA	NA	142517	19221	26211	20620	165560	68096	65879	NA	45515	18686	NA	9107	17413	20159	NA	64454	NA
205.09743_8.27_p	52558388	41409642	55588158	43906422	78942589	57852390	76417963	42206969	59528312	62926551	49602053	59846611	63377603	40573181	51295014	53041143	58837818	70456442	58305213	45163876	49774228	50255752	64627334	51029027	62888167	49283066	46883345	57199710	51968462	38420180	58293287	66800997	55652018	53639169	49181928	74890255	66947848	58021995	54015854	60178108	53954233	65083471	45908485	61787233	57827342	50113246	56316089	57002652	55160013
207.11301_8.29_p	9022355	3486788	4824485	3423931	8998072	8363328	6870285	2639621	3096774	4941317	4263532	3416081	3045716	2459440	2555490	3374398	4561696	5002596	2260772	3200193	5487240	4074810	4162032	4792350	3686005	2045832	2344555	3999390	2669710	4032957	3488887	3338707	4361321	4206033	2792230	6082186	5161712	3461086	2631119	3369647	3553545	4721724	3994699	2637916	5033997	3395295	3144274	4312667	4793317
208.13345_5.28_p	28959509	717095	64030845	1220514	839586	15289	11462263	2180059	43820912	2687367	23113359	3665915	266501	3468373	158651	193121	169666	515214	9379	1985235	17449	462344	503808	186223	54510	928320	3028201	494539	931735	5449026	451988	481424	253672	1002044	1629521	1359754	21860	194004	155985	864646	17603979	2354061	49531140	21335558	92562	27636635	706766	2554455	290686
208.16982_0.87_p	11776470	17195895	10478366	14252024	16317052	22491265	21682722	7480596	15649268	20220342	25475810	13902699	10764762	8700813	14037311	8056071	9437077	7807671	12085667	15717377	14416897	7570303	10598051	9728382	7792310	13265102	21624980	15695976	8581263	8881882	8346460	13644673	15689034	9687472	7710493	23653679	9074656	10027086	14612784	11677610	11365428	20858050	22524016	6949008	9822099	19299362	11347361	11838585	23068231
209.05936_0.93_p	NA	1996969	474872	298342	NA	NA	NA	58121	11024	NA	NA	53681	12078	639937	22879	987751	62438	249280	106216	851948	44885	26856	1239153	114027	572910	45303	931408	35516	10584	12571	15459	56850	734221	NA	15757	61738	28339	NA	145427	395788	91880	12502	70166	219602	NA	196950	139835	NA	335291
209.09244_8.43_p	695490	1444597	1381698	477088	1627337	1909570	472281	408782	371199	519802	434724	1439787	385241	860096	1108517	460609	636957	1000256	1254908	508172	542550	876791	790943	294679	835709	1158251	1193634	907655	778216	1073516	1217651	977645	611122	481273	820733	2560409	2811628	1219402	314987	2664176	1252102	1263377	932395	2605639	846194	774662	526294	994168	957005
209.12871_1.56_p	8272265	8288837	11314637	9363900	9443933	9755691	11800895	8835391	9128339	11239915	12103495	10189189	10163741	7134511	9899005	11153744	9584063	11036738	7982565	10768343	13420208	11304823	10589365	12488546	9109620	8919777	8574062	9656833	8732899	9153305	9661696	8995091	9419937	12220238	10492336	9457872	10061659	11992198	9192987	8388186	7296059	8439273	6533819	12213851	9813321	10246228	8700841	8210382	8766270
209.13867_1.3_p	3549732	3408048	4896804	4078453	3324047	9006255	5982965	3587097	9093574	4856014	3530979	2316267	2295702	1760113	2010169	2137873	2071797	3332466	2113479	3431659	2537838	2843137	2800545	2796220	2907471	2378532	3312968	2356460	3055200	2608844	3987363	3290588	3907415	2989007	2686241	2745411	3244597	3279036	3582084	3123630	2316264	1752461	2358678	4698631	3909165	3375782	2069329	1912459	1992342
209.15402_0.87_p	16380069	24530988	14134921	20142102	21779088	30800762	29715396	10325103	21069444	29032933	35065170	19856329	15250711	12413236	20529339	11643104	13981074	10950614	17121237	22349938	20783304	11529666	14759738	13521211	10794868	18909485	30817357	20594547	12019121	12799384	12007559	19264100	22368560	13374462	11458729	33201604	12509237	13536636	20145664	16725699	15568626	28152456	31458630	9684367	13434540	26974039	15586970	16345684	32626619
209.17781_0.87_p	3234184	4525280	2523143	3461922	4352356	6160274	5683899	1983237	3891781	5722962	6813755	3579903	2902026	2348882	3748638	2058054	2694231	2245577	3009287	4033714	4309544	2069698	2996976	2538312	2029579	3444315	5517406	4049051	2167884	2346208	2066018	3945706	4323349	2834606	2041406	6527141	2262784	2759434	3826190	3115224	2973100	5960530	6393284	1632440	2494494	5131598	3045349	3258873	6320844
210.11281_0.99_p	356672	335377	550979	386601	310920	839238	658067	262947	1023801	372318	190180	160037	72532	48365	142086	137724	177859	232020	41452	165833	93413	66424	198074	143904	65140	56251	117209	146933	101236	99085	131127	135746	138759	146326	79170	138587	204733	151540	112533	153095	137855	72539	135979	637055	229634	374099	100343	136795	91000
210.17039_1.08_p	142280	122459	109194	103523	46037	189778	126340	76594	143023	114916	24813	44440	35708	31744	33663	52196	64819	89009	54431	73709	117065	56074	36054	45695	111951	24789	40332	52407	46928	100815	83935	155405	108994	139427	78749	75612	96258	89461	71432	65103	42441	51714	106596	115930	101227	106170	52258	85920	55606
211.14435_1.38_p	41180619	41407972	67505728	48075398	48755815	51325092	72142805	47253957	48451458	58763898	86016183	55404081	55451031	37726638	66313737	73427579	55296280	72021202	46267844	56657716	90469080	63948203	66715678	68076879	46523097	54548121	48483338	51896061	43041753	43154567	59749854	47678478	51624913	77617899	59386961	50361343	62113577	83851187	52401149	49846686	35489291	45081386	29544076	66298706	49038018	58568777	54711065	46872812	49768975
211.14436_1.48_p	41180619	41407972	67505728	48075398	48755815	51325092	72142805	47253957	48451458	58763898	86016183	55404081	55451031	37726638	66313737	73427579	55296280	72021202	46267844	56657716	90469080	63948203	66715678	68076879	46523097	54548121	48483338	51896061	43041753	43154567	59749854	47678478	51624913	77617899	59386961	50361343	62113577	83851187	52401149	49846686	35489291	45081386	29544076	66298706	49038018	58568777	54711065	46872812	49768975
211.14444_1.34_p	41180619	41407972	67505728	48075398	48755815	51325092	72142805	47253957	48451458	58763898	86016183	55404081	55451031	37726638	66313737	73427579	55296280	72021202	46267844	56657716	90469080	63948203	66715678	68076879	46523097	54548121	48483338	51896061	43041753	43154567	59749854	47678478	51624913	77617899	59386961	50361343	62113577	83851187	52401149	49846686	35489291	45081386	29544076	66298706	49038018	58568777	54711065	46872812	49768975
211.1445_1.38_p	41180619	41407972	67505728	48075398	48755815	51325092	72142805	47253957	48451458	58763898	86016183	55404081	55451031	37726638	66313737	73427579	55296280	72021202	46267844	56657716	90469080	63948203	66715678	68076879	46523097	54548121	48483338	51896061	43041753	43154567	59749854	47678478	51624913	77617899	59386961	50361343	62113577	83851187	52401149	49846686	35489291	45081386	29544076	66298706	49038018	58568777	54711065	46872812	49768975
211.16957_0.88_p	3351053	5530689	3077681	6205765	7022832	9271999	9616029	2248830	4840510	8235157	9777968	4055871	3702542	2567709	4375099	4669266	3000421	2376167	3619795	4598562	4588773	2079594	3080277	3484704	2485667	4024241	9539062	4381691	2525865	4476490	2404052	3866742	6899447	2712698	2480662	9360284	2842755	3097790	4212996	5307963	3338934	7715268	8215519	2023690	4239070	6916979	4803091	4470956	8939107
211.16957_0.95_p	3351053	5530689	3077681	6205765	7022832	9271999	9616029	2248830	4840510	8235157	9777968	4055871	3702542	2567709	4375099	4669266	3000421	2376167	3619795	4598562	4588773	2079594	3080277	3484704	2485667	4024241	9539062	4381691	2525865	4476490	2404052	3866742	6899447	2712698	2480662	9360284	2842755	3097790	4212996	5307963	3338934	7715268	8215519	2023690	4239070	6916979	4803091	4470956	8939107
212.16481_1.3_p	13671050	13806401	22428917	16340584	16046431	16677096	22849962	15276383	17072096	18985222	24598521	16383430	16782554	11936552	18967041	21432371	16375251	20739214	13093365	19390404	23770526	18890166	18575656	21228529	15166238	16043164	15662021	15440862	14371170	13159032	19265538	14746303	17316652	22332680	17005985	15066007	18710339	23496217	16128801	15320627	11100186	13499627	9782567	19557104	15568431	17219431	16702337	13324572	14996968
212.16493_1.2_p	13671050	13806401	22428917	16340584	16046431	16677096	22849962	15276383	17072096	18985222	24598521	16383430	16782554	11936552	18967041	21432371	16375251	20739214	13093365	19390404	23770526	18890166	18575656	21228529	15166238	16043164	15662021	15440862	14371170	13159032	19265538	14746303	17316652	22332680	17005985	15066007	18710339	23496217	16128801	15320627	11100186	13499627	9782567	19557104	15568431	17219431	16702337	13324572	14996968
214.18033_0.96_p	4791778	6454463	3780226	6326424	5935737	7535449	7911722	2940504	5325626	7945386	12894591	5078606	4032160	3257493	5163550	3191430	3707082	3075617	5904677	5824916	5211917	3193864	5697049	3715973	2808983	4867584	8278669	5647056	3199604	3692472	3122406	5021159	7425396	3597423	2948684	10425212	3463985	3572558	4947890	3929296	4562471	10065318	9604591	2621854	3873040	9591043	4054345	5664317	9968271
214.18044_0.87_p	4791778	6454463	3780226	6326424	5935737	7535449	7911722	2940504	5325626	7945386	12894591	5078606	4032160	3257493	5163550	3191430	3707082	3075617	5904677	5824916	5211917	3193864	5697049	3715973	2808983	4867584	8278669	5647056	3199604	3692472	3122406	5021159	7425396	3597423	2948684	10425212	3463985	3572558	4947890	3929296	4562471	10065318	9604591	2621854	3873040	9591043	4054345	5664317	9968271
215.10048_9.85_p	2889850	2792103	2155830	1038378	3416714	4754476	6760741	2308664	2029471	2237040	1484209	9054420	4565321	3433606	8075474	2802659	3739321	3518051	2276906	2910125	4333360	7359591	3587364	11301043	2227991	4618956	2749899	2630108	5811321	4085752	4742189	4018577	3110033	4603280	5160945	13180207	2922714	2842539	9323706	2511685	2141128	2094225	1345756	2133517	1555889	1232392	2390872	1654327	1576617
215.10051_9.86_p	2889850	2792103	2155830	1038378	3416714	4754476	6760741	2308664	2029471	2237040	1484209	9054420	4565321	3433606	8075474	2802659	3739321	3518051	2276906	2910125	4333360	7359591	3587364	11301043	2227991	4618956	2749899	2630108	5811321	4085752	4742189	4018577	3110033	4603280	5160945	13180207	2922714	2842539	9323706	2511685	2141128	2094225	1345756	2133517	1555889	1232392	2390872	1654327	1576617
216.09969_9.71_p	17126888	16995264	19388422	22644508	19104505	19067004	15341320	15192942	17144508	18686667	17057958	16800716	17025712	15667713	17516329	18292277	16480608	15988395	16291773	15294500	17721043	18055357	15363419	15991218	18321853	16113067	16943673	17338352	16904340	15157852	16282626	14817140	21110066	18081849	16017257	18886644	23907621	16541323	17169304	17163537	17346766	15267492	17278963	16175877	15135720	16760319	16362311	20597229	18471782
216.19614_1.06_p	858972	710775	446776	684798	885850	506534	854015	482574	600740	476060	799633	501229	994127	884035	941289	392367	867166	579867	578430	660312	450821	843971	535304	508476	568841	452767	814901	813852	1132887	530168	577025	580950	892125	767767	382481	565729	594554	813181	1026189	549043	676361	660563	709896	538867	911074	560109	507636	430621	702999
217.12981_11.27_p	9360	85410	149335	8755	209660	88616	558905	46373	81825	11488	11634	148041	199693	46276	52198	122846	41893	87487	313866	122579	110067	138696	32686	10993	113086	28828	86517	301170	65266	30135	126039	49235	41843	74621	159736	120340	135864	NA	56859	240581	19155	291331	102367	112475	58738	118584	76999	31563	22641
217.15504_10.85_p	23677	21397	17851	36454	NA	11964	14800	16267	801254	162032	23490	46836	85202	NA	9897	13071	NA	9570	412584	15433	1390312	791705	74022	NA	28640	176551	31013	10782	NA	12420	10652	754247	NA	NA	127301	52819	9618	11690	590677	16992	10993	13710	1332377	NA	31099	38947	404399	444149	8848
218.13898_7.89_p	25140841	36682971	58289388	34053604	72756270	40888769	141032632	46915058	50474144	56829390	14841029	75707496	66059581	44278691	79331791	45885974	109020044	44313083	92177873	73262707	72336391	43881712	62432348	43891564	77132478	60086635	77576916	67758695	44663816	31816603	65824164	58012646	46267877	57225478	38783789	60475213	68084978	40023175	32967611	78610130	50028615	63338272	58278059	47801596	50037796	45814317	41987476	57407319	87567246
218.21176_2.32_p	447416	85409	113715	47008	109281	48793	79995	46308	107470	57754	54888	48087	113580	110773	45075	47942	54783	260016	103115	206396	46494	265472	80692	197669	92026	72707	53139	47437	38480	54807	59309	46985	89015	406878	43644	71870	204914	116666	91539	241043	282810	50319	72468	253077	155638	37639	241317	118544	237349
220.11818_4.13_p	1821747	1198467	3960011	2223499	1865689	1249171	1249110	843773	1293111	1536121	1556466	1181099	1701062	1518789	1860338	966686	1748192	880067	1095579	1786323	2621522	2100922	1404525	2070115	2634839	1326056	1471026	773839	1750091	1258311	2165005	1446197	1623019	1676029	1521717	1698355	2243925	1782180	688467	1320404	1791769	2192533	1539933	1426247	2776927	1185793	1308368	1621362	1935627
221.07602_8.81_p	73726	1083463	1040941	898290	165608	93140	1267882	211275	656881	673913	96609	1243381	711539	1988802	1094033	588406	875649	700360	687160	1666671	951694	728612	1061816	590698	1518123	1042025	678477	626151	492198	855662	516751	1017590	987332	547578	1090515	1278580	931704	894076	601034	1148843	572801	694309	1348232	1283512	1142635	654213	676781	763333	1525460
221.07602_9.28_p	1000834	3648869	1956056	3270042	1598824	697071	3842417	1139491	2620217	3128211	1436497	3483108	2708223	4717981	3921376	2681540	3266222	3446280	2426515	4510221	2964203	1872578	3995719	3604097	4556591	4168595	3059144	2925887	2571569	3302552	3824848	2545237	2146638	3031059	3017290	3747358	1540219	3367075	2874425	3699576	2739058	3679308	4116096	4416376	2912782	3727340	2720840	1621469	4293050
223.07494_0.91_p	NA	30832	604486	NA	NA	281602	710462	1684563	2633062	NA	182452	39021	284831	79582	10977	37136	436732	30057	901030	289512	545237	NA	NA	NA	1326034	11454	294014	390895	221305	738709	83911	281055	333672	687992	1346590	NA	479744	NA	80897	3220402	345000	165346	NA	303258	NA	141913	12003	680175	13312
223.07501_0.92_p	NA	30832	604486	NA	NA	281602	710462	1684563	2633062	NA	182452	39021	284831	79582	10977	37136	436732	30057	901030	289512	545237	NA	NA	NA	1326034	11454	294014	390895	221305	738709	83911	281055	333672	687992	1346590	NA	479744	NA	80897	3220402	345000	165346	NA	303258	NA	141913	12003	680175	13312
223.10788_1.26_p	508595	838202	1144316	732636	812026	1328237	433139	1024929	2257449	692188	230356	100719	66733	436757	179240	324534	683362	845804	83251	601820	333568	710682	374726	874145	209627	109531	517099	351536	655040	643661	741114	457181	736711	650579	255227	453341	754718	645311	595417	485726	433087	468439	592624	1304064	1394666	1375122	799326	435779	417825
223.14441_1.32_p	10225342	15753398	16296306	18001031	17500775	18255257	26427764	11110032	12350394	13933502	18546981	20605816	21195803	8447068	14351030	27968156	12425331	15831191	9858211	20941169	19524789	14720721	14000458	26021528	18994751	11695816	11055524	11763933	17211380	9504988	23505683	10585679	11936550	16675472	22873673	19749313	13644790	17642078	12022095	10999277	13968082	10007348	6528923	24586911	18899489	12446727	11697522	10088504	10560536
223.15434_1.18_p	3692779	3899473	5039417	4314691	3548440	10160490	5900224	4089234	9857212	5036134	4029990	2495521	2676684	2129105	2458634	2740205	2429822	3596153	2534031	3599556	2959232	2807654	3107238	2853942	3623352	2556972	3624942	2557359	3175611	2722255	4093410	3348831	4082288	3073007	2854611	3180682	3624978	3299499	4032996	3865060	2606361	2055629	2644802	5257076	4063425	3723705	2288836	1940000	2116636
224.16473_0.87_p	1358503	2504655	1462978	1911141	2446298	3301751	3036059	1038482	2092578	2808342	3395292	1865325	1284207	1149887	1839813	1238155	1326091	1017894	1640043	2157013	2168965	859982	1405752	1267079	1040316	1706826	2815591	1943755	1103169	1226124	1187424	1871863	2056516	1257468	1035081	3023720	1197872	1324704	1975417	1687896	1361365	2885816	2762492	965295	1276644	2441744	1481047	1538014	3148142
225.16003_1.36_p	6838440	5876418	11785826	7652037	7118777	10603159	12462357	7111556	9102734	9732402	9813161	6031381	5466569	4084462	6734341	7573421	6125262	7981080	4542587	5977887	8284000	5900564	6914371	7418711	5771712	5123726	5934052	5714127	5018248	4992627	7226622	6020212	6035113	7840677	6324377	5116179	6820263	8710408	6376504	5965749	4237365	4699640	4036751	9645407	6410322	7400157	5770754	4821725	4753790
226.04518_9.7_p	2323049	2204488	2848782	2102343	3519609	2796128	3892502	1316369	3346090	3465064	2581596	2874456	2403789	2146892	3110588	2162223	3059632	2608065	3678156	2147099	2440002	2780232	2501250	2337224	2904307	2746908	2640652	4959000	2646414	1388413	3204448	3785373	2420857	2067376	2620810	4247059	3621349	2613473	2287565	2421413	2885887	2835384	2023753	3296798	2557791	2259932	2313918	3600859	3019952
226.08238_5.12_p	330985	204758	352660	630312	207232	162719	176307	134120	177672	103664	523747	557094	323268	295686	242350	266577	239018	397299	370206	2456922	492744	476856	512003	272312	513443	542060	1394222	401521	375926	1253305	233245	339253	177828	1061828	408357	407362	432084	318422	167553	481162	374542	360918	357950	309643	217005	395808	257143	480733	491316
226.1804_0.87_p	85576633	128684631	74559611	106278070	120401754	163571594	159440132	58309285	114272556	154738999	192741456	102196838	83762750	64423166	104071799	62890537	73807918	60785717	90364955	120943889	108109472	59678893	82336701	75424170	56916557	96099354	161379655	111550478	65800597	69190774	62067275	101444092	119320084	73081439	60016594	172614301	67924185	74160285	109971149	85454569	82155662	157839007	163098176	50820141	72981823	143212776	85101620	91423540	171920501
226.1804_1.15_p	7829460	13310599	5685721	6219803	7297536	9846884	12926457	5361271	7538933	5733379	9891882	6392787	10051019	5488030	12512082	7863881	8909197	9437312	8121872	8626025	8089995	7194137	8037165	6633185	5757850	5992982	7570029	11590832	10501299	6933112	6984938	8940158	7856425	9609395	5782047	7788483	8458412	6322471	10943083	7102738	6206720	6815101	8468500	7860771	5655401	7217370	5859769	4398468	9080802
226.95166_9.35_p	350835076	337041393	365663028	372426944	416963585	379835770	386998488	337064144	357658861	379046596	386328951	406735543	371867564	384324899	379963828	401622923	354028186	390045114	397111076	372711207	384511993	372056307	378392689	382396457	408219648	383586503	373121450	399909612	386167941	381013587	408018770	384946387	395077454	401481465	404909043	378808373	355925457	409234358	390095176	364487848	385389802	369063092	364373123	398463244	375681588	382418579	367574511	363204050	368272504
227.12535_4.06_p	295584862	262706075	302884861	288811947	310617662	259165882	385315491	263195539	202762821	227696448	271483330	369252942	337623390	256020568	286518173	303800575	290116008	376189233	316365281	286088622	257313599	302792600	372451944	334843701	384010148	351904256	316874533	380996876	375460637	368950425	283329087	335091537	301392902	351665453	274905688	308824361	406578356	330653318	349439394	394304508	327359487	319828269	437551338	333003413	337037470	338369219	307585519	251834742	367435909
227.16451_0.87_p	1562088	2386786	1717107	1930707	2216443	3329404	3369136	1080680	2398737	2752184	3741313	1972446	1605616	1521537	2122467	1221220	1558929	1421344	1872881	2067766	2085823	1066828	1475567	1404615	1204612	1813590	3278194	2205687	1327205	1378366	1249633	2224345	2758188	1479252	1332283	3573713	1513429	1524744	1999879	1948479	1525810	3367549	3466676	930099	1407699	3159816	1493305	1808209	3566634
228.19606_0.87_p	82888066	126937390	72600392	96923649	141012559	202349625	156030600	54990373	108645232	179275165	223108833	95326179	80675173	62077756	98918197	60518767	69240128	57155339	82632441	112688806	100518346	57003413	77504145	72587950	54950982	120215529	204624414	107087013	63346758	67671199	60022039	93550458	114039677	69365701	57423300	199161168	65158785	70988676	103005441	80310139	99422709	177829932	179951095	50537699	92051135	163080138	100427757	105704981	190059682
228.19608_0.94_p	82888066	127011234	72600392	96923649	141012559	202350361	156071648	54990373	108592878	179275165	223108833	95326179	80612128	62077756	98918197	60518767	69273805	57155339	82648022	112878659	100518346	56980272	77504145	72587950	54950982	120097630	204624414	107087013	63346758	67671199	60049938	93550458	114039677	69365701	57423300	199049731	65158785	70988676	103005441	80310139	99422709	177829932	179895404	50537699	92110912	163140090	100427757	105704981	190291285
228.26889_1.45_p	696777	3392134	1584637	898316	1401138	121844	458958	1718165	3842861	111030	1013218	3689228	1003637	1950866	822365	196066	215244	1664059	3033143	988046	503447	438981	1517607	4944352	1110519	574662	334938	2897736	3016880	1199832	795035	2454922	3244176	491333	1696402	1395014	417881	785433	909680	2269513	1619817	128605	2202512	434877	1516663	1839030	2111368	1321755	1340470
229.15495_10.47_p	12061761	14355297	15851261	16724293	84684133	21842438	12212837	9951091	10449074	10487691	10908038	23833757	22989724	10195173	13671326	10675136	16165839	16869275	11535706	11683673	14520894	15203421	16797279	15797966	19674600	21060858	18854407	19512658	14145410	14873966	18160255	13977233	19855140	15108206	15475852	11454624	15907172	17024686	11244580	24889097	17282935	19374302	28100633	20325587	16954853	13606930	13465754	16483494	15859746
229.15495_9.09_p	15686693	13500613	16454292	29121870	108939532	23182448	20666545	10051945	16097501	9858180	13418002	24746893	19515957	17841269	12165246	14457172	20530148	17842850	14448743	13755960	15561049	13768705	28193512	15282962	20514318	19571855	17142797	23050893	25558300	21316595	15233728	17072286	15496333	14838522	28499163	18673061	19254256	15666432	28239604	28669877	27056647	26835705	24009298	26793590	14426415	21070694	13439381	14417394	16753928
230.09604_10.14_p	580765	1424683	872460	916538	852620	859753	1000073	2391482	1153611	7786735	658385	1103849	9576770	2996366	4692429	942889	1099907	3650037	20742	2750380	1421360	2827632	1251679	1792294	1672242	636283	6060773	1430199	1608449	4038561	2377619	1333593	3882652	6280599	2342724	2313383	2161121	1523406	2469286	1127191	2653627	2321066	2223674	1020295	2481700	1809996	643154	1567910	2490416
230.14027_1.36_p	4716442	2836844	8563478	2681596	2761967	7376564	8011748	3241467	5499372	1882821	4057783	3594031	5810103	3752848	6026965	2216660	NA	8490183	3590419	4308630	10135282	5780421	4333283	8131445	2579007	9261183	3831451	NA	3231596	4694610	8786408	4262937	NA	5380259	2398250	4494725	2299726	6266754	3009196	5098008	2101739	2635407	2447298	3756002	6021347	10060666	NA	2578359	3542214
230.17529_1.3_p	34106778	33007404	52785403	38371537	37288651	40475974	56317404	38677131	40171372	48550211	58653319	38897657	39931845	29938807	45247827	51735997	41160574	52644571	31640447	44794021	59245053	46531494	47590735	52221116	37497463	37544526	37969758	37802435	35176534	35273693	47285679	35807361	43643918	53445309	42106490	38004304	44608545	54635466	37113259	36454500	27040039	33944003	23782735	46783169	39770593	43666370	40021181	34620162	38396181
230.17532_1.2_p	34106778	33007404	52785403	38371537	37288651	40475974	56317404	38677131	40171372	48550211	58653319	38897657	39931845	29938807	45247827	51735997	41160574	52644571	31640447	44794021	59245053	46531494	47590735	52221116	37497463	37544526	37969758	37802435	35176534	35273693	47285679	35807361	43643918	53445309	42106490	38004304	44608545	54635466	37113259	36454500	27040039	33944003	23782735	46783169	39770593	43666370	40021181	34620162	38396181
230.24806_1.51_p	24046095	38356719	19549254	20331260	32540499	55073841	33424047	24187437	70945676	66755883	107357206	96356183	30616894	36457680	53325694	24064481	59122778	60394254	25676912	88397695	93758511	78083971	32214448	73101998	43243275	32269468	9880165	62843303	31113825	22645364	16158434	63831550	66841377	72873867	40559902	20168626	79657610	138389346	50970631	48899250	47159500	35206561	11732790	64443107	65993162	26610499	54021958	14162518	39109741
230.24809_1.9_p	677502	830683	905467	345387	812844	1169348	916290	568391	663069	621670	843012	788979	666318	629430	880799	803903	1225364	715623	1219658	845502	613848	597136	787949	1010474	892731	988564	440777	963656	1154914	757310	795703	924752	592672	944112	924070	628587	586831	649374	988667	568175	862448	540065	476684	667128	575020	678208	540754	597096	748627
231.09375_1.02_p	3674098	4844254	4373842	5525496	6128803	4030241	4761724	2771852	3648068	4455271	2881645	7595551	2349078	3637107	3576027	6363874	2982710	4117223	3426579	1847027	3247190	3507093	4025863	3531995	3879760	2963279	3343660	3995682	3257596	4195460	3067586	5656783	5766659	4859671	4607925	5614720	2613057	3592042	3504328	3864340	5360323	4310920	4074187	3353324	1700843	3438104	2662926	2358437	5588882
235.16541_8.36_p	2976286	6706661	32368319	3548046	3707440	3499610	14354833	4908731	14061055	3370335	14447727	12107867	13293172	6286335	9867584	7458195	12302832	5692463	16296440	6772564	9165822	4391815	9341591	15234673	9608652	7075737	5572457	10896440	7361762	6727516	6465834	9382695	7128028	8491936	18531053	2340598	2819485	3042812	6767603	5969546	5072408	8072700	10793541	9700785	4055309	9233537	9352839	5316482	6216469
236.14957_10.02_p	36252	20323	51841	12187	12320	19346	721598	27503	39987	87959	29696	31818	689571	16164	61033	21600	90824	22737	22653	22719	24084	13019	65764	10838	69259	132762	19059	65060	82332	32227	113258	78889	11590	73492	39591	108162	8622	NA	65274	10282	45156	40337	NA	24165	12405	18245	8222	12126	27494
237.16986_1.02_p	1660479	1830642	3346509	2000536	1568804	5990872	2862402	1660072	5534066	2222719	1711059	1517155	1384935	1152819	1407671	1608572	1443617	1650411	2480012	1699611	1762214	1428014	1531426	1564980	1549201	2015636	1736158	1465045	1718172	1505963	1872913	1716942	2003022	1628649	2212779	1591837	1518613	2429863	1841461	1923175	1274737	1109566	1401107	2179406	1846400	2596522	1180434	1026821	932585
237.16992_1.08_p	1660479	1830642	3346509	2000536	1568804	5990872	2862402	1660072	5534066	2222719	1711059	1517155	1384935	1152819	1407671	1608572	1443617	1650411	2480012	1699611	1762214	1428014	1531426	1564980	1549201	2015636	1736158	1465045	1718172	1505963	1872913	1716942	2003022	1628649	2212779	1591837	1518613	2429863	1841461	1923175	1274737	1109566	1401107	2179406	1846400	2596522	1180434	1026821	932585
239.13924_1.07_p	2135373	1881607	3069578	2430239	1893235	5394293	4238658	1905789	5190830	2448876	1473001	776200	751206	485194	1059039	987516	813991	1377001	555164	1171948	790571	805559	977220	1452416	948037	589790	991376	790962	746296	911511	1190852	1091189	1118772	1196979	759274	819305	1326927	1430596	1006785	1345201	778867	422749	857716	3204612	1881633	2073128	1067891	583835	576267
239.17566_1.32_p	10604708	9902842	17252080	12168124	12430306	13661905	18572863	12249523	11627409	15187541	21803365	15095519	14948159	10173925	17578092	20832816	14838541	18720568	11696708	13908149	23945598	15179943	17391339	18020463	12525751	14441385	13208120	13544196	11723901	11983764	16786457	12991538	13819677	20418937	16306789	13447299	15523950	21348010	14226342	13006894	8602533	11969874	7718592	17829191	12377131	14503479	13977438	11857081	13090842
240.10219_6.13_p	423867	294997	1025048	31800	47801	52066	433934	44764	628733	519223	226016	874110	727120	377484	3044161	254740	1015025	435122	24144	1724232	1720320	1535174	322941	1789187	1761897	284478	1437565	458494	1039653	2514246	1552686	2577260	778669	1425890	2216745	1198970	46983	1239560	1800985	498527	669797	27439	157420	4074784	1282169	582585	954865	603799	4822150
240.96729_9.36_p	35942633	36060879	38031818	38062984	42198488	40837093	40148526	35082842	36210392	37803230	39224293	43064232	38802625	39272026	39808152	42148116	36891183	41918048	39640075	40009911	38355491	38693790	39254469	39758194	43570257	40670837	36822656	41104582	40006923	38394802	41277829	40084743	39408100	41572463	42180493	39013893	37487219	44418505	38963742	37727062	39675376	37356948	37893378	41194947	38040376	37996658	37602576	36662724	37471876
241.155_1.17_p	1212342	1203964	2048259	1555411	1585311	1763747	2086761	1328327	1344907	1793774	2541150	1771346	1919725	1274657	2165078	2592107	1851497	2148568	1517902	1439416	2768085	1446003	2038928	1686362	1503001	1713877	1809149	1671070	1336125	1401332	1805757	1358167	1578148	2167785	1801109	1695783	1662897	2363821	1603079	1497805	1017719	1462932	757821	2187068	1499725	1603727	1612512	1266723	1289006
242.13907_0.94_p	283831	185463	505631	175966	257439	676534	408024	252534	311671	252899	229313	215914	142072	47183	240310	194324	210867	249298	180881	148499	186864	93378	256727	103651	162371	110280	102051	149896	148187	91288	224672	95373	196189	184120	141126	171057	203987	209712	144123	106936	64156	144057	95612	315502	244019	145645	98319	147168	37185
242.17516_0.87_p	2394318	3656567	2240133	2956531	3984630	5020804	4893534	1653632	3655268	4661126	5508363	3007411	2419156	1976775	3124637	1714479	1959276	1693748	2544409	3388663	3192517	1664631	2400277	2097603	1360426	2834890	4169141	3200167	1781222	1923117	1725543	3008348	3569185	1998771	1678360	5742214	1993243	2093422	3192614	2432712	2285636	4787550	4936542	1376550	2006321	4170848	2493409	2698829	5193676
242.2117_0.93_p	1787352	1645076	608586	842102	956104	1529318	1878869	908794	1249098	2023479	2459071	924102	1278941	720142	810092	766197	1222707	507451	1274945	1395872	1174629	956047	946327	890267	816818	966450	2189413	1467527	930600	936727	775376	1202409	1462334	939608	751475	1896891	540450	823530	1380050	781382	1163163	2259495	1663925	837497	1114358	2145153	1136647	1161582	1979331
242.28456_1.42_p	289125	3939315	1878536	235058	858626	224359	797135	1414049	2432947	280811	896838	2675023	1643347	304158	1924126	1587185	719742	1266129	4168476	1459911	271121	516933	1762954	1995336	859563	457358	468382	2302358	2029832	982909	3097230	2926129	2878767	557640	1861951	2139587	504641	434521	1308309	1406349	850835	109853	1526891	391106	786784	1689768	720536	1208087	1395985
243.18182_1.53_p	1575462	2308458	2015373	882524	1579555	1177389	1282881	1933423	1907611	12185	1706025	5180312	2563095	1218897	2827649	1573911	1437411	1771923	1496544	1497947	1386774	1414447	2277460	1612125	2318707	3514588	1364022	2399981	2426004	1824970	1446874	1773390	1240652	1533091	1833025	2116977	1270593	2567171	1441926	2581777	1129368	1544406	4777042	1969854	1107113	1504124	1446279	2162924	1219706
244.07945_9.7_p	813104	767994	1399623	2280265	1651250	1135881	693909	420256	978002	1416495	789831	991796	928500	609281	1207205	1121544	838359	649599	645615	535698	1042719	1251030	600537	580795	1203279	686656	740713	1074103	558549	695827	833806	605578	1579262	1207424	1026411	1515687	2834984	718985	833441	961441	1215817	989163	941814	755275	602372	886853	698268	2027675	1341109
244.15456_6.75_p	236841	866124	844795	857840	1151403	3396502	976024	554107	555449	342646	102800	1165111	1585752	2215783	2145731	1637892	1697942	2212149	275932	2250897	2664327	1272029	1190282	298954	1232853	2361027	2248077	1529632	1271784	1961687	2131283	2514875	1673749	1835038	526201	2659547	3001890	414198	499548	2331146	2218772	1743368	1760879	1377497	2042877	1096816	1048132	695747	2451701
244.19099_0.87_p	36562532	57279120	31720606	43488488	52598253	70588038	70331813	24892332	50261154	62557861	79667766	41543910	36283260	28569352	44124392	27619787	30744332	25916058	36156490	48073512	46454486	25342207	33896819	31710804	24204720	42296446	74227272	47270835	27952564	31126918	27807629	41326641	51598799	30644606	25099076	70300992	28204418	31441590	45556264	36291648	36930285	65475745	70557122	22371996	31409952	59630529	35666355	37351493	70123241
244.19099_1.15_p	8521854	13750811	5764426	5980292	7493337	10694831	12939957	5930924	7770511	7029469	9626181	6908302	10725263	6174187	13478232	8721501	10379898	10136040	8670471	8567923	8942469	8276013	9229223	7013551	6249460	6081991	7830268	11783818	10902517	7745791	7976821	8710941	8414301	10689395	6027130	8178656	8864002	7216221	11967764	7450241	6519519	7263802	9113604	8293219	6717449	8761425	6580626	4959720	10506105
244.19099_1.28_p	8521854	13750811	5764426	5980292	7493337	10736123	12939957	5930924	7770511	7029469	9626181	6908302	10725263	6174187	13478232	8721501	10379898	10136040	8670471	8567923	8942469	8276013	9229223	7013551	6249460	6081991	7830268	11783818	10902517	7807623	7992249	8728433	8414301	10689395	6027130	8178656	8864002	7216221	11967764	7450241	6519519	7263802	9115707	8293219	6717449	8761425	6580626	4959720	10506105
245.17506_0.87_p	1331549	2375504	1477412	1642583	1883582	2805420	2692424	823646	2018038	2423019	3027582	1547472	1460550	1039884	1865928	936711	1154578	964740	1320290	1705462	1799468	878588	1228176	1172697	974476	1512765	3106971	1911963	1024320	1079789	1013243	1687666	2169026	1114708	968830	2859898	949598	1224129	1876051	1459418	1514509	2434846	2602709	883584	1162954	2393036	1399859	1442054	2803500
245.21146_1.02_p	660014	835556	752363	1722199	2066452	1301022	1249374	315591	591007	1548883	470586	2160824	348668	1104582	575465	1769112	460691	772181	652423	145865	620198	854637	1036467	646422	689875	758108	1120348	848242	663762	850532	672155	1183622	1306010	1096493	950203	1141408	677346	1147857	772573	1069055	1421090	1592985	781731	961489	374272	708060	649567	264098	1520269
246.12393_8.27_p	388576	111436	342086	124309	844402	491735	552410	353824	400300	817315	49850	489446	461007	141935	201777	321114	608965	975424	370537	326717	448348	476990	599032	266181	480237	171170	237953	487959	50158	262163	507531	694558	601935	593586	155000	1221298	550549	199902	475797	450410	354029	888423	337479	271731	853863	664924	353961	661943	599807
246.1702_6.41_p	15565856	10443483	12874398	28577080	15076084	25347810	41374774	4101552	15573416	14400325	4082911	14908751	21907056	26680914	10233573	10129748	28512235	11806410	13079407	12803578	24343828	19689650	9491336	11178266	11433256	14631474	9828359	6866078	20015511	210348196	14976385	26653665	9348580	18337080	11270605	16382518	13705994	12093040	4677123	14504083	17054381	10450980	22451693	14222818	14754269	9111610	10659149	7048567	11636227
246.17021_6.32_p	15565856	10443483	12874398	28577080	15076084	25347810	41374774	4101552	15573416	14400325	4082911	14908751	21907056	26680914	10233573	10129748	28512235	11806410	13079407	12803578	24343828	19689650	9491336	11178266	11433256	14631474	9828359	6866078	20015511	210348196	14976385	26653665	9348580	18337080	11270605	16382518	13705994	12093040	4677123	14504083	17054381	10450980	22451693	14222818	14754269	9111610	10659149	7048567	11636227
247.1077_7.08_p	NA	113419	81301	36170	171183	164925	13196	126125	353076	NA	NA	10777	88131	58049	11677	134444	156695	32603	468959	41018	183534	NA	32141	NA	204763	78231	227038	119098	97879	131088	26778	80269	159059	12946	65776	NA	252123	NA	7782	894049	NA	116208	NA	21733	26332	26562	NA	147868	NA
247.14427_5.62_p	9732755	6747785	30718002	10159554	43697838	41216044	39248252	31811257	66802177	37947604	14945677	26272697	46594091	53934770	180510980	30153887	67317970	107200978	7892611	52133343	383886269	100037359	10509189	77013826	18918323	29955616	32071280	16896121	38753146	181578737	122382830	66160738	15098617	45794772	100773634	8913062	30229023	18930878	30532963	51713230	67521440	56700147	45678679	24678529	36128736	34679291	15271741	98771777	87858335
248.14944_9.71_p	3369468	1370768	985215	1390963	1851565	5151387	1379919	440477	1078760	931058	420935	1640799	2108250	14752186	1622015	1571305	2519610	1994768	820363	2868524	8318616	1992252	1007821	8230098	1300462	2334720	1208309	952485	2117277	9399559	1545074	2294405	714356	2033968	2901538	1666021	2030300	893733	2355755	1653998	2405970	1100484	2467274	1192334	1025622	761578	785862	590886	1445080
250.10492_4.24_p	4451982	3090169	4438999	3986147	3943799	4133209	5276663	3277786	3097929	3282066	6176847	4546022	4808035	4172084	3759531	4357009	3497740	4559365	2605904	4451327	4509887	4805314	5586080	6582716	3573507	5206671	4660897	3168244	7062301	4288237	3860734	4218544	3696352	3462526	4800247	3321194	5305329	4637596	3543096	3870338	4014932	3844943	4258458	3618944	4529266	4253895	4750345	2406370	4156205
251.13683_9.71_p	325007	440553	371117	640159	4657589	980554	280379	93307	174853	266531	114726	358554	307503	155381	149979	338016	325593	540972	250493	258945	325470	201488	315804	154842	901795	777010	508440	554498	669469	326517	356349	420557	411985	386178	284683	330130	1325864	653292	296674	450096	685688	446746	1095608	198822	299039	420381	294536	289902	444415
253.16481_1.31_p	3189864	3622813	4684274	3842072	3036907	7974457	5175979	3328373	8449993	4093527	3333735	1948494	2077749	1868191	1879111	2362565	2090514	2841633	1950922	2916007	2298805	2749104	2376522	2447404	2970974	2084433	2768054	2433376	2518729	2358157	3504887	2877694	3633924	2483222	2123199	2479044	2958725	3105510	3580453	2546989	2234100	1759772	2139507	4401687	3628980	2911872	1840789	1506663	1772138
254.21162_0.87_p	4054601	6448862	3306042	4860200	4691507	8578531	7150793	2801622	4895523	7499558	10045855	4600755	3657248	2585052	4773048	2604639	2840975	2516175	4991145	6246278	4673450	2713281	3319996	3137267	2420662	4367527	7988369	5489713	2954620	2862879	2991753	4479581	5818711	2981302	2496362	8128646	3209148	3170545	4794219	3517384	3450547	6801088	6263429	1941097	2772628	6201890	3196568	3965127	7938711
254.21169_0.87_p	4054601	6448862	3306042	4860200	4691507	8578531	7150793	2801622	4895523	7499558	10045855	4600755	3657248	2585052	4773048	2604639	2840975	2516175	4991145	6246278	4673450	2713281	3319996	3137267	2420662	4367527	7988369	5489713	2954620	2862879	2991753	4479581	5818711	2981302	2496362	8128646	3209148	3170545	4794219	3517384	3450547	6801088	6263429	1941097	2772628	6201890	3196568	3965127	7938711
254.21172_0.87_p	4054601	6448862	3306042	4860200	4691507	8578531	7150793	2801622	4895523	7499558	10045855	4600755	3657248	2585052	4773048	2604639	2840975	2516175	4991145	6246278	4673450	2713281	3319996	3137267	2420662	4367527	7988369	5489713	2954620	2862879	2991753	4479581	5818711	2981302	2496362	8128646	3209148	3170545	4794219	3517384	3450547	6801088	6263429	1941097	2772628	6201890	3196568	3965127	7938711
255.13423_1.35_p	652323	648635	883822	583813	796442	1519903	593891	669845	1275812	435547	647769	276556	267232	131998	399425	237357	412675	458985	172177	487769	303755	341059	473159	540532	471192	185720	473782	344691	367971	428879	578970	489031	390237	505917	237403	376152	586197	570564	379611	528233	309220	196899	272539	954773	605762	480197	420951	207641	157328
255.23224_0.94_p	445725	1021447	461276	1139438	1174485	738388	555826	236843	467662	846692	642184	1754415	369927	870333	574174	1315650	773917	880706	572653	224068	300926	788828	596735	527622	582456	538500	561488	639709	491066	508067	778514	1230179	1025530	1003275	627385	762879	428547	854320	466505	567970	843353	993968	911401	688250	193613	440854	411612	233118	592957
256.22733_0.87_p	2497341	3995977	3439793	5157932	4476468	8307267	7637212	1603763	5537456	7658487	9621255	5367943	2437520	2993174	2995578	3370781	2878094	1737268	2970719	6394386	4684700	3531219	3740443	3896476	3427279	4663778	8403738	3335116	2115114	3269198	1860127	4251012	6010811	2253795	2676951	8181414	2438831	2074139	3109819	3518132	3681937	6401414	5904422	2212328	3365568	6032302	3323160	4203614	7477194
256.22736_0.92_p	2497341	3995977	3439793	5157932	4476468	8307267	7637212	1603763	5537456	7658487	9621255	5367943	2437520	2993174	2995578	3370781	2878094	1737268	2970719	6394386	4684700	3531219	3740443	3896476	3427279	4663778	8403738	3335116	2115114	3269198	1860127	4251012	6010811	2253795	2676951	8181414	2438831	2074139	3109819	3518132	3681937	6401414	5904422	2212328	3365568	6032302	3323160	4203614	7477194
257.11337_2.26_p	422130	594376	927926	602213	501339	1666560	2301341	629160	1924349	997754	233717	98086	104572	118134	125025	133246	67595	398411	40168	145650	147000	126604	88374	428437	56465	16994	73190	69714	172430	51509	64253	50621	171236	139737	208926	290406	427748	422844	34162	207617	130918	25534	150726	635572	438911	452136	201787	88503	106899
257.1474_8.36_p	59749826	77431108	200772459	45823321	64241058	49061433	146938844	69574299	123759063	57728956	129003317	116964211	133805683	87630640	100940843	79982032	136541879	79295544	147763828	78251547	115579510	68675385	113310434	128217947	104339317	86154770	76963879	105748176	62900021	85881312	77267485	104634523	91092436	98964489	155321435	52250560	50853351	48067029	74086118	73988615	71818693	96719768	125169605	103603132	66503102	104713859	100142080	76838422	87920900
257.22269_1.18_p	707020	365441	261419	295660	255776	170377	244958	381020	511389	597102	1066290	463471	725103	390615	493212	305774	757778	285156	803403	869241	257254	573603	374180	431588	310534	567150	726453	513481	494141	121203	263262	349370	502567	484507	183313	753752	1010623	250178	731868	216807	243159	616496	721059	126823	766173	297259	337463	480296	561558
258.11038_12.39_p	14393787	12941970	14521228	19467839	11666799	11959839	29770385	15169051	20234004	19744548	14304646	14397503	11731891	9803926	8656541	11676730	6127224	16693065	9209443	9929834	14958327	13292033	14360219	15489775	11653036	16752131	10026624	10602176	12645236	7529371	9864578	16202551	13529228	10675677	13603494	10362587	13945944	15429104	11424617	10153305	13137383	11596190	12685946	15536782	17276598	18486899	14812103	7607668	12874891
258.27939_1.45_p	8790472	13791062	7828730	6660146	8497279	16718071	10733407	7799997	25420881	23634088	37455035	32806135	9465562	11929197	17750763	6998339	19458167	22508224	8844618	25419022	33606917	28873237	11984077	27153247	17146680	10707070	3250405	24095070	11453313	8483702	5479124	20640751	21092736	28538269	14322757	5971299	27750617	53051930	17724014	20327674	15293860	11967649	3850788	19656346	20987207	8427552	16860644	4812641	16008484
260.1496_8.21_p	29867	109688	208388	47151	126736	136361	181934	242592	325220	77021	NA	347756	177143	258388	277945	293744	145298	72269	182767	350893	172612	44018	297769	462364	294455	277132	274329	354166	64341	183408	1040115	39366	99343	250694	33575	1410965	156103	41961	1190996	385998	223822	319937	353466	348304	333353	686962	59602	173591	641911
260.18594_5.77_p	44097690	15389450	7705778	9661381	14439814	9428196	5705949	6696318	7734596	7824271	33673869	23374419	15790955	15046373	20371376	16297274	24155397	14213080	9629642	14748656	19456729	21177958	14926305	21243572	108668104	16540665	15082722	11236641	14987062	24331553	13188943	19123848	21548025	11363731	25158054	14025054	19323629	15862007	16861703	28318614	15554007	15501798	35720511	13558592	16383008	9250724	14506255	11519076	15411546
262.16516_9.21_p	818635	1073887	1440049	1874797	776818	1714843	2270155	1295433	894921	900545	1111539	3488780	1538948	873697	2555198	797131	984768	1176564	983905	1294785	1907081	1284018	1342505	898353	1201592	1846033	1482366	1768003	1029245	866010	1626158	1115514	2184656	1827683	987712	1681034	2822004	1049337	585535	3588942	1912005	2058710	1320357	1311312	1426894	3069038	961693	780325	955265
263.14658_10.78_p	34471	54386	126175	766764	262884	3193618	5624706	585752	989663	1473514	NA	161937	65665	161899	784237	164374	31372	557834	317824	2230225	157868	297934	495799	1115414	1139846	221795	663347	62284	32713	NA	3684975	772814	2366015	368023	15030	1316588	971707	1102809	111881	2346996	800523	578843	96384	273176	754917	89737	43404	1695853	636794
263.17578_1.96_p	40195047	33631945	60443134	41630533	34364158	68449263	74009662	44140676	49806492	51095161	47037375	23622013	20841191	19886082	27121360	29379233	26859788	27126459	20491180	22862842	27363858	18075346	29764812	26233089	34399616	20751435	28991134	28678399	26609867	23749996	37605119	28431852	30558350	26522311	25849623	23860071	23707232	27024028	30596388	23648567	23963584	22448901	22574560	40345529	24052632	31188504	19910870	23393389	14057140
265.11838_7.07_p	2035019	26656966	34456533	18670042	33190465	32584454	18731184	34787797	56560379	5292205	7160367	13201859	20843357	17071179	8477780	37077564	39058871	15366999	54530469	19648719	50564160	5721352	12446395	4699067	34545113	15202067	41471917	29883634	26058806	27889294	16180868	19464555	30040845	17704116	26554693	5990785	39008217	6395101	9768878	100073582	8878114	29949021	7486898	16218057	11044208	15691957	6409980	29769068	9777876
265.11844_7.07_p	2035019	26656966	34456533	18670042	33190465	32584454	18731184	34787797	56560379	5292205	7160367	13201859	20843357	17071179	8477780	37077564	39058871	15366999	54530469	19648719	50564160	5721352	12446395	4699067	34545113	15202067	41471917	29883634	26058806	27889294	16180868	19464555	30040845	17704116	26554693	5990785	39008217	6395101	9768878	100073582	8878114	29949021	7486898	16218057	11044208	15691957	6409980	29769068	9777876
265.19125_1.73_p	652488381	654751628	984213181	735593331	736929382	756446888	988821017	756756879	763076168	883063950	1063508155	746441457	753758434	580131998	853745540	929929296	745211214	877615772	632832963	845314318	1057378585	839303690	865143674	917487500	704627595	730127248	719305955	725425342	667594664	659177962	843727936	699208990	741752750	947020297	813199590	722339853	836531947	996867670	750081599	692163576	564566612	652495906	501631653	888982090	718692875	807137221	766341552	666638301	682782559
265.19128_1.38_p	15912817	15793046	26365634	19521807	18285575	19675942	27502670	17511794	19430937	21779855	29406389	19090975	19379122	13242570	22389660	25396281	18429242	22965692	14676084	21529838	28160362	20602234	21779116	24271332	17962598	17896786	18168069	18164347	15893441	14651542	22751258	17354438	17973075	24706950	20221541	16783438	21291763	27752970	18796427	17663387	13039254	14897703	10666705	24188193	17406827	19972290	18848961	14741522	15957057
266.18652_5.27_p	1695704	NA	3825698	NA	19198	NA	287572	20131	2722463	NA	1133794	40722	NA	NA	15248	NA	NA	NA	NA	NA	NA	NA	NA	NA	15974	NA	16854	NA	NA	85947	NA	NA	NA	16140	NA	NA	NA	NA	NA	NA	958798	NA	3287197	1181311	NA	1513188	NA	22617	NA
267.17065_1.35_p	3531621	3546086	5866177	4087746	4101888	5821203	6442827	3954190	5955516	5182916	5903861	3929579	3682372	2608750	4400534	5094653	4102875	4947870	2960701	4260639	5607022	4296381	4577694	4630729	3533445	3900887	3392094	3642952	3235213	3124933	4617848	3481282	3850442	5096518	4436277	3631105	4401954	5777231	3787808	3699178	2603945	3263215	2463186	5443016	3955868	4422244	4039548	3105855	3175135
267.17212_0.85_p	1393952	5251300	3185616	849241	1875532	1493280	3309246	4176822	3836427	1265538	628275	1916678	1628584	1530271	2818081	2167041	1189901	3570663	3896027	4389429	2420211	825482	3239640	4256164	4288444	2071252	1730911	1662325	3027112	3795665	4549415	3949505	2574429	1680219	2816407	4536137	1478822	1004609	1075313	2862607	1574371	518369	3065268	1744522	2787050	3518295	2742070	4073869	2099515
267.18051_1.24_p	5448950	5765280	7744441	6270770	4930815	13760714	8861772	5730752	13447488	6810817	5404523	3130686	3678293	2761107	3335098	3565374	3599322	4432018	3524079	4489404	3598664	3810879	3955785	3844658	4657517	3479988	5458638	3738350	4201816	3951459	6074258	4980177	6248979	4652683	3304405	4297333	5045180	4524950	5960760	4335190	3644008	3077535	3414077	6910404	5890759	4433462	2669985	2596328	2828967
269.08841_6.53_p	41120	959542	168947	21787	299838	388055	NA	NA	24993	28514	6092657	1176384	798091	1542106	927638	1152260	2111019	173346	4433844	70737	442901	2428210	2593453	940010	7537434	155462	4605472	636950	462853	3528302	420761	39331	557703	3384473	4024579	38569	1807790	1378338	2335240	2094623	6061282	2562356	9529678	1781323	65442	27553	2201707	2251976	1087184
269.12469_11.82_p	107968	321746	101499	69304	201679	122714	257241	28579	140419	78277	90043	873526	557515	234855	346879	61606	168562	129632	206848	177351	82002	255721	466735	183945	398522	524121	244949	173886	345840	289930	153307	275957	207818	211064	177687	255262	162151	276741	144760	414058	651571	130885	674369	484383	174606	276097	127792	118544	362748
269.19751_1.48_p	4471521	5049751	8415284	5965370	6046103	5602523	8093711	5016600	6140016	6147768	9745743	7175602	7120066	4051947	7988713	8949307	6449896	8141145	5733660	7141612	9963282	6914257	6736513	7602401	5667325	6823991	5416208	6692661	4832500	4298443	6570109	6174925	5657023	8715722	7055275	5470155	7370226	9978696	6869990	5989999	4153363	4576044	3240994	8158780	5123604	6365518	6558292	4994713	5471789
271.12921_1.8_p	1165772	1234738	1653684	1208089	1185780	3177077	2277449	1280729	3909259	1519174	499355	140455	293374	227629	344012	202292	224482	703979	195898	575959	199637	492017	257330	964026	476673	64741	214376	217089	323915	157128	457130	308285	417917	298767	207829	219973	959388	809316	327636	843516	382126	176589	489804	1760849	1146230	1125017	625904	229472	246574
271.20181_1.37_p	1340378	1203914	2024825	1010311	1248022	1679816	2501594	1429302	1692034	1461878	1176210	1210051	881017	878950	1642458	1411264	1150207	1379918	1005285	699444	1805185	641283	1517503	984911	837973	1148043	821225	1102937	935406	701587	1123852	720561	1002543	1412592	1426297	1152706	968765	831111	747494	689710	623293	735691	772236	1316710	772827	1450239	650391	1155477	503921
272.22217_1.08_p	1592760	2287968	1312456	1822158	2081685	3429939	3083001	938991	2063485	3266709	4221421	2118905	1414892	1055469	1966491	1063669	1297465	1048238	1581035	2330262	1871368	1038929	1356022	1269679	938313	1769101	3482122	2104321	1011248	1212626	930951	1736653	2329470	1104044	917217	3087757	1001839	1343370	1812227	1301514	1645260	3040840	2433803	858740	1060582	2556058	1268767	1727116	2995396
273.24283_0.97_p	302154	608376	204405	1054294	878411	554486	389058	87204	177159	713423	347990	1378506	177790	429227	317930	1160458	484465	485783	244594	67397	178410	501530	344482	257400	339506	183423	380409	364711	326634	325106	111996	855831	751897	589573	378578	448520	275282	684845	318759	356147	657205	589303	594119	550643	87219	256604	221979	107728	514251
274.08578_10.15_p	NA	NA	NA	NA	14779	NA	NA	NA	10441	300985	NA	NA	611702	37290	187050	NA	11606	78254	NA	27688	39679	21514	NA	19837	32908	NA	136394	26519	27791	109032	32983	32702	109694	144359	34242	26506	62060	NA	103495	16376	71656	88982	59170	NA	30631	NA	14142	15992	32122
274.27417_2.36_p	8125148	9505807	7059811	10905371	10381056	7478896	11057839	10162548	8319363	7258566	8783309	7527691	8263544	8189219	8599526	10472232	8694484	7813306	8412562	7640695	8601115	6602166	7563946	11585023	7740108	6337103	8820356	8297897	10619639	9974967	10544457	8036210	12217705	10870778	8976759	8566131	8146786	9022400	8292505	8388766	9804959	6645315	7200619	12838512	6769130	11669198	9902070	6493102	9925300
274.27438_1.87_p	8116553	9746281	6847644	10905371	10951627	7478896	10537831	10162548	8319363	7363506	7624460	9769820	8001555	8212328	8585403	10841894	8694484	10146499	8412562	7451024	8575662	6602166	7563946	12298659	7740108	7506222	8968555	8297897	10619639	10713266	10230854	8782972	12217705	10870778	9056472	8551554	8146786	10306040	8841949	9602419	9785527	6645315	7055950	12838512	6759899	11633268	8525749	6480384	10538626
277.08978_9.94_p	8084	19404	82533	NA	NA	NA	568324	26000	82846	29579	31869	50675	284158	NA	9913	NA	NA	10067	186101	NA	NA	NA	22172	20446	254891	10870	NA	133587	41268	19123	NA	19185	NA	NA	15212	33783	20852	NA	9848	44220	51205	40413	50669	345564	NA	NA	11946	56271	NA
277.15509_1.36_p	1948619	1851707	3070351	1931831	1844291	4425600	4341058	2314355	3467320	2484111	2104232	1248274	1041646	1066433	1554788	1546119	1368943	1317580	1060652	1038585	1287575	898976	1575324	1341703	1763404	1123327	1581254	1532047	1591034	1071002	1885566	1301173	1316370	1279925	1373050	1316131	1151962	1423770	1547033	1107592	1069448	1138131	1276296	2527325	1387983	1542888	937687	1225301	597362
279.09372_0.96_p	6620182	1849565	905416	2344611	2631181	2193051	2412653	910168	796354	2349680	1053005	3488909	2329169	1103683	1314028	2109249	1506160	1407248	906919	642016	775560	1353546	1040178	1097425	981451	956141	1204150	961202	1141012	1521560	865519	2717186	2290603	2004559	1157329	1661523	800455	1243828	2818054	890614	1741920	1305069	1904547	1613510	754474	996117	924098	642988	1227176
279.17056_6.21_p	6299755	2480122	5799977	2774511	1939667	5000211	2211990	3665140	4292883	2048636	11186220	1329808	2197928	3509098	1598830	3086709	205915	2765307	600892	1540613	1976246	1693120	2090416	4733926	967475	2077187	1181130	3914533	2385504	1679076	990887	2258320	2092378	1114493	3547309	2268339	2858052	2750365	1272836	1393475	1308226	1713629	1598756	2216995	4722557	1530855	2114077	472590	1760941
279.17065_1.32_p	26234013	25129548	35982086	28731952	25523345	50128393	41246069	26087820	53489444	31459703	20878139	15113410	14034850	13147420	15829051	17474141	17021755	18947615	11629428	17996597	14599565	14823705	17592243	18925632	18472257	11797065	16450685	16241781	17150058	14069467	20214078	15597465	19081748	17499607	15509969	16436233	20186956	19333226	16428198	17496701	14855110	13478010	13972816	31425864	24361768	24238196	15214597	13886573	10681682
279.17072_1.23_p	26234013	25129548	35982086	28731952	25523345	50128393	41246069	26087820	53489444	31459703	20878139	15113410	14034850	13147420	15829051	17474141	17021755	18947615	11629428	17996597	14599565	14823705	17592243	18925632	18472257	11797065	16450685	16241781	17150058	14069467	20214078	15597465	19081748	17499607	15509969	16436233	20186956	19333226	16428198	17496701	14855110	13478010	13972816	31425864	24361768	24238196	15214597	13886573	10681682
279.20703_1.36_p	3182288	2887081	5137935	3551704	3197544	4419968	5506134	3275584	4120593	4049001	4766125	3132888	2811143	1979936	3552915	3948565	2964832	3558843	2314987	3172502	3945717	2876595	3361383	3575739	2840193	2702994	2968511	3008904	2537664	2208761	3529960	2971888	3155769	3696314	3093645	2726903	3333468	3956970	2986542	2687726	1971657	2174286	1773513	4135247	2727273	3340761	3017294	2029128	2236075
279.23212_0.94_p	2933417	5682079	2242694	1898790	3198056	2528350	2175232	2622759	5876415	3640027	5316644	6593417	7923816	7910604	19075046	7885740	6671108	6046974	5192966	4606844	11345437	8789823	4239422	6532231	5860855	13066670	12392791	4252882	6843220	5423421	14752097	6559247	5821649	4984026	4595119	7701973	7113165	6365899	5770405	6040671	1651493	6441955	2814420	7418774	9545200	4265707	4851769	1711263	3457048
279.2323_0.92_p	2933417	5682079	2242694	1898790	3198056	2528350	2175232	2622759	5924337	3640027	5316644	6593417	7923816	7910604	19075046	7885740	6671108	6046974	5192966	4606844	11345437	8789823	4239422	6532231	5860855	13066670	12392791	4252882	6843220	5432220	14752097	6559247	5821649	4984026	4595119	7701973	7113165	6365899	5770405	6040671	1651493	6441955	2814420	7418774	9545200	4265707	4851769	1711263	3457048
280.09222_12.41_p	440604	323060	394080	753609	396365	271121	1412700	424577	857729	633792	393831	458078	283980	190304	175045	207755	34321	502824	265215	199033	389918	415301	337037	346825	220768	644622	216070	320600	297004	137303	278837	600346	398548	163409	506497	229586	348418	391754	282964	192390	442062	329814	427036	559253	535275	729528	533456	36397	382503
280.1546_6.34_p	313161	674119	4682744	1896713	2698288	3909087	3612833	4543731	3481134	1106515	82110	889810	2421989	2348254	894133	2688930	2664659	1174160	2322653	3566421	4466823	1671911	1201088	1119293	5344596	1622228	4424228	2039343	1173823	1879999	1848669	1871857	2023955	1729463	1213272	907175	3669020	588456	910402	9902797	546349	3114931	738177	794493	1090613	1349929	1062887	3129616	1239774
280.2637_0.95_p	3876145	1127378	2709516	1130061	214643	1049577	1086157	1169586	3656120	809850	4716621	748858	4582538	1852485	399781	397664	2824923	1018525	2777613	853332	335094	6684483	856932	809945	467897	284391	647272	2339748	1561832	551605	477504	247269	1148814	4420980	458221	735386	556557	6120384	5248594	261710	328973	3063579	4439706	983982	1257849	1773590	4895683	400535	3884022
281.18616_1.2_p	86950066	65504411	130902420	95689165	76934546	124416441	154837717	86360984	97917501	116980740	93299353	59611899	52625248	44839233	64265330	73500617	65409139	73593661	47571330	50603853	67134511	47657157	67501784	60467774	68065210	51052531	66132088	59362805	58663626	59846954	85947637	67453598	77084169	70037958	61735522	64135655	60110726	67245862	69950598	49679561	48041184	49119278	46181321	97871345	66372484	76989250	51535853	49310559	37116472
281.18622_1.3_p	86950066	65504411	130902420	95689165	76934546	124416441	154837717	86360984	97917501	116965422	93299353	59611899	52625248	44839233	64265330	73500617	65409139	73593661	47571330	50603853	67134511	47657157	67501784	60467774	68065210	51052531	66132088	59362805	58663626	59846954	85947637	67453598	77084169	70037958	61735522	64135655	60110726	67245862	69950598	49679561	48041184	49119278	46181321	97871345	66372484	76989250	51535853	49310559	37116472
281.18634_1.96_p	151150337	114009449	221704735	144733660	117833668	244116455	275703981	160906063	170045824	195044177	169724831	88152723	75102193	74739062	96926444	103828080	99132112	102800119	73496398	79700976	100451813	67371849	108538132	95330290	127001898	72911464	107342896	100505200	99340275	94041657	133572060	107434739	113547351	103307718	95437828	92206035	86162791	97252439	108627686	82329799	84638600	88705324	84272421	137826884	92472808	110393561	71959608	86968556	51821431
281.18634_2.07_p	151147612	114009449	221704735	144705033	117833668	244116455	275703981	160906063	170045824	195044177	169724831	88152723	75102193	74736828	96926444	103828080	99108890	102800119	73496398	79700976	100451813	67371849	108538132	95330290	126995992	72811972	107325645	100505200	99340275	94005221	133535248	107434739	113510460	103307718	95344645	92213313	86162791	97252439	108627407	82329799	84634575	88705324	84272421	137810395	92472808	110393561	71959608	86968556	51821431
281.19608_1.05_p	3345130	3501295	4670209	4208078	3201989	8849087	5140524	3582088	8642503	4999909	3835468	2335827	2801159	1869115	2142324	2507231	2460461	2985135	2263314	3093961	2525009	2551545	2472595	2502120	2904239	2214001	3424686	2376910	2908679	2864587	3699584	3396405	3837718	3102281	2537381	2647622	3000740	3090957	4003764	3053482	2414609	1884939	2453749	4287858	3497042	3288797	1968562	1533242	1658301
281.19614_1.14_p	3345130	3501295	4670209	4192285	3201989	8849087	5140524	3582088	8642503	4999909	3835468	2335827	2801159	1869115	2142324	2507231	2460461	2985135	2263314	3093961	2525009	2551545	2472595	2441272	2904239	2214001	3424686	2376910	2908679	2864587	3699584	3396405	3837718	3102281	2537381	2647622	3000740	3090957	4003764	3053482	2414609	1884939	2453749	4287858	3212302	3288797	1968562	1533242	1658301
281.19748_1.38_p	508226	1015870	1775920	709373	664844	947202	1563884	929741	670948	654236	1329087	1474957	1573937	415981	931569	1416957	816410	1110401	618059	781558	1814883	878721	1446220	985726	766706	863983	1352042	807962	961304	525254	949150	1160749	773200	856221	1347152	1117411	766563	1207121	859102	713902	467701	744198	581884	1748393	1049861	684554	855767	580653	1277409
281.24777_0.94_p	915919	1853471	702590	503208	1056370	932322	705482	428902	4079651	1314435	1305113	2331288	1493151	1566891	2783132	2679784	1910801	1078716	1430206	1460148	1343369	3440455	801510	2463707	1299947	2225936	2593877	1310171	1778423	1148680	2973650	2333282	2017202	1225391	1523881	2848416	1543480	1757761	1304378	1412355	509843	4386231	963952	2096433	4599749	1695027	979048	695490	502714
282.12009_9.13_p	2634714	2583455	2749529	3030163	3058218	2913246	2097100	2279841	2356280	2001833	2874321	3195038	2741176	2227966	2982393	3251955	2639148	2845676	2862918	2351491	1995345	2327145	2910909	2597282	3254306	2659299	2811627	2711590	2423182	3796811	2552326	3142764	2776470	2535018	2897151	3188857	3041484	2788198	2347725	3260876	2541731	3944613	3131159	3170830	2799372	2446722	2380252	2759850	2529242
283.17548_1.46_p	1817123	2230213	1560106	2071359	3278755	3425302	2682377	1875641	2438940	2307566	2010026	4970311	2598669	2968317	3447999	2939862	2277288	2934592	2091919	2401165	3679634	4950302	2413675	4107465	2796813	2473902	3249279	3871434	4919763	2624117	2831192	2933060	2503011	2770328	5460178	2771603	1932870	2999884	5869376	2206514	3256228	3001561	2170396	2026177	2416405	1349044	2194959	1241975	3829202
283.20172_1.39_p	90649371	90855365	149813677	106635578	103071349	112495102	153722617	106318676	109145695	128111063	171651823	107123061	106851303	76654366	128172590	140592107	106993845	4403211824	84589862	121114281	168032370	124614666	128663942	137193749	100280928	103485346	102969611	103535246	91917418	90867590	127460013	99630942	109600233	143328600	114973179	103728330	123317911	159205401	105200957	98737754	73981938	90597239	62101527	136522625	100457289	117777006	108813251	91377636	95704784
283.20172_1.57_p	3165811247	3066332949	4569928954	3484356340	3427550955	3660304426	4576233430	3714534781	3547117387	4249627809	5080447511	3560959729	3663712138	2841189589	4035424220	4343605508	3707078639	4403211824	2972774769	3956892954	4969099487	4105069318	4207741705	4374382611	3320497872	3428622524	3393147104	3428571196	3253718223	3281546604	4032444966	3296352474	3661701855	4623189765	3846494084	3587110171	4018836626	4698441182	3537415768	3300979007	2663475951	3237859979	2389980011	4128990558	3509749104	3963513683	3619593285	3286428357	3360617222
283.20175_1.73_p	3165811247	3066332949	4569928954	3484356340	3427550955	3660304426	4576233430	3714534781	3547112168	4249627809	5080447511	3560959729	3663712138	2841189589	4035424220	4343605508	3707055028	4403211824	2972762963	3956892954	4969099487	4104984679	4207741705	4374382611	3320497872	3428622524	3393147104	3428571196	3253718223	3281539615	4032382646	3296331316	3661699145	4623189765	3846494084	3587110171	4018836626	4698441182	3537415768	3300947613	2663475951	3237859979	2389976946	4128990558	3509740150	3963513683	3619593285	3286428357	3360600359
283.21326_1.36_p	352513	509223	686470	525390	537601	650796	745863	408334	686723	532560	599418	354624	351903	177383	520129	457738	318455	485099	320104	357062	445371	279435	354440	428485	343934	278547	318929	371059	225100	295146	409936	344680	361902	407788	351643	289847	467850	476583	432496	325831	219565	242833	255552	589105	409028	412925	346594	235755	234902
284.20523_1.38_p	14330699	14270732	23961673	16961078	16588128	18297747	24831105	16508355	17024859	21035990	27038366	16972115	16966380	12116969	20069561	22589229	17356329	21890013	13709745	19269610	26387753	20185294	20473205	21876840	16373737	16564742	17099735	16448200	14344300	14432190	20782841	15678068	17671958	22913073	18340395	16554095	19595036	25171901	16648028	15489745	12009354	14522603	9912404	21931706	16557417	18634961	17406214	14096402	15893618
284.33142_1.38_p	660103	1045007	731438	345083	1086443	574079	567420	585298	23007552	799985	981304	2998329	1534388	552002	1427810	6479554	585677	847543	2535725	1091668	438790	3626982	2099486	1408065	1321672	1698789	1118615	1429627	1625474	764274	1815352	1002821	675043	1869483	9246097	627300	566808	16934897	1210217	531366	794378	1070092	441148	1159471	624358	173066	1265475	323670	495378
286.14407_0.9_p	NA	92817	NA	NA	355550	NA	NA	NA	523757	NA	NA	NA	9015875	2457322	2537242	689770	65438	460145	1157651	49586	682627	16519	NA	NA	93899	1626527	5510201	NA	834188	29621	NA	9620589	518536	NA	63338	4437153	18084	76279	1323527	225964	NA	422011	17329	932689	106994	1475590	1268057	292215	2964748
286.20154_5.42_p	28880696	33119479	16784586	10765610	5208088	19807707	2557956	13115639	28561202	17058893	10943206	31296945	57416647	7721466	45324567	61212975	32707123	24646217	21424529	22972605	12247864	48936080	41028688	67639358	35120397	20739701	76570358	7963434	45765552	57654184	16993231	44901839	50711880	27672436	80861906	31787392	31319292	49685547	46263334	14140331	12749031	4424244	64225446	36223685	17219632	15921384	44479365	14209866	60310046
287.19693_8.95_p	192764	197010	306576	70380	75757	391171	407482	290223	478255	176477	189492	47987	95834	86683	123775	149304	79513	70347	57296	27958	50420	12359	136321	26681	309836	64749	150660	202388	114362	48221	161904	157415	131799	91755	128558	165059	13016	29575	101394	35342	89432	148108	13896	68104	NA	142561	NA	71070	8802
288.2171_5.01_p	119763135	47510125	16056238	16959492	32232328	11942464	9832426	21407178	20812857	21751714	201946087	87759525	42565694	19285751	72528823	52157767	92415807	50820815	20094256	41649925	45882250	74081606	53094817	43123466	410810021	45058751	38596462	34634031	46024383	71220347	28224324	47892032	92915372	25953599	76195564	37047456	60741965	47874530	59367233	94544360	50016461	34939536	139624450	45588830	38181837	28819650	46142517	27592752	53550244
288.21729_1.31_p	776611	1101883	1478469	1211519	932943	1001806	1467690	790520	795871	1125904	1950485	953099	926030	599084	1201393	1258678	1050140	1251903	682774	1192153	1538464	1209522	1104945	1291192	823363	896789	777824	1093002	825885	750053	1248923	932147	943932	1366950	1019404	1043140	1126804	1354242	920052	1022044	588267	837083	525728	1194342	1003924	1114588	1116478	807303	967216
288.2536_1_p	32730	20356	58180	19549	42084	58378	51637	25655	189890	21681	29458	41930	70864	81596	332728	17879	93562	27139	360608	45363	22708	40021	242877	568711	136152	89611	13338	13822	118691	76757	150334	82156	76750	14600	118855	26682	41269	381003	61430	62355	32880	24581	34280	31104	22857	42864	79931	44141	74190
288.28983_1.67_p	3972563	4139598	3861060	5156592	5771595	6242697	6785273	6411203	3115281	4665854	5368114	2194945	3616287	2348417	5538835	4304633	4025375	4512930	3048933	6119709	2560213	3151147	7150600	6846414	4455813	4863141	5011463	5190908	3883584	1444618	5193386	4799016	4132239	3336612	3841646	3381614	4289085	4453682	4616750	5142549	2633589	2265754	4946154	NA	4888264	4024723	3400120	1699302	3840285
288.28989_1.77_p	3984668	3776752	6371981	5192099	7297220	6247483	7792861	4135446	3115281	4543691	6854549	2835268	4996617	2733875	5389848	3628881	4025375	4562023	3048933	4902790	2739993	3151147	3599590	6843338	4455813	4866542	6537498	4963585	3883584	1444618	4995926	5543055	4127276	3335339	5060248	3018969	4292484	4453682	4616750	4554694	2699902	3232074	4873025	NA	4434015	4187731	3592104	1253847	3840285
288.28992_1.81_p	3985518	4223778	4341631	5197192	5767240	6251483	6785273	4213419	3115281	4618056	5357060	2835268	4699341	2442122	5389848	3443353	4025375	3487786	3048933	4902790	2739993	3151147	2374094	6765282	4809575	4869610	5015062	4818615	3883584	1599431	4781671	4071392	4153965	3335339	3841646	3381614	4294691	7849413	3645101	5150763	2699902	3099539	4917556	NA	4896658	5357566	3400120	2380761	3840285
290.16006_10_p	955648	193492	470339	1335069	583561	313520	242729	47570	512802	71135	355298	317251	215197	939529	181969	129116	37216	248624	150265	381054	113292	40843	176186	1240323	437842	1141711	238581	92175	215567	876256	265127	180928	132466	472340	302429	124479	970652	95498	491690	536406	257719	458962	466841	99452	149587	22437	73564	216872	117260
291.0701_6.51_p	166399	1615172	578868	108194	979859	305441	NA	NA	177627	74758	7497738	2279464	1394126	2233131	1792883	2171570	2825801	277949	6680992	308773	544499	3525193	3359010	1367345	11189083	335623	5965773	1669858	201175	5389931	765612	350559	899970	4299432	5934231	51564	3183345	2095000	4108583	3054303	9488742	3617394	12989345	3399483	131665	135540	3112235	3403202	1342440
291.08438_7.77_p	1554411	753953	894912	872344	2501227	2334951	1041138	1348953	1730474	1196189	608470	2843479	1081357	1999859	1452269	933012	1730152	1666935	1435726	625344	2082899	2069943	1347273	2193313	1071687	1438669	1067837	1202534	2759175	2004368	2334988	1667897	1378236	806247	2381173	1624984	875394	1031166	2477057	1270771	1659612	2256655	1635621	1325085	1154517	998061	699864	1206698	1962482
291.25333_0.89_p	887112	456224	559144	1046902	4347617	666646	610886	531196	703309	980298	111723	270630	1229420	1381718	1973945	2029683	1337191	3298022	1255902	548202	488496	675738	754250	2017016	1168847	438428	3199238	2051485	628065	981564	172587	779964	938413	2509164	541022	1836890	678821	1967748	870102	2208757	2169611	169546	873062	1604291	541739	682836	2931509	210912	127799
293.14999_1.01_p	367126	569703	715229	657537	512962	1679186	563330	424304	1826556	457910	238827	115767	135630	128912	104759	131503	126138	316294	106916	422025	81029	419625	171739	429965	234894	21912	182137	117780	225605	195440	255056	220701	175938	374231	102921	162254	496518	450295	192628	438003	228100	137605	264256	1007857	592841	658312	239980	113660	170263
294.2431_0.92_p	1052465	365782	820173	540633	103461	307409	275873	635788	999104	358767	1097507	136221	1351752	427408	215850	98450	779474	491101	940558	318251	31199	2162811	251689	134929	226473	164047	139050	799543	820454	79107	207952	177529	399845	864644	67487	211013	406332	1451426	1641831	89028	203654	1227826	1366149	256264	621696	416971	959707	266229	917768
295.16565_1_p	11705807	10201460	16982238	11983434	10987051	21672993	20031581	12035165	19905453	14213729	9503953	7291099	5677992	5515939	8291089	9121176	8252135	8959638	5372054	5981144	7333220	5892055	8647108	7825444	7394665	5912659	7726540	7451519	7268152	6458255	9533961	7025840	8397001	8497591	8496875	8177785	7144666	8581394	7747053	6741732	5713864	5868362	6733175	15032416	9114233	11240982	6325412	5951353	3923242
295.16568_1.36_p	6504868	5250522	8690187	5707222	5332857	11521016	11451425	6948224	9201988	7549877	6693740	4039270	3202176	3274768	5468244	5555544	4803463	4778573	3668751	3396687	5907778	2900383	5838609	4161290	5023294	3353174	4918880	4649170	4701555	3982226	6404843	4079156	4901434	4969953	4638950	4465875	3688932	4060591	4474140	3583364	3514939	4533092	3862500	6298180	4343924	5286063	3171183	4254305	2152885
295.20197_1.51_p	781657	829756	1084266	714206	662546	2322422	1142799	889588	954549	816459	648851	472932	360472	329187	673379	748784	545498	455324	317635	315108	726332	262183	672423	489147	454313	462972	422784	416534	502564	383310	565027	464691	548952	608473	475841	599485	393359	442256	432687	330349	385069	427532	494933	685250	421836	523261	286373	535152	135694
295.20206_1.76_p	3322917	2527542	6587626	2729858	2813740	5945674	6906091	4301136	4048518	4671637	4212039	1761158	1685476	1334772	2749534	2673618	2155989	2358162	1377019	1763812	2584604	1522027	2359643	2337218	2922513	1981434	1772654	2166366	1962689	1562300	2719218	2270422	2379812	2595941	2455090	1906008	2318852	2265970	2206433	1569629	1320895	2066957	1532648	3955798	2258070	2282682	1523316	2151655	1035544
295.21176_1_p	1040873	1274606	1645062	1534569	1260290	3124647	1775751	1303083	2521051	1543233	1356862	801456	858967	678438	895337	986110	952615	1152747	1211243	978540	902061	627953	942130	860630	1013562	884507	1104782	852705	1091950	926637	1468252	1378981	1242601	1074767	711538	973464	946475	1110712	1301073	1501310	748115	591071	797731	1675394	1113803	1144072	817844	552589	595472
295.21191_1.07_p	1040873	1274606	1645062	1534569	1260290	3124647	1775751	1303083	2521051	1543233	1356862	801456	858967	678438	895337	986110	952615	1152747	1197153	978540	902061	627953	942130	860630	1013562	884507	1104782	852705	1091950	926637	1452274	1378981	1242601	1074767	711538	973464	946475	1110712	1301073	1501310	748115	591071	797731	1675394	1113803	1144072	817844	552589	595472
296.1496_7.66_p	25396	11795	106193	11819	308785	NA	15753	NA	NA	NA	NA	12569	12421	117070	36394	29108	66109	NA	NA	NA	15595	NA	15225	NA	14879	13304	NA	27282	136074	NA	NA	NA	NA	NA	67400	NA	NA	NA	14652	44395	22562	74256	NA	NA	11637	NA	NA	53794	NA
296.25876_0.91_p	1779465	517010	1288483	1097578	145326	550851	583038	1110736	1745809	530480	2150999	391274	2157388	859528	306193	263936	1227869	873134	1511726	423117	167761	2906495	539394	448447	577171	398066	439373	1288466	1080239	275012	296057	373123	715301	1752209	244193	906640	603302	2418840	2160383	248661	562369	2381134	2342851	892869	660173	967322	2132520	528714	1945524
297.18118_1.22_p	41752508	38347121	53781883	44166653	40893241	81018997	64390152	41377786	84485157	51359026	31538289	21666538	20793792	19814830	22512218	27393736	25778816	29330142	18342811	26500603	22070436	24823768	25823053	28336687	26822433	18183653	25250295	23833438	26315133	23762895	32293118	25086073	29932609	25412388	22733105	26899665	28776414	31298408	24267415	28267128	22933477	20491585	22983454	50814466	40774861	38280797	24809082	22446152	16386110
297.19113_1.32_p	872540	1037569	1265806	931518	829683	2277596	1328358	909573	2407780	932212	792105	474980	621230	288212	528842	491283	563091	674512	363071	605635	544851	661044	420220	549950	683999	358301	649472	747295	737445	679659	762880	818164	820709	634201	490638	498063	834271	796682	862271	798107	629206	386903	662772	1055477	963705	769615	506032	252299	467159
297.21759_1.36_p	13350310	12316832	20795282	16159081	14709482	18389989	23592178	14975974	15529525	19562820	24646824	13658009	14376621	9949577	16405148	18656408	14596708	18224298	10898648	14300091	20793112	14994578	16501261	17111333	13825542	13095673	13363682	13235503	12384367	12128136	16884634	13362370	14553570	18972183	15167219	12916766	15505521	19643160	13504377	12066487	9208416	11384448	8436896	17044727	13869021	15749163	13114800	11195307	12225042
297.22903_1.31_p	1010074	1260450	2127429	1570968	1595919	1429706	2205904	1237232	1529032	1425323	2544951	1861688	1761461	1114034	2023636	2432663	1612177	2030332	1496767	1520978	2584191	1579422	1681507	1980510	1559102	1761890	1501701	1607071	1295546	1251026	1956434	1667375	1305908	1988983	1907401	1285761	1676120	2383046	1802724	1386628	886066	1236132	761467	2006138	1421232	1405076	1674844	1294222	1387845
298.22107_1.5_p	2094833	1901393	3488077	2411833	1963872	2823205	3758336	2292056	2684511	2841558	3910147	2205751	2020641	1507189	2497709	3021972	2401579	2776810	1586775	2352398	3290664	2437541	2540816	2739233	1819585	1928135	2095889	2031619	1911243	1892320	2612345	2132720	2339737	2896676	2452063	2091731	2662200	3185222	2295056	1902511	1430140	1819434	1270224	2864501	2006914	2333692	2145539	1644711	1735462
298.22269_1.05_p	1868500	1781184	2618401	2308876	1768134	4953286	3259517	2128315	4589436	2757752	2637182	1411866	1568149	1111770	1363888	1681367	1410195	2358649	1189528	1766297	1798201	1436370	1648059	1764952	1714582	1473193	1701680	1403756	1675671	1568424	2071981	2169511	2379775	1881788	1427748	1671106	1922129	2062478	1976992	1952913	1295601	1349974	1476695	2531961	1979759	1927746	1274043	1147135	1218126
298.27435_0.91_p	1418488	379625	1019658	743505	148986	320233	342099	746737	1633718	351112	1777556	266065	1502022	691913	142978	165572	1160587	879776	1420593	305000	62900	2432574	138237	347113	198543	167943	245283	873350	937336	178592	181716	187615	427023	1949405	118439	270941	223288	2610795	2174615	122411	243216	1851378	2069517	505767	181896	705254	1848301	298321	1738053
298.34729_1.32_p	12424	306297	64032	45909	12987	526873	29641	NA	576839	25297	1437133	6550882	NA	NA	37598	6864370	81811	1240261	11127	333593	NA	2624284	138526	2778876	10255	648444	54471	328590	11006	NA	151315	10646	11296	11235	27472	109633	767845	131440	14400	26396	9904	NA	35109	18084	7955	10752	NA	27720	52676
299.13876_0.89_p	14465392	9564978	2728535	13004337	12757481	12545814	3431609	7474343	3285991	10594252	7141312	9054696	14628402	8099208	7774503	12028063	12840950	14923533	7203279	5582131	18115571	21499621	21289659	10745352	17020767	18795638	11880352	4759385	20579998	16566743	12740774	10943702	15464507	21544590	13158969	12720297	21537700	20557124	6378701	17633854	20946653	11718431	20320578	20059501	13622521	15197822	7423459	12344497	16521454
299.25845_0.93_p	1483002	3065235	1037016	883393	1940452	1625856	1268297	703508	5314101	2020372	2367899	3631272	2570768	2218649	4268856	3928614	2925630	1629184	2168497	1973854	1867928	5249245	1448138	3638804	2038059	3514905	3883351	2162464	2738009	1984634	4168234	3775731	2869050	1778111	2584803	4320914	2346863	2883142	2014308	2091375	727207	6715981	1596420	3019203	6726350	2520971	1720478	1209655	992255
303.23221_1.02_p	6979	NA	13241	NA	22279	9395	18773	NA	10501	NA	9588	812839	25817	NA	46376	945313	120997	NA	1948349	14420	229383	57532	7081	18276	11565	19173	101745	7339	20420	28635	8479	NA	73413	NA	36479	NA	NA	177374	15181	NA	NA	NA	14523	34073	NA	10574	20320	37622	14005
303.2323_1.02_p	6979	NA	13241	NA	22279	9395	18773	NA	10501	NA	9588	812839	25817	NA	46376	945313	120997	NA	1948349	14420	229383	57532	7081	18276	11565	19173	101745	7339	20420	28635	8479	NA	73413	NA	36479	NA	NA	177374	15181	NA	NA	NA	14523	34073	NA	10574	20320	37622	14005
304.2121_6.79_p	2524552	4929439	4012039	2955379	5417863	3766368	1443379	1639830	2501830	4690745	4741181	11148792	7034739	4940413	6000206	4442153	10363452	6781387	2905706	7653586	10051533	8399183	5165732	5866596	9178313	10411350	5375084	5252651	12606502	9897530	4383680	4969835	8762943	5832496	7232818	4334214	10379479	3470772	5649998	10878197	10961062	3613232	12475255	9024174	4359426	3567239	4511477	3469292	9830365
304.30032_1.36_p	5405586	10592689	3004596	1529367	4800710	4860355	2347895	6557218	6699973	12303449	7874628	14565838	4674904	3749498	7924936	8673955	4397116	3621977	9858485	9895660	7535726	8849639	13803203	7384357	8156281	3111854	3978950	12746581	20034191	2119632	4907384	8785106	14218117	8274330	14010467	2524193	3784111	6907112	5962317	3757351	13156019	29523384	5939635	12023500	4698003	4721144	4165709	4218219	5791215
305.18369_1.55_p	189510307	186499827	225099842	210140486	201896895	150057722	197800304	194879411	196963242	196806477	210117927	190487459	174140993	188441333	206191459	214270004	184146933	223682525	196211454	222256167	230997403	223183636	213796030	191016718	196690191	207059180	188188699	197760666	150281267	181485086	187527305	195297569	206448906	216767640	204874855	188624187	214839730	220892672	172488899	196748143	178066939	196623683	172792007	205051589	207732684	215049242	200700869	201726699	196482143
305.18375_1.39_p	5776382	6191325	9898101	6617276	6972204	5556020	8620965	6544355	7373192	7872065	10172644	6539444	6994785	4531727	206191459	8737118	184146933	223682525	5609829	7981215	230997403	223183636	7604669	7508932	6436008	6452674	5372233	6931467	4438768	5662326	7614222	6080440	206448906	216767640	7270665	188624187	7620701	8934459	6559524	6086677	4591903	196623683	4078242	8080197	207732684	6822370	6925727	5867867	5975723
305.19751_5.63_p	392604	83976	2123110	729178	3664731	2768856	1769600	2385184	5743100	2520683	365551	2342029	4195878	5164315	16165118	1708198	5907320	8964993	309748	4842515	28917983	8178172	112447	6381739	828721	2857078	2516586	953485	3621736	16645068	10172657	6826504	884930	3534678	9570359	379643	1907629	832610	2891316	4207772	6931374	5004882	4431747	1244335	3132082	2488587	881553	8775527	7896041
307.04431_6.52_p	NA	NA	16670	NA	NA	NA	NA	NA	NA	NA	83056	NA	NA	18825	NA	NA	NA	NA	98539	NA	NA	NA	29374	NA	495138	NA	73037	NA	NA	82351	NA	NA	NA	20959	150123	NA	NA	NA	12678	68272	394399	NA	559186	NA	NA	NA	23777	42656	NA
307.202_1.77_p	1779847	1754714	2915332	1915591	1934209	2132068	2793997	2140968	1935402	2218888	3553529	2300029	1890776	1608013	2441561	2561258	2138565	1971005	1721091	2216451	2641805	2153097	2629659	2953350	2184713	2046338	1902921	2196920	1895361	1549136	2517788	1887446	1798868	2364138	2186575	1871713	2261639	2617766	2140896	2175980	1942424	2087256	1244421	2194016	1668500	2252699	1882839	1937533	1937327
307.20203_1.32_p	2113746	1677808	3314538	2079596	1875853	2260031	3111613	1991471	2069398	2709830	3644600	2112778	2187816	1357766	2374695	2827621	2103445	2580031	2569211	2254536	3307192	2179666	2428012	2840763	1916246	2032537	2139783	2372241	1904753	1824638	2616844	1796007	2009239	2726093	2629832	2202862	2467500	3031191	2048743	1863827	1326085	1462067	1194641	2595459	1805586	2082926	1995408	1732171	1669225
308.19693_3.46_p	5067612	6999900	9247100	6065342	7059005	11434606	9292680	5225242	11272802	7246171	7435795	4777892	5681938	5163382	7818635	5898259	5221945	6395878	5148007	6848410	5255631	5126277	5260236	6772462	2735359	3918142	4146855	4822640	4214292	3376635	7037845	3916257	5410601	7407420	6183114	5350129	5522687	7243647	4181352	5161735	3758614	4679429	3770805	8687253	2423881	2818009	4673055	2594391	3137188
308.95486_9.36_p	10245929	9726298	11716313	10772998	12454561	11811183	11493954	10753256	10741238	11939701	11837207	12087475	10437876	11458655	11755205	11468286	10568529	11749670	11337515	11325676	11064693	11281418	12437726	10996306	11854070	12185813	10794421	11993958	11402685	11711966	11353818	11802382	12121358	12183899	11642900	12157992	10399351	12335917	11051841	10728243	10618398	11493747	11751187	11543677	12143431	11301899	10706585	11237771	10515016
309.16003_0.86_p	NA	NA	NA	NA	NA	12798	NA	NA	NA	NA	NA	NA	NA	NA	NA	NA	NA	NA	NA	NA	NA	NA	NA	NA	NA	NA	NA	NA	NA	NA	NA	NA	NA	13155	NA	NA	NA	NA	NA	NA	NA	NA	NA	NA	NA	NA	NA	6621	NA
309.18127_0.97_p	871245	648700	1234428	979908	759886	1799863	1767989	946611	1708300	1196947	675350	283989	274996	356083	480218	447984	433225	625431	228045	338550	380222	325437	378356	554916	463558	208217	347376	485820	332659	343828	611335	444126	602102	488853	456031	519705	495742	499825	471263	355201	354444	241868	451592	1191575	579151	887499	406750	308438	176317
310.17636_7.07_p	493925	7342129	9199242	5010669	8539634	9674132	5124456	10801718	15215363	1455962	1823645	3356915	5840068	5242040	2217056	10077689	12285058	4941120	14828135	5328281	15574585	1850466	3815689	1102497	9780695	3999865	12137181	7687327	7730373	8556190	4266862	5179719	9611985	5717091	7231328	1783542	11084903	1665797	2448702	29145519	2424450	9531718	2282534	4464695	3367015	5034258	1755582	9824922	3212392
310.20151_5.03_p	26354036	28148657	10448366	12487904	7364250	10085097	1222027	10467652	19697252	9175583	18231960	28479158	32278132	2071844	33926928	44206276	26612647	20250716	11944918	13736617	6439455	33907783	31974190	24656350	26752849	16092792	51911093	10510879	30017251	33439814	13897791	26500322	32707620	19043024	60210467	22791473	19875505	35576281	32873149	14559542	8695102	4133639	30802003	29240319	11397266	12128565	25702219	8289461	32618780
310.31079_0.88_p	3230685	2138056	1901407	4487625	1649417	7175934	2527245	1501808	2673815	9061245	10694223	3083653	3118228	1451956	2500914	2234445	2724796	1174002	5867230	6581924	2241590	1964501	2114016	1639477	1024331	1468740	5588433	3191961	1809071	1013468	1553909	2026293	2091200	1914575	1632591	8087883	2949325	1317431	2765921	1302114	1832607	2260615	2498749	1351459	2615297	1860818	2590962	3098494	4768359
311.1969_1.15_p	4991124	5245124	7405148	6538193	5047155	12876383	9270756	4999545	13955846	6737768	3581527	1405690	1704605	1339351	1840936	1896540	1919363	3336371	1233719	3074754	1390773	2786907	2242872	3645597	2656141	1085686	2536862	1831794	2133701	2203476	3244258	2522139	2856069	2603774	1804640	2263796	3691988	3817813	2313997	3456250	2285624	1277484	2270007	7034947	5057536	4581177	3010369	1119191	1433130
311.2067_1.28_p	1846887	2048450	2348132	2056787	1403525	5076150	2634096	1819449	4162440	2011640	1672292	1072566	962903	685270	1046363	1146946	1066752	1322055	795028	1411018	1092041	1211904	959445	1076200	1397729	847595	1659804	1007607	1184766	1308528	1981146	1494024	1973409	1384448	1170701	1295875	1569078	1410476	1738621	1361467	1080789	823050	1267666	2031296	1801380	1737305	810660	687516	728764
311.23349_1.37_p	464491	568985	908532	694111	548961	623975	1073386	539485	565483	774510	1135641	761229	601627	389629	1004424	727685	564200	866603	513082	728686	1142624	842217	717282	807837	696052	606446	676820	760718	508063	564975	719176	533976	734607	998815	685961	508927	807231	1068431	665254	469885	294726	575119	284328	798426	698123	839042	670022	657628	664901
312.21725_5.17_p	221014	12845	225704	2449391	51106	357415	13767	36114	121450	NA	51122	1187100	30672	109885	2514120	210613	99126	253983	613237	422310	125373	134370	1858022	40896	192334	527111	3272829	162876	214951	98273	517858	154371	71147	469864	134487	20591	185234	701888	82599	87609	31507	16965	112519	85373	187519	234176	28381	58847	2375075
312.21729_4.8_p	7434073	6751040	3285346	2449391	3050579	1474309	1137608	2617638	3728827	2681486	9260274	10503961	10454074	3485490	9394895	11339236	12107587	7391341	2869696	8353524	4651766	8784850	5945542	6086818	22394259	6031083	7530118	5279790	6942677	11283548	3431518	8195806	12656528	3799495	11814168	5892432	8440913	5955101	9598675	11920602	4087603	2064345	13156578	6677770	3893668	3270386	6513839	2793589	11736317
312.23837_1_p	4025293	3366766	5339298	4279371	3449159	8199414	5855658	3688569	6326019	4598014	5177383	2562948	2981949	1776403	2868361	3428578	3001843	4044224	2445941	3231899	3638012	2627583	2960560	3680130	2843485	2717846	2650494	2657338	3343375	2977069	4024455	3514532	3706271	3904391	2891943	2936294	3417575	3920639	3455970	3540609	2397048	2613002	2246583	4483827	3572204	3818334	2437370	2254078	2419685
312.36282_1.36_p	1042712	1216991	740068	240526	631167	872931	881727	529390	28685308	379288	337566	6853782	1763416	663296	1102051	12009623	615829	1635613	1192890	810853	552852	793490	1329261	1407495	1289288	1247795	1336688	1238066	1241814	923652	3776007	891372	849500	2614423	1161133	846323	1017948	20460726	1545142	733826	517499	446105	644900	1319360	612312	380413	1296697	372398	786620
313.15488_6.17_p	52074854	38249097	45637794	24735573	15713127	90461954	59840997	28860396	28567148	26815298	131575632	20041385	27236848	54704852	28656496	29357579	12036211	29671680	14146779	25826001	25005652	20377278	37118585	46279141	15811200	19987380	20699717	43912770	20140037	18157470	17147593	16708648	26799613	16072668	29715308	28443174	43139086	30076936	16504198	23679503	23330104	22320598	28730791	17684199	49069560	17745808	25565876	11534078	18308104
314.18124_7.36_p	2034370	457370	1239136	1306764	2697198	3570708	2533973	NA	2489152	1803171	2304915	4754783	1228570	1217547	2092574	1954517	1707490	1976502	391754	1408272	3688454	2787366	1742627	3832338	800315	1273971	1197829	1766596	4045413	1524622	3747756	1118788	1926183	1049456	3753825	2120016	1683990	2087651	3839150	2117035	2434550	3076436	1021177	1540994	2328093	1055540	1101258	598544	1873073
314.18134_7.36_p	2034370	457370	1239136	1306764	2697198	3570708	2533973	NA	2489152	1803171	2304915	4754783	1228570	1217547	2092574	1954517	1707490	1976502	391754	1408272	3688454	2787366	1742627	3832338	800315	1273971	1197829	1766596	4045413	1524622	3747756	1118788	1926183	1049456	3753825	2120016	1683990	2087651	3839150	2117035	2434550	3076436	1021177	1540994	2328093	1055540	1101258	598544	1873073
314.21771_1.32_p	3074190	3102584	3845975	3492512	2621845	6774776	4394414	2954065	6992543	3971713	2787733	1534162	1875834	1347811	1841557	2092425	1777790	2590704	1413698	2415971	2217691	2428668	1872593	2017324	2441198	1530605	2420878	1832541	2306320	2090828	2829957	2496571	3090122	2354699	1887527	2284222	2621451	2391986	2765906	1987898	2111565	1665198	2045276	3589039	3266637	2658811	1514315	1349499	1652776
314.23279_4.6_p	117619732	58651663	35625076	23908059	42401269	24184488	16194686	26715940	29853522	20695593	196695939	109873309	74399726	26460136	105571478	60757423	123925472	62434962	26877929	43780456	56730759	70882596	73762662	49892283	361471727	72207356	66367155	39297915	54572173	107911157	46696855	68826231	86556585	36895055	87513633	42003652	81154119	62811612	79834834	93849507	54064072	33643588	137992862	59789440	39269605	35648535	64010630	32058808	75695226
314.24417_1.39_p	782516	739619	1433972	881556	880980	584690	933493	940469	839031	5320029	1201590	4987009	928056	13199167	4568098	2762836	10701626	1222507	696644	906541	1520473	1156770	4475086	925584	821429	787609	3433683	971806	470531	715174	923032	888465	12804389	1258603	2189938	771745	1017384	1200778	932043	721974	9972371	11918272	433352	11123426	6480815	1076554	808218	684530	5285687
315.19589_0.95_p	322759	81354	314395	143195	63131	42119	89192	86000	277519	186571	79627	166407	229650	159540	44996	664888	39786	161027	78157	268789	543859	60853	218026	115975	828858	872071	87386	136717	226912	281557	335380	91816	335337	200308	256329	201225	282527	139834	116658	805803	558230	293802	103131	183764	113092	77585	289204	103802	181970
316.2486_4.48_p	115889517	69637656	20970072	21677147	42268742	15496822	12803074	25869993	31024969	30290902	197901057	124772906	56909618	20488362	88005478	65193000	107638719	61905064	25158856	57952858	55481920	85290825	65916832	55529347	320699656	57980448	45853230	43256259	57309859	86593152	30933846	53010245	110202514	34473175	106581754	47770757	75503680	60131685	76696413	119122982	71903568	40691173	172807780	62338337	45118136	33178734	56534769	29270769	57176975
316.28506_0.98_p	719778	955081	547426	693745	340338	612351	571397	883321	848745	276111	444775	751480	703642	598057	483217	504990	565546	478272	1047774	538592	402710	664959	516412	489489	514915	276358	575722	393368	447833	409871	689091	394865	565739	673504	289112	224540	428001	1506591	655581	345782	328952	863917	1304810	377423	330814	759231	1541314	285744	1238391
316.32123_1.72_p	1274297	1615647	1013952	1449260	1409953	1541502	1600808	1127034	1356131	1091526	1422554	2097149	1367775	1217405	1321547	1245952	1537036	1372416	1338352	1491245	1421157	1140844	1281145	1808830	1353970	1139274	1173175	1531815	1344346	1293191	1008334	1279423	1393291	1320491	1432141	1077811	1433590	1220986	1488189	1313905	1453979	1340353	1384349	1227891	1281484	1106088	1235500	1313032	1401354
316.32132_1.62_p	1301617	1629048	1100914	1445009	1409953	1541502	1600808	1210680	1356131	1091526	1422554	2097149	1367775	1180601	1321547	1245952	1537036	1372416	1338352	1491245	1421157	1140844	1281145	1808830	1353970	1387910	1173175	1531815	1324317	1295515	1008334	1279423	1393291	1320491	1433973	1076515	1433590	1220986	1488189	1374948	1453979	1340353	1384349	1227891	1281484	1106088	1235500	1313032	1401354
317.21164_0.98_p	30501	61084	70608	75524	47987	31467	28284	62818	34160	15727	103630	154490	95707	363576	80105	189387	516071	34175	195485	109796	110416	85807	13671	25773	58520	334544	57035	80765	40045	75649	66970	39763	156285	41649	33080	51736	54630	99929	37028	109475	46403	24091	39789	107399	36848	35874	125390	40793	37992
317.26907_0.94_p	294242	520404	147404	101146	369545	184113	144131	71496	1419677	530804	484753	950638	492117	500986	1183049	1033370	838596	343405	457617	498262	590280	1362282	260054	981309	356245	875048	924358	485808	720948	448668	1089616	1063412	840324	332011	412098	1129713	489297	507449	477666	517054	113583	1812130	373996	762804	1921783	672836	422118	169009	89867
319.13681_7.36_p	320244	324008	529335	403712	1256881	1457240	705069	219664	460260	441677	335769	1659473	896161	720310	873994	586973	808407	592453	520270	560966	1165337	723484	637887	1283592	600449	570728	600493	865613	1380587	1117348	1626220	851282	522007	333843	1446799	885540	670413	569576	1498443	518570	1221298	1162439	653025	577884	666647	422136	710231	332905	987377
319.16565_6.58_p	169845	283434	772675	154598	811246	117450	855746	910335	182120	1353106	10001	1023212	126838	1011701	408126	1157469	485644	275398	836906	1526703	3287338	445575	906974	107564	161076	477214	278343	485652	145410	21169	590177	1105739	502987	398606	161300	711018	699563	419195	225553	3771588	272125	3673105	366747	77747	1592226	523228	1144833	46951	987717
319.28461_0.89_p	546198	945441	183897	185907	1209491	592441	144351	421247	582082	360025	193026	1149922	762205	981103	1008349	554868	896504	931868	5859024	752424	537486	638999	1072550	1058325	835352	640261	518284	993624	829350	378345	844853	464022	1006252	878710	1038007	289974	202157	604290	606636	813237	861865	1986436	1031771	950749	548475	703074	799862	595104	357623
321.15826_1.57_p	10091368	10830194	14360861	13277563	11360732	9070965	12671355	9559098	10995426	10468771	12473696	10869205	10136396	9815286	12367772	12733461	9176392	11801638	10385986	13231976	14057650	10670066	11441948	11233803	10093867	11718645	9860649	10995745	8181376	9633648	11193521	11207003	10576327	12258410	10803043	9853301	12381292	13956207	10832557	10349455	9837457	8540759	8716800	12110827	10906052	10894375	10806021	10219171	9757943
321.1788_1.96_p	29209857	29995874	60075949	40061016	36586633	31914672	60473429	39417122	48191870	46839361	33729492	22510085	17621293	13499385	26513088	27554028	24182902	24829694	19964782	20618805	20396254	16782522	27080623	14580480	32728108	19241711	24648662	27720151	14205479	19018700	33959497	27033580	29107779	24282924	23123828	21741032	20367928	24304513	27605636	20995688	23513714	21081028	21099921	38978969	24231257	27234964	17647117	22795821	13765923
322.21262_2.87_p	32562804	35948194	49861973	37065812	41780032	44956853	53620829	41640833	39510938	46955550	62174009	40716913	37158539	30718812	48609214	49412769	40853969	47431536	36097921	46411354	57253242	47344920	52543882	46664574	40393249	41636513	37685620	40474946	33969589	32222955	51054619	35061568	38572499	51190563	42326100	41131099	50645864	57284101	41577976	38418949	33537917	40435361	28937223	46560051	39227860	43186171	37723682	42788017	36254539
323.17166_7.07_p	60341	1917960	2337812	1187359	2211119	2130088	1119786	2495118	4393320	140249	238674	759911	1499603	1144983	351898	2482548	3022174	914375	4089497	1315220	3575940	296582	698013	116510	2344969	905626	3034275	1727325	1815487	2015475	980658	1265609	2344148	1238979	1894277	242010	2740996	199214	671803	8363812	514156	2288197	490375	995499	644029	979049	280377	2302415	665100
323.21808_10.21_p	NA	72612	228368	28491	1131624	71690	729477	265109	230198	99553	NA	119123	190587	108617	300016	115047	NA	215652	382903	665445	184233	72384	147482	578899	348774	238081	240016	488549	51422	39705	213057	304320	266959	332467	301450	NA	411102	283050	146238	467832	185826	619529	330402	309804	537052	114578	421948	149041	186159
324.23837_0.95_p	281157	379904	454542	295127	357893	707373	795258	280806	415357	441196	491035	203287	244595	222432	92418	276814	314624	373810	347384	266328	213317	299696	446289	173413	365828	190769	274823	345754	248916	273116	252648	348969	362383	455970	365014	387751	274997	379223	576733	363730	186687	269259	395516	331414	312049	168530	164415	161756	272313
325.15503_0.91_p	NA	NA	NA	NA	NA	NA	NA	NA	NA	NA	NA	NA	NA	NA	NA	NA	NA	NA	NA	NA	NA	NA	NA	NA	NA	NA	NA	10749	NA	NA	NA	NA	NA	NA	NA	NA	NA	NA	NA	NA	NA	NA	NA	NA	NA	NA	NA	NA	NA
325.2128_1.34_p	3327705	3089383	4675024	4100062	2586602	4309402	5932573	3466443	4374571	4045391	4084381	2392624	2654151	1616267	2630067	3150195	2228125	2510964	1846418	2436099	3401468	2008984	3173052	2781397	2798422	2871551	1839999	3351312	2183375	2115864	3742948	2958985	2513205	2874592	3033141	2189908	3089957	3784019	1995219	2213411	2199596	1749820	1398693	4118941	2010089	2615116	2127458	1892140	1613698
325.22241_1.19_p	1574655	1796310	2269030	1822819	1684843	4595145	2697943	1606245	4076930	1904081	1571127	1158299	1053822	654069	955382	1370620	1191789	1360873	827217	1317135	1121165	1050513	1187938	1104766	1314488	923787	1477511	1317786	1281351	1169216	2055407	1616478	1723658	1128134	1005722	1064083	1394921	1203118	1716828	1135308	1069783	946859	1358792	2199255	1723454	1514298	853939	750030	617790
325.22388_1.35_p	211586	315893	584627	386279	382142	408772	424931	651543	551579	403629	396185	235426	336153	189219	454789	395268	233456	414330	273417	321429	431355	292812	310972	261957	315486	324973	251315	328276	231117	534284	338350	272422	247067	273933	285076	246971	357210	488185	366169	181610	146610	111287	520750	494278	250619	230283	295055	217483	262523
326.24405_6.51_p	350981	334554	637461	322889	284917	680278	618883	358855	1091425	390152	273956	41900	45656	107458	86006	127655	112281	123786	53177	174762	189933	47482	100654	144008	144617	15523	106651	118984	91946	55232	158434	134518	121212	123461	41649	115106	255259	194095	154011	196044	213418	105111	84527	485239	324295	256850	133619	101504	20644
326.24426_1.2_p	2912352	2312435	3904393	2596021	2435621	4741230	4948013	3946389	3435638	4326830	4850521	2527653	2829865	2117986	3078109	2860748	3260174	4055704	2132625	2908188	5476714	4090622	4042817	4153305	2325759	2666559	2223136	2592232	3270438	2559107	3473654	2173129	2814618	4516064	2924449	3616838	3292562	3875541	2261306	2172402	1596672	2825260	1557679	2903899	3128611	3585702	2765173	3180118	2562437
326.24442_5.98_p	556850	392863	805362	604070	503087	1260991	1015730	515521	1420927	749505	484063	96797	150410	116001	72889	163691	163112	181190	35223	140720	157084	213144	207925	232221	149778	44031	167842	139571	94319	64978	276612	111391	178734	216400	139597	70828	244880	313404	182851	224444	218632	80931	162021	672523	333928	391800	196149	91390	56885
326.254_0.96_p	2731225	2263975	3528189	2800383	2375830	4676531	4463443	2609411	3491210	3479421	3566199	1998137	2016845	1432058	1690820	2443082	2254096	2610575	2075390	1989189	2453195	1926015	2352767	2138008	2201928	2010736	2216486	2299436	2290481	2000328	2498922	2174026	2699785	2902665	2114816	2286369	2150623	2668695	2171861	2506542	1502163	2035546	2017027	2813909	2386808	2373181	1645929	1692703	1708019
326.37857_1.31_p	79898	417555	23687	NA	100666	154082	93324	121669	93422	NA	37848	140439	188189	218259	726130	24278	149576	98983	57027	231080	26556	74817	96045	266056	99318	372851	97261	148008	273242	98897	610929	259224	71487	306621	3912053	328524	37125	39168	463758	68737	128663	20735	18738	541093	17725	19411	82495	19768	52186
328.23334_1.29_p	5543614	6040419	7699921	6521489	5220480	15041970	8580876	6009411	12949539	7344876	5880711	3303530	3999706	2672924	3851866	4070993	3798474	5051914	2957779	5009730	4111974	4525914	4505952	4377067	4796524	3409760	5179375	3864589	4467578	4469207	5910521	5057683	6192972	4846767	3862427	4476484	5001574	4951363	5675729	4216257	3927438	3561992	4208857	7291974	6810106	5744109	3306684	2785829	2802310
328.25949_1.72_p	72422665	62524343	70977139	60750468	64706315	70617543	77530486	87692231	64532628	89938993	79005069	64587587	66924505	72031636	69927997	67984916	77493726	82658701	61627923	66157113	88014114	88240724	93429487	81344386	64892682	63618104	68967246	64291886	73438954	81610850	76882788	62955085	74434353	93297110	70446828	90262834	73214117	76689289	63301604	64197704	56862705	81605035	61606867	68600000	80579713	88290121	72662805	84116444	74267150
328.25964_1.39_p	5026037	4444093	7670149	5324548	5320483	6105536	7509694	7038830	5414719	7990199	8849956	5166330	5415891	72031636	6248895	6810550	6115552	82658701	4418635	6085588	9430630	7724073	7998063	7246767	4802689	63618104	4629329	5456078	73438954	5362935	6758042	4563760	6140032	8079210	5797561	5753217	6537586	7771135	5054971	4632348	3646859	5421730	3338427	6405965	80579713	7001278	5926506	5631216	74267150
329.17114_2.49_p	347260	658119	669919	669822	393538	2531718	2203218	320396	2928568	1007797	140162	49088	71643	9472	23309	55355	29939	122047	18771	95147	64261	115593	40909	275375	42405	NA	52810	45495	61149	9578	51420	36452	66349	57223	29983	17610	220094	133089	17463	135355	52584	17736	72064	575889	319560	438744	122780	18492	15022
329.23257_1.01_p	394385	751892	526551	65973	441752	39517	333288	98285	1484988	631988	656881	651111	1242160	764996	838130	877278	653943	284450	175821	603281	384539	962243	230129	592852	486011	135457	526121	343828	346064	229847	1113869	351698	326117	110891	414425	542930	739896	703847	62906	452859	303552	704944	663982	329647	485443	746549	414458	155701	465530
330.33676_1.7_p	3581120	2398804	772718	535998	1071446	1617964	3121987	1258832	1235477	707850	697065	1085921	964252	1214138	1577558	914602	1350753	1491426	750638	1032377	1762565	852705	1129053	1271220	1485404	2215631	2357357	879792	1574848	1125397	942882	987942	2865568	1064444	1173021	2852712	640456	748793	1026688	1283674	7238369	932134	858637	753603	759145	837565	679930	811328	1728675
331.00092_9.33_p	2912989	2951299	3423311	3256569	2990241	2583629	2932659	2834054	3032309	2759461	1741587	3390584	3071748	3050676	3297821	3507860	3032601	3027778	3022350	3045045	3119968	2953941	2899882	2813476	3354664	3230364	2900011	3339703	2405974	2404801	2770966	3317947	3218835	3168558	3203475	3000233	3010555	3119565	3396901	2950781	3161570	2675622	2971766	3141504	3024338	3110643	3122383	3037539	3092713
332.09689_6.52_p	NA	104266	NA	NA	NA	NA	NA	NA	NA	NA	1308389	208017	62918	136357	61336	111742	119266	17865	1330747	NA	NA	658308	433567	22660	2345651	60849	1091181	66733	22386	1085117	24449	NA	38615	783694	955013	NA	293744	143763	468475	395284	2003343	487276	2941437	496488	NA	22076	411438	523792	44170
332.14972_1.8_p	2762509	3200346	3213393	1238884	3310308	3491985	4311797	6219600	3644421	3535995	1682937	3101331	2807006	3441506	3462177	3795938	2849413	3170579	4129548	3389990	3113093	2321766	3575298	4765275	5515045	4682145	4462112	2487964	3876316	2779284	2170896	3021355	3000095	3667280	2759687	3041878	4142979	3001053	3432167	4295378	2146407	2393879	1447013	2794756	2286898	3182209	3638866	3292380	3328136
332.24347_6.16_p	2975241	5633939	3367832	2627179	4703101	3039410	1490700	2661463	2887964	5368887	6448844	12531930	5859085	3962063	7143437	5313258	11720937	7166177	2785681	7088051	10538109	8993982	5768968	5811911	10821552	11009915	6045185	5154686	10626985	10485549	4358197	4819770	9838996	6025151	9192297	4988089	11530420	3763508	6411180	11522115	10229261	4472056	14000089	9050438	4436617	3608416	4268332	3619015	9609818
332.27979_0.9_p	172176	840967	168571	189931	462669	288876	509411	248247	474838	188416	356614	354056	218621	325396	258374	475943	400942	280317	362258	256678	441153	220119	318695	235707	556471	268997	218530	193102	380755	184689	292938	655638	286437	124134	409958	209818	487533	224164	236106	206686	206525	199868	191967	367734	313265	336153	231886	368345	426922
332.3317_1.34_p	691668	2265263	1804661	1006935	2104545	1394587	695750	1402063	2495073	2188514	3466706	2627460	1190816	1368201	2601555	293572	1614639	1869187	1499062	5284367	1609053	3232877	832774	3811430	2606249	1275631	566596	3090219	1016937	809389	1350305	2755130	2679159	2194107	1677737	701316	2136412	3593332	1528179	1097623	2429763	1656355	491130	2490346	1843349	670377	1884401	675406	1146526
334.1763_1.46_p	1452679	1245271	1817100	1443053	1456177	3042193	835054	1685959	2653498	1500782	1077846	437435	384655	483492	591273	568490	813052	885599	250743	992455	717312	1165502	1045989	1462850	806762	337502	989621	361881	1048611	1110003	1242731	783146	931466	1214810	490644	930257	1270614	1259011	823680	842876	626583	594730	863949	2447745	2180178	1843911	1006146	539563	531342
334.21265_2.56_p	9424030	9720761	14663884	9249401	11341095	13287946	17762898	13388931	13072416	14939013	17665997	12109650	11938192	9210974	17424846	14329212	14299062	12950812	8616094	11600055	16169161	16688701	14601777	14292434	12567793	10828059	10654613	11146453	12912758	8310283	13352881	14151921	11843154	19606947	12610939	10557546	13005017	17292291	13710739	17351340	10523177	11312768	10788110	18228949	10692421	17440989	11431693	12172583	10629544
334.31088_0.89_p	3765073	2133249	2269747	3479210	544116	3489656	2241989	1996142	2259028	4882300	7892286	1842603	4159129	1600735	2034344	1366631	3120226	1737488	3476347	4585004	465651	3676240	1183039	1538632	1118977	1690898	3629998	3138305	2988384	967909	1049243	1358304	2070587	1979289	930381	4019048	3259884	2203965	3376578	794717	2063406	3216232	1757923	2314972	3735800	2220190	2612844	2564358	3384213
335.15814_1.36_p	1871515	1689495	2842221	1611915	1830102	2404048	3016834	2061217	3057688	2229929	1446533	1182121	972071	860904	1282081	1443010	1356357	1216074	986842	1040543	1060409	707189	1374289	953182	1380430	897871	1221738	1438565	696012	1020162	1306778	1057154	1480315	1051238	1141312	1190306	1074110	1109626	1260412	1131562	1002103	1011950	1174897	2000772	1166084	1514800	875482	1141017	537249
336.19202_1.4_p	1611266	1366789	2135986	1638239	1586912	3026979	2805776	1730589	5005113	2042013	1479731	947794	689133	733337	1260120	1297131	1096851	1199586	780688	1168221	1144520	1627921	1832013	1473043	865096	852001	913692	824264	1040415	771151	1168704	1017679	1065485	1070440	1036979	1011941	1259377	1285934	952356	982214	895210	873733	928574	2128553	1347935	1317880	946771	1511188	610880
336.22873_2.14_p	2510738	2147255	3709316	2857155	2520276	3955642	3815751	2774789	3580740	3255824	3039055	1780801	1647074	1237610	2066467	2192199	1705673	2346918	1467952	2139499	2459569	1824202	1959056	2374566	1757902	1514521	1639634	1791026	1448876	1534862	2351716	1839400	1875509	2439619	1744276	1600498	2011980	2599407	1773088	1776755	1395655	1389509	1234411	3017633	2136237	2543690	1773441	1555422	1362706
336.31113_0.89_p	1120742	1946582	509007	708819	2171891	1304772	604314	1076327	1315873	1184418	572826	2158726	1525210	2058299	2505791	975539	2101250	1937193	11252434	1879887	1316393	1178569	2333224	2351657	1815641	1544048	1254966	1894023	1781942	873308	2052794	1173568	2119902	1846822	1959398	833962	760859	1192867	1361800	1833155	1641466	3795303	2408376	1879465	1136791	1379186	1653699	1268027	953445
336.32639_0.91_p	30907402	17959433	18778825	32200050	9685487	27313716	26273078	17252696	18584579	37463999	60952246	14624553	33860372	11550376	13576280	11050924	25428459	14877798	24244783	24369765	7258187	33391403	9728082	14418719	8765175	10966806	24970442	30285664	24236020	8221883	8281824	11826165	19849974	23334454	7311102	23598168	18904846	25243849	32978579	8192993	16296107	30104278	22392310	22211965	22505944	25307449	24654636	22112117	28935882
338.34171_0.87_p	203282729	148168825	108212211	372707732	72770798	588921760	167213606	93323956	157424193	780994671	948078314	285300484	184237947	77829391	128499133	104406382	162117847	78028378	505337498	581155573	83930350	164114808	98649851	103526668	53909104	97011793	507195182	239579390	131688599	60232686	84890058	93709702	160381710	109600160	54993671	638865029	199062677	121037808	177104690	73717653	106789098	188521104	110929073	93682907	180865011	121025041	129703746	258037539	372706810
338.34192_0.87_p	203282729	148168825	108212211	372707732	72770798	588921760	167213606	93323956	157424193	780994671	948078314	285300484	184237947	77829391	128499133	104406382	162117847	78028378	505337498	581155573	83930350	164114808	98649851	103526668	53909104	97011793	507195182	239579390	131688599	60232686	84890058	93709702	160381710	109600160	54993671	638865029	199062677	121037808	177104690	73717653	106789098	188521104	110929073	93682907	180865011	121025041	129703746	258037539	372706810
339.19189_1.18_p	286121	449418	836665	584636	413578	836889	972243	431629	1067825	509361	212531	227723	58828	77709	161938	527026	185188	216143	182762	192125	256969	62130	314553	209849	278171	116064	90586	119392	83026	172133	330490	133172	224033	113265	90272	168656	288221	133382	179785	171494	185934	124497	86003	622764	154430	400318	94479	158914	45608
339.22858_1.2_p	4130348	2955216	5590268	3635358	2805862	10198617	7095690	3572810	5409785	4884154	3108817	1547653	1403896	1466176	1665476	4020531	2027571	2091050	1151538	1765122	1582742	1397730	1882439	2166049	1980657	1392732	1899947	3420560	1691229	1943643	2496419	1917168	2578854	2096985	1571021	1976494	2120251	2047415	2239356	2891366	3275979	1508275	1917254	4760856	4452372	3085843	1696009	1285178	1004634
339.22858_1.26_p	4130348	2955216	5590268	3635358	2805862	10198617	7095690	3572810	5409785	4884154	3108817	1547653	1403896	1466176	1665476	4020531	2027571	2091050	1151538	1765122	1582742	1397730	1882439	2166049	1980657	1392732	1899947	3420560	1691229	1943643	2496419	1917168	2578854	2096985	1571021	1976494	2120251	2047415	2239356	2891366	3275979	1508275	1917254	4760856	4452372	3085843	1696009	1285178	1004634
339.23932_1.2_p	16122470	14751426	29778039	20015918	18742562	25369094	29753773	16113040	23228788	20348315	26771485	19777504	18863513	11690492	21927483	24726445	17392442	21637040	15054657	22932613	25004322	18282765	18441355	22033267	16783761	18458715	15471640	19268102	13790291	12920864	20219715	15406769	15781218	21815983	19873614	16374320	19509173	25653403	17636859	15705828	11494078	13770573	9422011	22595051	15059459	17438834	17924967	13261633	15061779
339.23947_1.3_p	16122470	14751426	29778039	20015918	18812104	25653886	29753773	15954779	23228788	20348315	26771485	19777504	18863513	11690492	21927483	24726445	17392442	21637040	15054657	22743164	25004322	18282765	18441355	22033267	16783761	18458715	15471640	19268102	13790291	12920864	20219715	15499031	15781218	21815983	19873614	16374320	19501343	25653403	17636859	15705828	11494078	13770573	9422011	22595051	15059459	17438834	17924967	13261633	15061779
339.23956_1.1_p	16203715	14751426	29778039	20039293	18819468	25653886	29753773	15954779	23268907	20348315	26771485	19777504	18863513	11690492	21927483	24726445	17392442	21734000	15054657	22743164	25004322	18282765	18441355	22033267	16783761	18458715	15471640	19268102	13790291	12917627	20219715	15499031	16043329	21815983	19873614	16374320	19501343	25653403	17636859	15705828	11494078	13770573	9422011	22595051	15059459	17438834	17924967	13261633	15061779
339.23956_1.2_p	16203715	14751426	29778039	20039293	18819468	25653886	29753773	15954779	23268907	20348315	26771485	19777504	18863513	11690492	21927483	24726445	17392442	21734000	15054657	22743164	25004322	18282765	18441355	22033267	16783761	18458715	15471640	19268102	13790291	12917627	20219715	15499031	16043329	21815983	19873614	16374320	19501343	25653403	17636859	15705828	11494078	13770573	9422011	22595051	15059459	17438834	17924967	13261633	15061779
340.23361_1.07_p	764651	891178	927621	893936	537902	1944601	1337796	827900	1425122	850848	845850	390474	485425	215599	561506	496798	592929	546950	333945	634925	675711	311013	667819	373805	790635	297142	745984	520441	571745	607336	859729	808145	734842	652378	439959	472273	707853	592336	823007	513241	380086	495398	488851	887548	640515	687501	192408	332410	211134
341.2438_1.56_p	245954266	252243336	344403025	256143261	252472706	339404516	394519288	320686187	276486257	327986862	372139820	257306827	243012837	251412428	305301749	304207740	293794255	276630857	237152770	264994615	314547920	288216754	338876821	323691087	286641807	242911773	246728122	288240181	241611567	234863279	311329352	242897594	263537174	323035720	268857681	274047397	298313817	315570972	263555006	261830607	250059758	278501066	223883070	297626337	241762676	274559701	250712452	277208297	241314052
341.25494_1.39_p	13767598	16718920	25887441	19298325	19123941	16885440	23484166	14996446	20343208	19209839	25467674	18985152	19414207	11849794	22128178	23695979	17451345	414311611	16015491	23228906	434582585	396192777	380346196	21179661	17658269	18510733	16435281	19691125	13219165	13150261	20465681	17866378	16598335	21114804	19263896	14823557	19918353	25985342	19896947	16526119	12582940	343550988	9478763	22397680	14701183	17669289	17871357	336243419	369755629
341.25516_1.56_p	359895878	406817406	478903768	431150049	428103978	347400516	411000135	367234656	427292722	383919383	426731268	431339880	421042993	336685628	445812253	449279669	385384709	414311611	386803369	470642439	434582585	396192777	380346196	399712134	400675780	417469393	387312358	426585057	345627734	338120791	396661946	418628613	383646684	423114592	399882748	378766282	423429606	447399785	415313511	383187610	346219952	343550988	306897700	440904328	366281288	389727818	402828077	336243419	369755629
341.25519_1.72_p	359895878	406817406	478903768	431150049	428103978	347400516	411000135	367234656	427292722	383919383	426731268	431339880	421042993	336685628	445812253	449279669	385384709	414311611	386803369	470642439	434582585	396192777	380346196	399712134	400675780	417469393	387312358	426585057	345627734	338120791	396661946	418628613	383646684	423114592	399882748	378766282	423429606	447399785	415313511	383187610	346219952	343550988	306897700	440904328	366281288	389727818	402828077	336243419	369755629
342.21265_7.36_p	1470671	971800	687248	1271301	2125431	2629196	1602379	1048698	1567033	1243610	1277387	2618418	1224026	1439623	1794838	1196419	2036517	1879427	1332917	1324248	2809076	1664186	1577422	2389451	1185362	1066601	970827	1649055	2805037	1558083	2474563	1156922	1422562	1267363	2306079	1889004	1491483	1732620	2706823	1549638	1799044	2045987	1441547	1321882	1386513	1470689	1006486	1363811	2053594
342.24905_1.19_p	6038998	6136776	8220785	6906369	5023936	16565336	9013630	6100813	13177863	7513187	5858613	3597881	4173804	2868026	3563328	4130291	4372045	5319468	3300238	4833076	4410905	4363189	4356708	4412781	4939589	3338594	5151377	3524514	4190650	4596242	6039296	5429472	6738716	4819293	3889207	4879539	4988636	5169988	5802620	4583428	3629966	3309650	4135009	7600511	6549812	5824936	3078216	2690460	2468282
342.24918_1.08_p	6038998	6136776	8220785	6906369	5023936	16565336	8927697	6100813	13177863	7513187	5858613	3597881	4173804	2868026	3563328	4130291	4372045	5319468	3300238	4833076	4410905	4363189	4356708	4412781	4939589	3338594	5151377	3524514	4190650	4596242	6039296	5429472	6738716	4819293	3889207	4879539	4988636	5169988	5802620	4583428	3629966	3309650	4135009	7600511	6549812	5824936	3078216	2690460	2468282
342.25854_1.38_p	2404797	2860992	4753179	3509463	3382830	2882990	4074795	2511690	3547582	3351894	4863111	3463617	3378713	2051861	3621593	4083981	3009573	3715808	2668315	4259312	4160881	3220212	3234857	3747710	3125895	3359872	2973154	3408027	2207396	2169642	3503380	3108718	2768344	3644286	3482893	2716705	3306201	4521146	3170297	2548736	2122223	2307307	1513804	4297955	2642133	3032038	3254594	2243781	2623739
342.26431_4.17_p	14218064	12930396	7055359	6484343	14883110	7605837	3442926	6158393	7124870	6170940	18272749	26911345	14719650	7547098	14561025	13850652	20728856	13047467	7096685	13650771	15535516	15109754	12920728	15941289	22517841	16676667	10725291	8912353	13784992	21798147	9018915	10519488	17927811	11074995	22178518	10068769	17047098	11374692	17817327	23310363	13711455	8518889	28769499	15780493	8982806	6415286	10261709	7078260	12727071
343.18677_1.11_p	493976	358658	460423	308303	471075	1487783	179889	377318	1114026	254479	169630	NA	54182	17233	64463	36520	79171	32530	53867	77593	25591	92573	83163	166427	101763	NA	20600	30898	72756	43185	143837	89664	65837	126480	NA	73551	263377	278964	166991	218728	85082	NA	109126	592049	343702	242822	88719	64636	83473
344.25467_1.96_p	7850034	6156737	11214547	7839155	6954585	12197532	13978504	11303931	9073002	12770203	9740671	4821621	3954445	4123831	6007126	5958573	5933055	6523811	4127097	4170339	5957152	4753173	7425284	5423783	6796650	4132095	6685611	5741864	5882526	5940045	7848097	5561464	7863494	6821515	5367075	6477237	5068203	5640477	5855057	4462149	4972763	6284632	5185765	7404436	6176170	7821030	4381635	6763375	3550318
344.31641_0.96_p	141231	203268	142197	101976	141305	57891	84296	130330	110941	31976	38704	360173	121208	57463	292891	128917	52690	123485	397238	63822	50604	102472	265308	402947	238022	56302	69012	140178	116589	79380	229280	79782	48103	57349	123316	83916	56249	178963	142389	51113	208004	154364	284232	98330	45371	119115	160811	106380	203361
346.25916_1.22_p	12352	440822	59766	116929	789479	489470	NA	26709	NA	84151	111716	14714	1891747	241040	21380	15258	15743	19164	10542	803330	510978	407892	18158	35437	867004	65255	1491884	116831	14625	135609	11727	701124	585365	48735	26764	393357	46885	14557	662770	651809	136868	917932	1987236	34596	129266	1513850	516857	2005597	2543626
350.17148_1.13_p	591143	510558	766232	726664	816971	1460674	413200	503738	2443472	487194	367403	203239	181377	216051	347327	212205	293359	352168	147861	542213	282122	359976	253028	503699	379908	140181	226295	209648	218241	166501	542962	228223	248385	419159	269872	238035	563422	528203	151112	389155	220656	189310	208755	1336767	703258	628906	372921	170573	162227
350.20782_1.36_p	5388615	4131762	7341471	6507467	5381124	16429732	9801234	3782857	16585270	7035304	3633767	727704	1227474	975658	740863	916010	788140	2944760	559090	3628838	485125	2744345	1530893	3930688	1990538	409046	1816286	1318011	1418439	1506253	2468183	1497302	1976547	1666814	1175021	981985	3960801	4136058	1867488	3467990	2009824	954810	2351969	8669270	5628593	5133714	2781714	627208	1379820
350.24399_1.81_p	7639037	7088426	12029596	8421129	8513139	9132906	13016678	8043161	9517618	10313900	13924311	9058584	8870321	6235592	10021877	11368510	8543887	11135392	7009783	10447158	13954740	10102173	10904743	10058116	8919621	9474278	7658490	8373557	7431587	7617161	10145006	8640252	8646615	11219466	8897017	8418991	10079425	12840144	8088139	7920705	6461631	7380890	5709779	10355472	8814279	9638352	7981284	8041898	7814223
350.30618_0.9_p	3897989	2124356	2599676	3506166	522436	1928761	2250063	2068476	1372689	3558576	5119979	1099552	4612863	1328027	1898307	1080964	3434802	1847788	1778758	1892351	489973	4252278	1072974	1468782	1092296	1028461	1889502	3434656	2874995	553437	898192	699898	2343547	1890338	379219	1689700	2167137	2517259	4118226	854767	2080154	4276570	2784282	2767126	2521660	3423413	3163687	1976205	3042721
352.16586_6.38_p	77653	1086570	548478	1486076	887210	698748	1145287	759257	2041062	1457487	599310	1034228	1234962	2088294	1311495	1722709	790695	1675385	871412	787575	1723820	1342300	1061112	1356911	1026780	1315618	1338760	597047	1003210	366969	551410	1387703	1103850	560954	1807955	1973358	2091326	771434	724240	818971	1535859	1392340	1260386	1573395	1104589	1300642	1274207	925879	1201157
352.30615_0.9_p	69717	220326	54167	231731	1152668	174273	45744	160407	137886	122826	47151	45410	109079	187882	137155	214967	178278	1013080	381745	51558	30503	34218	NA	393827	NA	21622	795785	310478	20147	12669	NA	NA	59500	237681	NA	142093	16756	285508	47019	464962	460567	51134	64712	611572	118332	135582	605941	42441	NA
352.3063_0.91_p	69717	220326	54167	231731	1152668	174273	45744	189938	137886	122826	47151	45410	109079	187882	137155	214967	178278	1013080	381745	51558	30503	34218	NA	393827	NA	21622	795785	310478	20147	12669	NA	NA	59500	237681	NA	142093	16756	285508	47019	464962	460567	51134	64712	611572	118332	135582	605941	42441	NA
352.32129_0.88_p	20482182	11078840	11741992	16764635	6977959	14135136	22774526	9519641	11851927	18924673	27270039	6718067	16416862	6442351	8060783	6638238	10238900	7371489	9815828	9187652	5744776	14165161	6879445	6980876	5127150	7556315	14223458	13586424	9728461	8427469	5271966	8453186	10596023	10639278	5678608	10873469	8009722	11929395	12490537	5593939	9897867	17127450	13375658	11693838	11134925	17010049	12084470	11150872	14644492
353.21866_0.99_p	434358	532899	885353	632569	575158	851549	832627	532302	1215555	619866	349020	252298	287258	203515	251272	364538	332120	355673	218535	273446	200650	112604	221029	208968	299467	121513	201301	273060	321936	244958	370408	247075	308659	278668	251425	166540	274782	317419	266207	196183	226276	126056	262944	792620	360531	445749	310831	184174	129170
353.32492_0.89_p	4460782	2458977	2755059	3455740	1413275	2814179	5398979	2047842	2566522	4290744	5372978	1254856	3469382	1342262	1626310	1245748	2542822	1566460	1773220	1997613	1143014	3091073	1358522	1426332	1011188	1576780	2942519	2840622	1928812	1620062	1040252	1714087	2355586	2261687	1015037	2292489	1732261	2392301	3048681	1179011	1923014	4238952	2935982	2736697	2413648	3699214	2788251	2316564	3587266
354.24908_1.01_p	551630	669184	822354	561015	401216	1412136	1053615	574378	1072187	727246	829593	455124	519742	307019	550157	583297	453933	472939	425708	538393	494401	514329	762834	343018	522122	425345	929237	521307	529769	514514	719897	551499	888339	655488	415016	445439	458151	351171	593556	399521	295029	351996	471948	592137	484343	479853	160346	338196	305193
354.33694_0.88_p	23206062	12236143	14802157	22300749	7123276	14556365	12698569	12904500	12446883	23663444	29662728	10604736	21511997	7638718	8559296	8426967	18978058	11945868	14470945	14037402	6415626	23376145	6538106	12541486	6060663	6930080	12715087	20635516	15446178	5866936	5693642	8970066	13500851	19910580	5588346	13745417	11133911	20591922	23732242	6865404	10169547	24383936	19598554	16132979	11785987	22023776	19871327	16220493	21240218
355.1868_3.64_p	1168375	1187686	1603275	1445449	1042668	6489197	3522094	747606	6184030	2205298	521723	13135	41125	41286	23012	26007	43119	190853	12887	279824	68130	225082	30879	583415	115517	17844	128509	81568	115138	23271	14962	136368	125934	171643	39849	75707	416849	344217	45029	410159	86055	20388	108789	1546781	938841	911638	299237	48450	104109
355.22299_1.28_p	2577836	1764997	3087489	1917622	1586541	5535626	3271291	2444104	4758678	2231853	2245037	813365	755531	723618	858975	1388980	1004653	1161578	712158	1051229	767475	1181579	1299663	1320088	1551925	568407	1075460	985539	957155	927445	1035478	1198447	1004419	1017705	794020	895112	1174109	1258078	930754	1325719	1395717	803961	960450	2021349	1819228	1852561	1155323	946874	767099
355.22299_1.32_p	2577836	1764997	3087489	1917622	1586541	5535626	3271291	2444104	4758678	2231853	2245037	813365	755531	723618	858975	1388980	1004653	1161578	712158	1051229	767475	1181579	1299663	1320088	1551925	568407	1075460	985539	957155	927445	1035478	1198447	1004419	1017705	794020	895112	1174109	1258078	930754	1325719	1395717	803961	960450	2021349	1819228	1852561	1155323	946874	767099
355.23434_1.32_p	5788634	5854095	8090968	6450567	6489107	9657017	8110367	5691498	11727822	6537693	4312366	4218793	3368338	2761248	4510152	5418854	3849028	4505776	3036060	4895954	4119179	3882875	4254966	4559744	4060426	3775894	4234609	4308208	3684829	3130839	5142421	3544873	4329692	3592627	4117147	3801029	4728429	4802076	4361765	3989224	3660766	3229100	3320737	8263199	5883182	5789234	3765797	3254513	2633179
355.25931_1.36_p	823850	869414	1388866	844873	802390	1092242	1417388	876201	975259	917352	1714720	904241	930956	615242	1035430	1178820	882143	1202741	698948	1072746	1334683	969338	1186081	1218768	908952	808453	869252	1028297	748638	724037	1007183	843728	838511	1079048	918842	850332	990051	1281686	934785	927713	620131	780674	483810	687395	708409	809569	865090	717366	606929
355.25949_1.7_p	4082131	3949201	6966635	4086622	4452874	5457373	7560420	5354150	4560460	5599053	7870077	4839762	4594895	3577900	5677181	5571714	4532309	5770958	2883822	5217983	6876351	5198493	6068888	5706176	5158879	4361319	4275553	4749368	3922763	3767631	5594734	3974170	4316030	5962756	4848120	4606594	5444413	6283847	4678585	3979875	3418856	4414528	3144056	5704923	4083142	4750710	4476310	4668638	3968465
355.27051_1.36_p	2154945	2368602	4148945	2834335	2795977	2741101	3965166	2108793	3007141	2708747	3878234	2656940	2604238	1367987	3232689	3734722	2307239	2768396	2054776	3146464	3183684	2353922	2696586	2554544	2223333	2444734	2143559	2632537	1858245	1505877	2819495	2524201	2332174	2814444	2632276	1941339	2724567	3638994	2656398	2065856	1475458	1670977	1261293	3373539	2013272	2482159	2324089	1617960	1778390
355.27051_1.5_p	2154945	2368602	4148945	2834335	2795977	2741101	3965166	2108793	3007141	2708747	3878234	2656940	2604238	1367987	3232689	3734722	2307239	2768396	2054776	3146464	3183684	2353922	2696586	2554544	2223333	2444734	2143559	2632537	1858245	1505877	2819495	2524201	2332174	2814444	2632276	1941339	2724567	3638994	2656398	2065856	1475458	1670977	1261293	3373539	2013272	2482159	2324089	1617960	1778390
356.26465_1.1_p	5311229	4850074	7822755	5972328	5208997	10214031	8408780	5463044	8679355	6932565	6748149	4550583	4592978	3069414	4847698	5740374	4650015	5656184	3878756	4640247	5657042	3923202	4933375	4802437	4785433	4339005	5042167	4533654	4038011	4241705	5938629	4758529	5515060	5111143	4688538	5020017	4712272	5562180	4734434	4945892	3718866	3968186	4098261	6784636	5076894	5615591	3666555	4104183	3433780
356.26471_1.03_p	5311229	4850074	7822755	5972328	5208997	10214031	8408780	5463044	8679355	6932565	6748149	4550583	4592978	3069414	4847698	5740374	4650015	5656184	3878756	4640247	5657042	3923202	4933375	4802437	4785433	4339005	5042167	4533654	4038011	4241705	5938629	4758529	5515060	5111143	4688538	5020017	4712272	5562180	4734434	4945892	3718866	3968186	4098261	6784636	5076894	5615591	3666555	4104183	3433780
357.26804_1.02_p	821634	695194	1224989	1014419	806525	1745831	1356094	827203	1353186	1119623	1037288	616893	749306	424094	760057	794687	728523	863897	581718	810139	758433	692004	810789	759624	657509	714732	612984	629063	619918	657846	937185	778951	752822	956249	641904	730105	816043	894638	749984	599665	585210	563178	472279	958810	958677	969278	436763	619162	513150
358.20743_7.38_p	1329411	1548760	1662012	1191446	1872428	3393639	1757732	324740	1314848	1529099	1092491	3727704	1763304	1266967	1777003	853715	917178	2012594	1033404	1862086	3586300	2557938	2728791	2873468	1082581	2185769	1016335	1697413	3538374	2041612	2782107	2403264	872972	1791390	3875477	2153361	1433762	1679667	4209034	1395120	3003330	2685138	1559036	1677088	2054107	519701	1415375	355345	3004627
358.24405_1.33_p	2220492	2287640	2923334	2526790	2057572	5376285	3283996	2154510	5200637	2740992	1782092	1086241	1318710	790237	1212816	1182387	1171429	1846730	984025	1773471	1546943	1588562	1275844	1482843	1564268	967901	1673228	1307305	1662248	1685677	2154959	1739217	2136024	1614304	1355350	1610748	1792210	1620549	1873177	1605439	1776992	1360608	1590164	2696600	2590841	2081662	1121194	983074	1498246
358.24408_1.33_p	2220492	2287640	2923334	2526790	2057572	5376285	3283996	2154510	5200637	2740992	1782092	1086241	1318710	790237	1212816	1182387	1171429	1846730	984025	1773471	1546943	1588562	1275844	1482843	1564268	967901	1673228	1307305	1662248	1685677	2154959	1739217	2136024	1614304	1355350	1610748	1792210	1620549	1873177	1605439	1776992	1360608	1590164	2696600	2590841	2081662	1121194	983074	1498246
358.25943_5.1_p	637589	957316	2705542	1343343	441958	1499765	403094	669979	272984	437287	935293	1775534	1182129	2551307	4936176	1645635	5374856	2294153	1336526	446796	3115987	101869	644485	22756	457452	3570600	651901	991678	848640	313804	1664406	1129383	1497705	1443765	1079546	1453657	2754631	333368	1363448	1660053	1558257	2168248	1409526	1236896	56887	872171	872894	551251	1863681
358.29565_3.76_p	928816	1492655	235599	578517	1493328	77185	1453261	3294387	781971	5294639	768224	4702086	7067945	2392500	6738579	7655023	1922411	11032460	1250337	29430894	3185909	15172027	2369375	1882057	4785350	1998829	2282997	1821203	1411694	2103988	310700	1695741	15662071	6509546	822199	3302775	2519434	2801646	8032098	26985125	2265306	1445441	3645267	1466553	7117020	2345959	2873630	1819050	11925502
358.36813_1.65_p	2132943	3757679	459084	162019	746905	2095719	5646951	1054790	861945	167985	145106	542611	856714	394503	743307	232857	773807	1150101	210194	397082	2644466	296867	254135	409678	687288	3181126	4220349	384052	1057143	576339	368622	545178	4685043	86585	914589	2572504	36318	83093	459698	651031	16790112	744220	561454	391935	661432	572066	548958	738210	1606055
359.14902_0.98_p	2768512	3165266	4347800	3141834	2937912	4361201	9040501	3076960	4431797	4790202	8299615	1352862	1505458	1360527	722011	1812239	1443242	2433921	1032097	2513684	1680948	2562198	1082868	3010952	1624146	1685627	1511910	3061098	1846882	1336992	1443569	1359979	1620370	3749400	2231062	1571703	2964698	2646294	1624562	3497355	1303881	1260045	2995305	3671221	3063967	2608293	2253480	1052293	2395845
360.27478_5.73_p	740634	1133771	598868	648732	1031534	604245	146580	554469	590322	847244	714550	2535414	1537113	1125395	1370448	1001752	2689351	1188547	491675	1376872	2295226	1825090	1029158	1135414	2163764	2379826	986043	987225	2013934	2181405	862471	972466	1638453	1583801	1902013	1395121	2645637	756472	1105408	2227399	2012662	847546	2425270	1942368	1086794	697749	867086	821955	1595551
363.22574_1.52_p	11181887	10969760	13657557	18696885	11433380	14880648	20210117	18641208	11415269	18200198	12781618	17780291	14843236	9605839	11975437	10619544	9676628	9988392	10591016	10834198	12021048	11232323	11677626	8871538	13112642	14020357	16986358	20091779	7274500	15984526	12064454	10952455	9018139	11162635	17887747	16151213	9826814	10735294	15556561	9750344	19805769	21032260	18732565	11397337	9508531	18977375	18066376	20582368	17788888
364.1871_1.11_p	311627	310565	347284	325523	321281	1247253	486051	142191	1660430	219297	101612	38489	NA	20836	17624	NA	17913	140021	16022	97181	NA	117790	87081	171396	45141	16389	27338	20427	21410	55987	37538	97855	76840	21940	NA	54815	143047	102421	25003	92499	25328	NA	54853	692936	206510	219105	92762	35641	20904
364.34247_0.87_p	470132	534348	41907	94908	659200	180148	104076	278332	347221	125566	15063	802296	425365	611391	724203	194800	688538	407733	2613826	338299	417291	391205	784776	855153	735348	414968	189596	576366	834231	255065	680846	66419	781500	718349	1633332	42005	97647	290361	453338	528435	494830	1760596	649131	509594	347727	219382	387126	395340	136942
364.34259_0.87_p	470132	534348	41907	94908	659200	180148	104076	278332	347221	125566	15063	802296	425365	611391	724203	194800	688538	407733	2613826	338299	417291	391205	784776	855153	735348	414968	189596	576366	834231	255065	680846	66419	781500	718349	1633332	42005	97647	290361	453338	528435	494830	1760596	649131	509594	347727	219382	387126	395340	136942
366.37314_0.86_p	3681206	2527884	1935199	5831540	885456	9254206	2376759	1891924	2387360	11989968	15291765	3841252	3836350	1256758	2277837	1682964	2782006	1352653	7393341	8442881	1100130	3303655	1501365	1514656	945309	1375443	7484578	4130817	2479693	932192	1290684	1353648	2498275	1941348	867823	9377063	3429330	2062512	3326755	945380	1817543	3217048	1618078	1787079	3311252	1944694	2166152	3735502	5214300
368.26459_0.9_p	152650	239985	276548	135831	177922	625591	264026	179761	411977	288397	360640	125250	198581	73429	149328	274899	85063	160975	230428	278924	103936	244986	321388	99554	437138	14730	137616	201931	201832	171097	418852	120075	435465	308859	145610	126814	213307	200546	414929	184804	72540	195308	97228	158830	173772	190048	50352	183777	89050
368.31616_0.88_p	5043082	3825196	2819445	3274624	2883857	4571980	5120563	2219139	3396629	4975202	6934645	2320542	3314258	1718803	2669082	1742560	2805117	1930339	2548719	3055078	2782012	2639596	2031093	2300798	1423860	2481413	4171073	3439299	2208521	1897010	1568338	2652144	2999801	2444494	1716167	4008661	1844866	2536651	3532497	2098134	2735922	5359324	4847943	2161464	2741702	4837993	2840133	2838371	4890759
368.42566_1.33_p	1072603	8549917	1018327	399922	1401472	1242864	2385780	1081678	4825465	924905	916247	8181883	1794968	1610453	2874966	2115066	1558509	2868890	2709524	1717335	2713741	2198391	12748967	3943739	2420910	8210167	2232479	2261586	3037326	2128970	2762858	1630533	1724817	2962126	2499537	1778708	846006	1754372	3371959	1503397	1103712	1213122	4372326	1749431	1776844	1213807	2026951	961816	1536286
369.20245_1.13_p	829892	822429	974250	699541	1025742	2842821	506145	549751	2564625	577297	541287	187813	110552	248792	123150	NA	216361	376028	83134	460774	36635	243924	179334	696420	224053	47031	250559	184286	194694	191054	397511	323434	177376	392097	82453	133593	539800	594799	405466	610314	417163	67125	350774	1478069	836308	741821	400211	129155	87305
369.24844_1.23_p	318144	356238	526553	463716	234900	1520445	437815	239011	824016	134118	85323	18759	51623	47955	34102	78658	35196	148387	71938	108360	33612	20533	138262	99757	110790	47711	107065	57727	28574	188550	130919	361151	134142	22021	205272	179805	140348	56457	130163	58346	221136	99320	203912	198871	102775	177506	62760	NA	NA
370.28046_0.98_p	6151315	5363022	8853088	6639391	5515396	12089296	9903097	6196623	9654905	8209145	7511460	4372870	4744519	3524494	5094099	5731481	4887018	6001542	4151152	4991595	5724670	4094184	5574146	5310741	5481512	4524958	5367889	4603069	4850185	4755104	6449700	5299437	6232895	5906295	4913785	5141810	5031716	5875055	5402413	4999189	4171887	4266276	4377673	7237592	5679047	6179886	3831278	3947606	3555659
370.2951_3.78_p	11979340	12474306	5617744	6401211	13113368	6313238	3197480	3843986	6529570	3878503	11347715	23019579	10671181	8238209	9060575	9562766	13741660	9066352	6681815	9279947	12467865	9796767	6827613	15165569	13530483	12762709	5764487	5693058	11635887	18429452	6507615	8093553	10494570	12236458	18741548	6153073	10373561	9218149	10708855	14445788	9275098	5959172	20924316	9345494	7008542	4527245	8181990	4694058	7350178
370.33197_0.95_p	4066671	1900264	1829254	2938360	1270635	1967758	2610985	2173844	1749119	3073221	4458554	1123689	2938394	920736	1195971	1048221	2173998	1295671	1697207	1509971	874236	2918798	1007355	1439832	902905	1090214	1962180	2380762	2108919	1133266	884645	1244406	1774935	1951104	903719	1438039	1303523	2658862	3030639	782253	1697514	3915852	2836430	2262330	1809747	3740796	2910327	1718469	2881527
372.25964_1.3_p	5270459	5657598	7347314	6538277	5108140	13725976	8351673	5720088	12487740	6891763	5362457	2976230	3447172	2545449	3721767	3833874	3714067	5087688	2799386	4558672	4194195	3868862	3829899	3809247	4472415	3144770	4765763	3445357	3974124	4098690	5856768	4578049	5448576	4301257	3782767	4325583	4664161	4438421	5147099	4152237	3581233	3089699	4195958	6732753	6262406	4941076	3019106	2775883	2793856
372.28592_1.52_p	2852718	2188258	1910963	1977509	2601471	1345141	2022214	2883079	2861979	2800414	2201938	2291474	1919409	2857325	2306028	2064285	1996813	2965617	2499594	1625363	3159913	2545863	3303415	1033910	2935427	1816888	1415806	2981466	1137673	2592616	2260779	2002542	2164646	1335899	2657631	2615599	2342875	1580021	1866743	3017909	2884259	5691733	2617307	2324270	1894219	2145563	1821674	3251043	2205050
372.3476_0.96_p	8575509	4958325	5195270	6952472	1140989	3126919	3159478	13118614	2547146	4273785	4773105	3188857	4816984	1147907	1376274	2169524	4263285	2598056	4221121	3762706	1180340	4371163	1016200	5472454	1236519	961058	1474912	4621570	5118938	835779	907102	2383040	2735839	4339251	630312	1404911	2426629	5744055	4753690	1368380	2371844	7075235	7572471	3194656	1815220	11601515	9555115	4847012	7472163
376.1756_0.97_p	7517731	8149038	10421865	7947267	8124134	10737872	20848832	7927118	10228482	12318289	20037764	3501503	4124357	3987619	2696897	4825302	3694370	6708026	3046902	6663077	5481095	7140008	3497932	8215695	4628049	4314648	4281874	7895363	5079303	4399217	3860396	4317338	4831155	9443144	5768882	4355454	7359780	6889802	4159627	8739009	3419517	3506055	8094864	8765679	8610288	6726287	6121845	3069530	6245682
376.1759_0.98_p	7517731	8149038	10421865	7947267	8124134	10737872	20830565	7927118	10228482	12318289	20037764	3501503	4124357	3987619	2690046	4825302	3694370	6708026	3046902	6663077	5481095	7140008	3498321	8215695	4628049	4314648	4281874	7895363	5079303	4399217	3854481	4317338	4831155	9443144	5768882	4355454	7359780	6879997	4159627	8739009	3419517	3561056	8094864	8878993	8610288	6726287	6125868	3069530	6249615
376.25967_3.38_p	60171035	63395121	104558226	69285495	62318223	80547226	95743129	77021599	75423400	80086101	113857339	67038440	66338557	57925618	83883317	85945170	69288864	86684656	58797055	68919830	92747945	79244068	89034710	84797392	83814039	64938480	62573808	81441551	68639581	54967713	73428610	63809010	65301694	84232532	79463144	74201962	73349371	99575643	60879789	79229166	70588258	63695637	53689097	74496466	64457532	76514179	71204320	69347380	65674674
376.2597_2.87_p	178578557	173753131	274731283	202100788	178093576	236211682	305870794	212713493	218945478	244294241	292356824	213936866	188271587	164816953	222611547	251058520	190900545	227138621	169851757	197576638	282567205	214420295	248893544	231492886	207178951	181862490	186853148	214352645	173487656	156718640	206301736	166177872	202239466	230723574	215937952	179301355	212126679	250012909	191054631	200239970	172942388	195533396	150974057	222279252	169703039	205913802	193784072	188597637	186944846
376.94241_9.36_p	12622582	13648468	14195298	15921827	16413530	14631265	14941466	13196490	13594574	15539638	14527085	16878078	14201548	16168903	15810177	16069030	14876884	15839736	14858371	15984213	16162801	15106294	14950720	15104574	15719160	15836127	14239505	15974684	14303314	14704434	16053564	15367579	15709429	16376061	16959357	16490489	14895087	16287558	14671138	15177371	14745198	15321163	14102662	15214191	14632035	15182984	14151136	14577182	15198336
378.23889_2.07_p	1290892	1256763	2242694	1490684	1505798	2516794	2494019	1505638	1466355	1957684	2175065	1271568	1104315	1064183	1471370	1635766	1320329	1495252	1152849	749409	1811378	1348495	1658949	1656317	1398534	1096771	1167019	1418001	1030492	955746	1669298	1050218	1149629	1610141	1310479	1008918	1474432	1949416	1243408	1445500	1103873	1280526	931232	1879507	1337608	1427213	1052928	1373307	1022356
378.35809_0.87_p	19808	43021	21897	11600	20110	31629	43426	114642	14130	14556	45005	36152	75020	75571	69275	40587	111877	61451	86208	25994	NA	133987	29614	11395	35892	32663	36063	23074	165477	239502	69681	41312	136049	54427	1264042	17565	23059	20191	67345	NA	99724	29101	12093	120959	31971	59414	79177	NA	49243
380.33743_0.9_p	1372046	1928451	455890	422056	1694851	2305307	912766	1104061	1169625	1097357	518522	2395953	1333802	1968708	3057847	770111	1865141	1517846	15710870	1537414	1502908	1356120	2970288	2437620	2136945	2242092	1038015	1709173	2055064	815660	2759206	568715	3457754	1754396	3523031	995821	323324	1451984	1963781	2063112	1264357	5245021	2707898	1898856	802817	1811627	1613996	1893179	1053350
380.33752_0.89_p	1372046	1928451	455890	422056	1694851	2305307	912766	1104061	1169625	1097357	518522	2395953	1333802	1968708	3057847	770111	1865141	1517846	15710870	1537414	1502908	1356120	2970288	2437620	2136945	2242092	1038015	1709173	2055064	815660	2759206	568715	3457754	1754396	3523031	995821	323324	1451984	1963781	2063112	1264357	5245048	2707898	1898856	802817	1811627	1613996	1893179	1053350
383.11655_9.71_p	132024	248824	653362	1107740	858439	523328	94268	64279	382416	743406	333087	313237	228536	173224	473432	549071	226827	183828	164595	111790	490698	397806	234238	290966	365373	233661	167897	426520	158205	167795	247507	166292	705646	486497	233697	730079	1758938	232874	338489	273691	437276	209039	308834	233929	100039	307647	211872	1048719	500983
383.2641_1.14_p	471370	213317	1451237	1036939	683810	848625	1144509	470209	843529	928483	1290653	667269	667747	178098	855933	1207437	729107	768025	580155	952588	962133	574405	502975	529986	932849	854598	561556	900560	398838	298912	1048593	702861	662938	782937	711565	436721	614172	1134439	821617	580002	470285	369603	290634	1109481	466529	543543	589402	306458	471646
384.25967_1.1_p	708272	729718	900766	642556	379936	1574183	1095367	623524	1269500	909849	707551	303642	453724	223421	535459	623532	532877	343971	419206	621307	537581	456436	468602	384957	487258	310218	702914	364935	411554	467004	820178	573453	693828	450540	364353	544523	545165	340071	658898	330196	281683	334397	390935	738530	407329	580554	167870	312823	160286
384.29605_0.95_p	3269929	3112750	4419384	3666256	3089626	5742324	6372754	3520214	4486387	4530129	4451942	2733556	2375320	2086316	2182984	3063312	2781742	3322968	2453168	2246935	2869062	2290692	2832184	2434409	2837105	2708276	2796466	3175792	2665004	2292048	3213525	2939267	3111575	3395701	2791453	3033735	2938384	3304434	3249429	3516709	2053626	2760125	3186244	3714834	2977537	3140886	2204077	2274778	2286627
384.29608_0.99_p	3269929	3112750	4419384	3666256	3089626	5742324	6372754	3520214	4486387	4530129	4451942	2733556	2375320	2086316	2182984	3063312	2781742	3322968	2453168	2246935	2869062	2290692	2832184	2434409	2837105	2708276	2796466	3175792	2665004	2292048	3213525	2939267	3111575	3395701	2791453	3033735	2938384	3304434	3249429	3516709	2053626	2760125	3186244	3714834	2977537	3140886	2204077	2274778	2286627
386.2749_1.11_p	8003197	7513030	11301257	8873932	6700159	19592270	10977996	8045764	17108269	9475154	7142105	4218736	4840738	3510951	5027677	5755484	4669437	6599958	4191038	6303308	6200865	5290187	5894136	4894589	6417267	4681404	6861043	4842010	5657697	6264025	7757153	6914028	8599237	6067815	5074310	6175826	6485156	6102166	7295600	6283684	4849348	4996696	5628028	9052392	8310579	6935501	4172197	4013147	3521080
386.27527_1.23_p	8003197	7513030	11301257	8873932	6700159	19592270	10977996	8045764	17108269	9475154	7116058	4218736	4840738	3510951	5027677	5755484	4669437	6599958	4191038	6303308	6200865	5290187	5894136	4894589	6417267	4681404	6861043	4842010	5657697	6264025	7757153	6914028	8599237	6067815	5074310	6175826	6485156	6102166	7295600	6283684	4849348	4996696	5628028	9028456	8310579	6935501	4172197	4013147	3521080
386.30151_1.77_p	12301642	13269757	12025404	6825173	10272760	13173382	13285055	14510623	11203703	14685768	7949652	9509594	7762297	14804377	10852386	9369590	9587797	16064065	8972587	9757760	11594696	9095213	14243208	10258130	10068322	8988307	9938750	10349602	11382043	11453469	9382091	8396126	10826535	7233571	8074831	13514046	10291719	12148131	10081128	11064930	8066543	15061349	13329511	10217901	10118106	13001091	8757825	12013003	10890305
386.30164_1.52_p	12301642	13269757	12025404	6825173	10272760	13173382	13285055	14510623	11203703	14685768	7949652	9509594	7762297	14804377	10852386	9369590	9587797	16064065	8972587	9757760	11594696	9095213	14243208	10258130	10068322	8988307	9938750	10349602	11382043	11453469	9382091	8396126	10826535	7233571	8074831	13514046	10291719	12148131	10081128	11064930	8066543	15061349	13329511	10217901	10118106	13001091	8757825	12013003	10890305
388.25443_1.79_p	6380681	6804364	5516193	5497954	9935897	9091454	10209656	7287295	9398494	9002016	3822887	13576350	9179652	8814526	12068615	9992901	6893046	13016209	7972519	7308925	16103843	10640140	10754317	12266965	10062271	9271269	10676108	13991062	17670438	11651297	10174782	9173808	7938599	10843408	18672333	11878738	9800210	7460660	18486984	8586419	13325235	11975662	11202867	5313524	13450339	5366460	9171546	5125159	15739802
388.25452_1.79_p	6380681	6804364	5516193	5497954	9935897	9091454	10209656	7287295	9398494	9002016	3822887	13576350	9179652	8814526	12068615	9992901	6893046	13016209	7972519	7308925	16103843	10640140	10754317	12266965	10062271	9271269	10676108	13991062	17670438	11651297	10174782	9173808	7938599	10843408	18672333	11878738	9800210	7460660	18486984	8586419	13325235	11975662	11202867	5313524	13450339	5366460	9171546	5125159	15739802
390.19153_0.98_p	905332	1105100	1479617	1138480	1125156	1072731	2857584	1004970	1341169	1809473	2332635	432490	454510	397186	172874	525837	474344	1031126	270762	1046350	627599	970412	491850	944621	468649	410130	355305	1252543	400837	454199	380359	403614	568852	1169674	526894	531960	993927	946041	506196	1031034	363368	405449	1130883	1295285	1141703	968523	738499	415007	892899
390.2392_1.46_p	5980133	5800365	7352606	6497936	4762534	12439103	9201991	6749769	12952706	6693680	6696670	3071913	3158706	3137935	2844528	2706445	4069650	3180955	3186290	4350776	2203604	3488451	4930279	5285467	4652603	2979879	4265594	2909964	3794999	2436108	3365463	3464062	4251201	3069034	4223713	2200695	4300881	5260525	3168910	4542786	3705965	2761696	2179090	5460838	4840640	5740530	2655667	1981726	1793842
390.2392_1.68_p	6454515	5800365	9289491	6497936	4762534	12368131	9473005	7200319	12952706	6870572	6696484	3071913	3158706	3204045	6060199	4018124	4069650	5117604	3384581	5084927	4909139	3488451	5279623	5285467	4686393	2979879	5773954	5513076	3889916	2906362	4960634	3717207	4251201	5399111	4223713	4379943	4300881	5260525	4903608	4542786	3705965	4506195	3713261	5550846	4840640	5742426	4471109	3942488	2290720
392.2547_3.85_p	44784702	31623033	65869954	43134348	33735639	73865133	82481033	47414686	56034705	62057042	45121192	24458659	19900285	19565423	28625012	28635938	24124939	27817135	21957871	22255035	29416832	19326167	27967741	28569177	29507824	21465550	29250920	30584784	28301481	20660726	39406447	31622917	29785331	29365931	25135059	22971821	25094405	28072446	24993486	26505454	23951275	23435702	22128718	41651779	27293970	31909872	20076865	22017353	17447892
392.25473_1.52_p	72072895	44020880	103868482	58591684	58463039	96521722	118034269	62894709	84283498	90284257	74121896	35792422	35879204	30333683	49876055	49021478	40051650	52516419	32918351	36592366	41220120	44843049	51610601	42784838	44787146	38408733	44275150	39321686	45174253	36277496	48554801	42237603	43378170	53155504	38494762	47435940	41385854	46844142	48762944	35217111	34584880	38667841	31516245	70674982	48109915	57943523	41922305	42920689	34406422
392.25473_1.64_p	72091185	44020880	107359321	72646305	60503293	97492070	122159538	62894709	86159447	91553430	81145714	35792422	45223238	30333683	51828882	53260000	40051650	54499942	35397417	50281412	52662890	47102404	53603682	42784838	44787146	40453270	47139395	39321686	46901250	36277496	64395622	42237603	43378170	55026476	49363115	48795600	41385854	46844142	50925222	45144420	34584880	40409549	31516245	74415294	48331249	59497084	44677815	44351543	35082970
392.25473_1.79_p	72026054	43845664	107249380	72594956	60428671	97492070	122159538	62835939	85830729	91405797	81082032	35729829	45175157	30327469	51767988	53054651	40023612	54399472	35364826	50204610	52588628	47055013	53466139	42749823	44743198	40450664	47056152	39284997	46901250	36277496	64319519	42171850	43305293	54854611	49363115	48795600	41385854	46801421	50873989	45110540	34534699	40368247	31516245	74310587	48323478	59287074	44591383	44351543	35075886
393.25827_1.52_p	14238524	11503284	21930061	15288045	11673893	22096887	20877811	16846527	15485469	17775234	17796109	10719808	9747933	7119755	10480046	11351568	10961117	13584516	6462886	9127434	11314449	9829247	11625136	11301690	11963021	8014705	9147810	8561217	9683722	9133639	14438789	10012050	9565335	12700653	9674145	11706331	10167182	12010523	10199387	9880054	8290086	9560766	8259571	15146593	9827328	12558930	9868709	9055724	8068005
394.2702_2.87_p	1859754706	1846831938	2824759781	1910663585	1867628489	2425032307	2956009289	2220482435	2150517597	2604286353	3147372147	1950415860	1843416048	1721513321	2313907407	2327167970	2100639439	2354649866	1787838848	2105338859	3015941386	2332125515	2426333301	2733833541	2124195441	1942146707	1795956539	2172651608	1727848221	1629483005	2218347403	1716051013	1953813802	2482611490	2006670701	1971581424	2218820157	2658780765	1898917694	2120655389	1786727181	2052966566	1560861747	2412350205	1766120690	2063607672	1948596186	2016912897	1908429917
394.2702_3.38_p	1712805985	1729230234	2598598225	1792396539	1850822693	2281155846	2698125926	2010544672	2038922772	2509614261	3219188496	1889191778	1805401124	1674463034	2183595574	2307734839	2021614138	2165686154	1643032609	2078054464	2761952907	2171033485	2472491314	2601434870	1984066975	1776745777	1753532923	2082527527	1715539063	1569623617	2359315171	1796580304	1957752672	2594800473	1924790541	1983354432	2273025127	2817882189	1789387556	2169015655	1857608657	2070205915	1426986222	2190668204	1812492839	1969645239	1901334143	2011561816	1939872632
395.27386_2.79_p	420123998	412817536	622075124	450712405	405812006	538302228	645503180	504063373	485471340	582685140	695073543	455650518	396474754	384645329	512687473	527701315	474244956	534690830	388179831	463625496	683636563	506099654	531435212	536167833	464603730	422284981	414558561	476454661	407438577	373396556	488935249	381502950	404589770	539462654	452794182	449835706	491884715	607490824	416900329	463073108	404610179	459916032	333814450	529434717	389479729	458027257	436208496	438674152	417065027
396.24985_1.43_p	1414801	1130844	1973260	936954	1285978	2308530	2388480	1502794	1988378	1595278	1169615	1185243	768205	631624	1409368	1319550	1113748	1045086	1101356	550480	1355488	528478	1308491	1032929	1062140	678133	803453	1169993	922541	642477	1033070	614820	649675	1150956	1081503	1058124	657830	776327	784892	583664	666089	881498	829464	1324632	543276	1159023	433200	1075486	253632
396.27646_3.46_p	50520077	56976177	81649112	53039329	57415179	63806640	85044966	65812892	68141767	73302757	92293803	54913029	49868529	48689015	68373985	75488667	65544166	69144136	46670553	55134132	79142919	67702379	76740803	70126746	53083060	50691127	57485918	61661287	49898768	43630604	72869885	52665579	57478183	76333730	56180850	54335549	64030405	76445246	55094792	65708851	46168590	59260269	41292485	68977569	62130036	67761948	58606219	54783628	49962921
396.33255_0.92_p	107768	389198	110774	148245	249237	208928	278734	200605	201097	84538	11735	11703	10635	NA	14739	NA	112403	65743	178472	NA	NA	NA	12864	83176	NA	NA	NA	97413	14646	11311	NA	NA	11794	11201	NA	66285	NA	NA	11923	NA	198193	49756	51405	271428	80769	171840	72853	49961	82378
398.27563_1.04_p	820263	735811	975295	787195	628596	1900998	1124218	711695	1294369	701753	855241	427014	418952	196864	643201	710040	439627	473740	378087	626806	559610	430537	632602	472762	694847	307870	705607	420528	534963	569429	956370	706974	813041	597752	499721	479746	593043	407824	783389	497853	356730	411651	487463	773543	488198	698316	216426	357939	137576
400.29092_1.14_p	5327537	5301573	7626003	6127481	5022123	13998812	8534413	5689191	11549043	7114570	5550725	3760352	3747046	2789200	3969662	4750347	4035975	4867416	3155915	4042886	4832397	3350225	4561489	4199339	4694683	3716062	5160180	3836135	4122716	4091800	5516077	5031236	5859494	4751454	4126272	4482901	4300310	4584342	4744971	4276824	3671152	3396907	4271450	6977234	5972957	5435921	3072993	3115295	2846294
400.29099_1.05_p	5327537	5301573	7626003	6127481	5022123	13998812	8534413	5689191	11549043	7114570	5550725	3760352	3747046	2789200	3969662	4750347	4035975	4867416	3155915	4042886	4832397	3330924	4561489	4199339	4694683	3716062	5160180	3836135	4122716	4091800	5516077	5031236	5859494	4751454	4126272	4482901	4300310	4584342	4744971	4276824	3671152	3396907	4271450	6977234	5972957	5435921	3072993	3115295	2846294
402.23383_7.4_p	908651	409018	2244152	509319	2411776	1922504	2701878	1116115	1883659	1020955	725132	3451201	1800531	863578	1333298	2134364	1646295	2712368	857085	1259176	3559031	2391139	2166103	3547454	1262289	803472	1357795	2146008	2855411	1893069	3529694	1107880	1076085	1438335	3839724	2447796	1558337	1294122	3429539	1380880	3028419	3250849	2080241	975010	1875027	688905	1575785	784486	3075449
402.27042_1.34_p	1252099	1273112	1772184	1479053	1300995	2969827	1926049	1303335	3036822	1913953	1037686	622508	706805	529176	820200	848179	588121	1213138	607924	1167995	990237	710228	767951	844406	1056575	578970	1006703	944113	1321280	1084989	1294019	1106156	1257558	803588	989028	1039602	1217795	1003228	1072518	881112	1165789	739358	1185089	1516106	1756922	1077742	797229	483165	1044973
404.20706_0.95_p	1766448	1620266	2175726	1771740	1548929	2350565	5592204	2655156	2086728	3351698	4417589	760970	770420	932736	372347	1156497	846857	1655144	507796	1900069	1358050	1993796	959780	2635044	924765	891481	836048	2345594	1194459	1068054	867326	802362	1051886	2374532	1217971	1051318	1691477	1403403	1154291	1874129	672033	1022904	1821588	1888749	2077219	1919052	1212250	738282	1506974
404.21832_1.28_p	2968900	3182046	4151222	2789651	2563060	6871674	4735323	2318949	7733308	3196184	2379254	951031	852450	823294	1071774	1312012	1360515	1654001	526682	1380918	880907	1002244	1550441	1778360	1636857	676973	1322958	1191652	1339208	1066939	1871472	1226580	1739398	1440912	1024594	1425957	1815028	1406077	1350747	1314482	1430916	818865	1372034	2829865	2061259	2702704	1047539	805615	750648
404.22006_0.96_p	1949236	4225945	1806294	1988850	3136661	2468761	2176898	2193488	2392141	2198619	2155956	1621015	2241508	1671055	1748917	2020169	1465267	1298433	1507651	2145860	2186432	2218947	1676619	1681078	1688894	1491627	2368806	1708173	1803493	2119884	1133416	2149774	2003487	2108520	2742826	1992329	2109722	1898072	2173589	2420661	2292208	3592247	3086490	2120357	1926791	4868946	2334800	3136118	4032809
406.23383_1.18_p	11258828	7626439	15348428	10862134	9660876	20077302	17666156	10593214	17541368	13205620	7795522	4144011	4676596	3568948	4254599	5122456	5231271	5449245	3234791	5007206	3661894	4268079	5560295	5147392	5525476	3487001	5546515	4990013	5742921	5160371	6479939	4955456	5440208	6384598	4640076	6400182	5698840	5790173	5675894	5198039	4971715	4323416	5841126	11856716	7485627	9280677	4285206	4416332	2238667
406.23413_1.25_p	11258828	7626439	15348428	10862134	9660876	20077302	17666156	10593214	17541368	13205620	7795522	4144011	4630765	3568948	4254599	5122456	5231271	5449245	3234791	5007206	3661894	4268079	5560295	5147392	5525476	3487001	5546515	4990013	5742921	5160371	6479939	4955456	5440208	6384598	4640076	6400182	5698840	5790173	5675894	5198039	4971715	4323416	5841126	11856716	7485627	9280677	4285206	4416332	2204932
408.21359_1.33_p	499034	464609	502745	374528	487159	1629407	261670	451096	1386410	294169	242432	104981	42403	34827	95455	44044	147157	169065	73683	248812	12810	253460	153242	359302	172069	24908	145977	218123	94121	70948	205412	164067	120771	217823	37944	82086	348576	473366	95132	416975	221622	52838	290153	744084	494498	386185	223915	48326	74938
408.24982_1.45_p	31775006	21455422	28820826	22623640	33787065	52751450	41399048	27734603	46546708	31982267	20132177	13390067	11199581	14307022	17916398	12133911	13830558	16923172	9816845	22524490	12607917	9387878	14350091	14953665	14891729	19053934	21884958	16256284	15652560	23229346	18036472	11872282	19013503	14050655	12801002	15281345	14153634	16742633	16052613	16823444	14234692	14281111	15967080	27172844	27801573	45512120	12076324	21688444	10232636
408.26114_1.36_p	800271	966210	1596858	1435507	1094540	3016332	1575465	662743	3983102	1165772	351875	12319	41450	67040	80542	90866	74280	369020	36848	897116	25798	336459	44026	595427	214577	10248	147617	101493	126175	96016	263428	196677	168822	136462	102856	62749	585053	696732	192681	512820	234873	39598	294795	1881227	960225	892665	431469	34486	71838
408.28629_1.42_p	3081786	2750672	5122711	3419990	3310439	4235964	5230757	3603487	3072340	4039270	6551390	3632865	3776729	2819224	4514547	5202646	3930442	4496680	2838388	3473909	5911704	4041881	4619906	4378144	3813879	3683971	3274074	3438890	3042762	2862927	4566243	3325039	3754517	5008668	3946018	3678497	3748409	5173819	3347603	3435841	2574475	3413051	2218311	4078242	3251175	3899762	3519960	3198245	3036763
408.36859_0.89_p	485981	804576	109796	30374	496985	470537	120345	235739	117542	303547	7383	874746	333445	698032	1343585	273189	699652	442343	4209984	130198	430448	472238	1316074	1076311	1059780	843545	145189	383032	773288	178610	895023	192837	1289860	482320	3086865	119428	44409	335285	558520	666241	406379	2349214	889323	597850	65839	515875	323930	525982	330429
408.3688_0.89_p	485981	804576	109796	30374	496985	470537	120345	235739	117542	303547	7383	874746	333445	698032	1343585	273189	699652	442343	4209984	130198	430448	472238	1316074	1076311	1059780	843545	145189	383032	773288	178610	878657	192837	1289860	482320	3086865	119428	44409	335285	558520	666241	406379	2349214	889323	597850	65839	515875	323930	525982	330429
410.34818_0.91_p	25127	131061	40605	21616	88253	19083	121193	58006	112263	22056	38152	NA	14754	NA	NA	NA	32795	NA	619101	NA	NA	NA	NA	14816	NA	NA	22598	14143	19959	NA	NA	NA	NA	NA	NA	NA	15156	NA	NA	NA	45953	60718	30465	67960	31522	93808	13265	NA	59451
410.37457_0.88_p	2766137	1569777	1660759	2163541	817544	1252548	2997074	1096848	1510155	1925534	3217106	579985	2018927	979136	1161193	799344	1352173	880645	1464579	799172	613288	1686031	748258	816646	607293	1036348	1612334	1806964	1143619	1061876	658760	1003852	1196606	1099970	763583	1223735	761666	1363296	1840262	496057	1339253	2105609	1555241	1620051	1297343	1821837	1549065	1300403	1636045
411.29694_2.08_p	413781	178545	771088	239519	344793	643187	676976	260418	258033	687945	960163	282687	307516	321106	365216	589193	609482	381569	323836	347950	892669	583316	320087	588880	473538	184955	292276	370472	293403	305472	448265	196385	439773	809086	415434	249486	371433	595564	350893	401835	221175	436463	202697	504133	402933	545619	269194	542095	297790
412.29099_1_p	446298	498113	628816	416162	358369	1230474	916140	448036	707919	640553	699550	263633	346975	256150	387516	557274	318671	434240	355774	403154	482272	378136	766915	428573	493071	201242	311382	437658	428841	408376	696883	439589	577459	419781	438016	277402	495125	460202	646159	269127	264745	291914	341870	415949	307485	401700	169546	266614	185523
412.39014_0.88_p	3130262	1468705	1966503	3148112	1034450	1534820	1660809	1695940	1552352	2847780	3203773	1183715	2871902	1393194	1001467	1195916	2482119	1575693	1804705	1582619	588602	3494951	551786	1601156	793598	901559	1118929	2856021	2012247	696459	660384	1280541	1477134	2405014	684097	1600621	1398677	2966106	3235670	905480	1316223	2644092	2495803	2491383	1816232	2404186	2617431	1695982	2455250
412.39047_0.88_p	3130262	1468705	1953769	3148112	1034450	1534820	1660809	1695940	1552352	2847780	3203773	1183715	2871902	1393194	1001467	1195916	2482119	1575693	1804705	1582619	588602	3494951	551786	1601156	793598	844422	1118929	2856021	2012247	696459	660384	1280541	1477134	2405014	684097	1600621	1358697	2966106	3235670	905480	1273842	2644092	2495803	2491383	1816232	2404186	2617431	1695982	2455250
414.23679_1.63_p	4146476	3657986	7568172	5167503	4066217	4309345	6305665	2723620	5538019	3826276	5382467	1973324	1080617	2495967	2208999	3699547	2622672	4252197	2955505	4162170	4022901	3669661	3891219	3221082	3393385	3304088	2736698	3546671	1706264	1319908	3393254	3486396	3579228	3726377	3046524	2599726	3257793	3503533	1991177	2872268	2943102	2667275	2149563	4345844	3503686	4070567	2567098	3312062	2265700
414.30066_5.56_p	776386	744034	1655550	NA	NA	931676	2595277	32603	NA	202933	583838	30835	NA	180173	889283	3763263	150966	40026	768636	27351	NA	NA	314351	3229206	900118	5571847	307770	1616955	434391	NA	49669	27778	NA	15212913	397069	217264	223467	NA	183486	2729365	411390	781438	294698	452339	8018793	151349	934259	5892512	66008
414.30676_1.01_p	8164267	7664459	12114440	9426396	7756830	17371359	12935676	8866472	14419462	11254812	10288556	6205357	6193701	4959896	7006548	7971711	6890933	8468387	5915039	6667980	8070399	5825524	7526511	7316660	7601883	6293750	7760037	6744129	6275651	6627179	8831510	7399907	8538856	7837941	7022952	7746346	7228204	7979074	7188756	7302841	5809312	5980805	6204406	9825167	7996195	8687859	5226021	5904720	4755289
414.32184_0.89_p	426963	446732	192859	115261	369133	2847663	386562	671680	121292	127787	160832	2303518	1274617	741585	1446819	4646938	1190685	657345	1123805	169894	966909	727191	1298677	1179128	896907	1366340	17527075	900375	1186620	1495110	1838893	1062281	670874	1261438	6594174	867092	574002	658381	5529583	595290	81365	130756	148039	449782	112945	219177	114907	NA	193428
416.25204_2.73_p	150046413	146113026	207622073	149705683	183267056	119514224	200175221	201398538	189827567	197700811	204279741	171808946	147645769	123785787	169037799	203037156	162286119	175262913	143274934	171424915	212896824	179688275	203020136	158483552	155734065	163804961	133007295	168130822	84136309	133341037	177906041	148732070	160505499	202913831	155340349	158620569	177761776	206215151	156492689	180619831	148449423	174165300	126652961	192025936	159612056	169264082	149364115	173850609	149516351
416.25223_3.38_p	298693031	306562646	465433817	305249341	343705992	228048266	395174284	385360813	346508642	394691035	419696691	362651439	319232112	274561864	401945396	377361964	365828282	406947997	324701091	347722896	428384955	379403720	404395907	338862010	362466620	296172087	254782787	374039050	195360715	286789347	323645607	286511052	324814978	403504313	354284223	329754539	364306136	420085480	303915603	367342751	310784454	339779394	258005089	352824125	296642078	357977504	298458564	351270647	329998472
416.26819_0.98_p	100108	190968	125718	35776	367392	179851	172861	95802	235155	95821	184518	303400	369230	290022	310305	153603	165360	165069	481298	400637	70803	314577	187850	803406	255246	243863	71744	97014	223295	193754	214077	124776	335145	164859	362780	188250	205238	347629	379778	411806	139255	188726	169062	275210	239934	59762	362718	132095	146084
416.28583_1.31_p	3855343	3783965	5482797	4528926	3493082	9802616	5594787	3996037	8880194	5318278	3809594	2284458	2526148	1508564	2427683	2818194	2379679	3412810	1850370	3204810	3110356	2658269	2848426	2865538	2982116	2159729	3182936	2517773	2822080	2729398	3950469	3371296	3845033	3064169	2722127	2752066	3314682	3122249	3459420	2769354	2796965	2069883	2939161	4457005	4225730	3334793	1986119	1713293	2242601
418.2355_0.96_p	1033021	2155684	981527	1146880	1753727	1031264	1114989	1176479	1160600	1327280	993089	883068	1252393	904967	852563	1125894	774112	704448	691430	1306449	1053106	1262001	1027557	981312	842803	740628	935506	1374703	624910	1241807	505919	1042629	1147054	910750	1480746	1228672	1011074	1058638	1405521	1015525	1287819	2140383	1856975	1060996	1138062	2985641	1393368	1954084	2354082
420.21359_1.35_p	863475	719553	1298312	606123	574712	2338289	1555035	655651	2448575	990746	742611	291238	165108	248238	366366	289077	328978	293674	117803	178507	321906	85547	426529	176900	458031	151323	447147	245696	399264	397105	634264	348006	516926	396904	217962	423815	142042	326514	425647	193238	187459	246791	468141	965505	421124	656158	189070	239477	12007
420.21375_1.02_p	420804	581750	590663	326948	473104	1189635	683392	490633	1435524	483917	172873	126397	63322	49408	107444	201898	266204	219530	88466	240419	90462	105199	72927	255903	156304	16535	277697	166783	160945	142210	296467	131401	226770	195048	57096	185322	168035	172638	185730	180982	228161	30408	210117	787730	437828	490055	171806	64708	66044
420.25021_1.46_p	737753	601188	1225917	616524	459505	2095598	1685812	755046	1828433	1085104	538252	109222	53168	173015	36851	99625	133832	171088	91855	121728	48682	113819	81995	321342	319910	41020	184426	233415	160867	164050	329505	171621	162111	188998	72854	75036	157056	257236	187974	203518	134790	64304	199551	698570	290484	408168	134126	112296	38821
421.2963_1.28_p	977963	1093084	1321869	1241169	969653	2620391	1424209	1228565	2321417	1246285	797954	490318	612078	442465	806321	844225	640686	934177	460901	828587	911815	935334	694945	673924	1005192	637542	943679	659266	873532	783605	1041980	996316	1058944	741083	596465	918017	920111	1018729	713060	868891	711766	569748	877719	1443052	1199426	1115752	587029	663583	440715
422.22897_1.28_p	8093615	8190799	10583940	5239727	8157281	17911643	9776941	7923076	22372722	9445609	5126305	2347843	2695584	2584120	2715352	2115155	2738925	5509303	2148059	6608183	1946037	4223961	3065429	5898000	4082535	1515399	3627485	3715658	3190481	3241475	4685111	3328095	4119314	4196181	2145059	3760833	6064877	6211544	3311887	5449305	4643932	2509108	4646883	11492783	9177599	8178703	4482465	2612208	2401752
422.26535_1.36_p	4320242	4226511	6140713	4830502	5356662	16149596	8275374	5196998	14067910	7163056	3472968	1129635	1656201	896535	1226514	1180250	1353250	3318096	975068	3408027	1009127	2297022	1403915	3426979	2249484	692906	2230472	1619182	1424131	2041986	2803741	1820939	2582419	2080998	1049144	1389017	4035408	2950327	2325685	2981514	1954462	1060919	1975311	5828669	5254236	3680959	2979150	1206925	1561084
422.38431_0.87_p	NA	24220	NA	NA	NA	NA	34575	138405	NA	NA	NA	23830	74179	78737	29801	NA	72895	NA	80007	NA	43579	121595	57392	41134	22735	58243	NA	15087	199852	250861	71003	121501	24495	NA	2212945	NA	NA	NA	NA	NA	32601	32619	NA	NA	8918	NA	NA	20315	NA
423.26913_1.36_p	1081636	790167	1417358	1245152	858478	3352806	1673049	774958	2961422	1181257	620128	57896	128392	104826	91636	95885	101885	248685	73346	422177	12002	434712	126591	474807	378838	44606	238641	191582	129925	183990	311371	219346	217308	171825	104925	118864	493151	832802	288466	536917	361157	42232	251456	1089047	916189	1099438	354809	89799	93337
423.29675_1.51_p	1053243	540412	612198	763088	789534	607542	1054204	701018	874155	959650	960083	476288	318413	156898	498615	548976	418103	910591	507077	161830	761149	537418	729724	423601	842289	532838	325089	488612	375350	340615	661092	151906	363220	471239	132286	526449	619198	629446	436408	535043	377426	416012	616327	417365	533921	242898	155451	453067	355622
424.36368_0.91_p	1652647	2014434	472745	381954	1655125	2851010	1175656	897882	1053653	1295965	788648	2556148	1598948	2097031	3704808	939162	2025118	1484662	13867054	1634544	1451113	1709344	3785128	2698904	2893203	2572896	885053	1745792	1957436	979889	3114878	888812	4074645	2015932	4572803	1164352	288685	1408313	2064708	2053717	1453310	5188326	3205636	1854107	906440	2165939	1736559	1809974	1385680
424.36377_0.91_p	1652647	2014434	472745	381954	1655125	2851010	1175656	897882	1053653	1295965	788648	2556148	1598948	2097031	3718191	939162	2025118	1484662	13867054	1634544	1451113	1709344	3785128	2698904	2893203	2572896	885053	1745792	1957436	979889	3114878	888812	4074645	2015932	4572803	1164352	288685	1408313	2064708	2053717	1453310	5188326	3205636	1854107	906440	2165939	1736559	1809974	1385680
424.36386_1.04_p	1652647	2014434	472745	381954	1655125	2851010	1175656	897882	1053653	1295965	788648	2556148	1598948	2097031	3718191	939162	2025118	1484662	13867054	1634544	1451113	1709344	3785128	2698904	2893203	2572896	885053	1745792	1957436	979889	3114878	888812	4074645	2015932	4572803	1164352	288685	1408313	2064708	2053717	1453310	5188326	3205636	1854107	906440	2165939	1736559	1809974	1385680
426.30634_0.89_p	100966	120576	281358	143390	47467	408817	366086	86971	146480	228500	268264	138579	214239	79458	200654	199457	99163	77589	146930	159538	244592	174193	239111	126650	169058	51291	103616	137325	137887	116848	243858	95928	134605	70895	97197	96506	168409	153822	219289	202779	70341	62239	112559	159396	116253	122776	73454	107455	33494
428.11621_0.92_p	21527	14390	171568	NA	NA	35113	378967	940110	1296537	NA	17321	NA	35087	NA	NA	NA	71938	NA	355030	16670	183661	NA	NA	NA	371789	NA	23122	120216	NA	292894	NA	52447	NA	255242	544119	NA	164301	NA	NA	1409612	14500	66673	NA	24344	NA	14297	NA	293026	NA
428.28598_1.13_p	475143	581513	520837	362918	230262	1230625	604818	301556	949139	417929	387441	183571	271064	96040	274589	207425	163729	99513	141610	136793	383677	209820	378243	187425	358415	142427	479581	319442	193128	402967	600733	215070	446955	318535	303149	180236	256860	101415	444892	254555	291458	261951	277040	390815	298743	216487	67806	136483	137037
428.32245_0.97_p	4336484	3995419	6363747	4751857	3956672	7641412	7094856	4860452	6833895	5837514	5495059	3152588	3213756	2795967	3583642	4014650	3405700	4311058	2776383	3238184	4201600	2790130	3845035	3399766	3792613	3037565	3795943	3388466	3255128	3185238	4343567	3661898	4339431	3904401	3595291	3768923	3515290	3987637	3591250	3709828	2749639	2971815	3176652	4938450	3879021	4270958	2614821	2866631	2320161
430.23169_1.91_p	6446693	6633012	12719415	7412497	8337474	8745077	9910044	3769519	12252532	10767053	4307800	2741326	1265806	4240944	2293857	5275362	2894857	4916089	3043560	4906618	3982130	4413736	5302425	5638056	4688417	2377244	3504401	3997688	3795062	1822137	3289105	4209097	4051139	4542560	2931480	2287374	5360021	4739220	1376240	4365481	4217841	3346788	4715126	5785831	6018217	6125895	3769900	4455581	1955775
430.23187_1.45_p	4640097	5037898	9968609	5005967	5559680	6743853	10812954	4657394	12776169	6471697	3715694	2555792	2147584	2325476	2807243	2923792	3887552	3018659	2196920	3303608	2232900	2481582	2927831	3106706	4348983	1753867	2459863	3196698	2010932	2042757	3313821	2725600	2871463	2962877	3467849	2375111	3219193	4598461	3968344	3191762	2593390	2116294	2680148	8282005	3830402	4644114	2301756	2485507	1463250
430.30167_1.26_p	6431146	6494275	8878988	7413357	5613172	16682696	8628743	6490672	13643378	7624261	6114274	3443144	3927344	2819531	3772176	4579607	4082251	5593666	2861115	4920080	4416770	4029004	4189377	4451026	5063904	3420248	5343878	3686854	4485615	4395110	6113911	5630178	6598469	4804700	3834447	4827375	4968643	4716142	5775691	4872721	3927000	3713096	4535862	7401731	6889824	6424204	3085279	3031484	3109109
430.91422_9.34_p	38811138	38525420	42322436	44013044	44051742	43785974	42233906	41227557	38358959	42383102	42535331	43171025	41030514	41074538	39991187	44930130	37157165	45541304	42436251	41836709	43559923	42646389	43090170	41078633	43020014	40431246	38457585	44390890	43415081	42648566	40303923	41475669	43653584	43636744	42230472	41951004	41671087	44864452	41267698	43046968	38659804	39389055	42195778	42759953	43511658	41100174	38295129	41992249	40174998
431.26663_5.87_p	293522	265007	589747	517583	245504	1176814	545850	250379	708806	568730	227802	83772	47272	43644	39240	163164	71779	177310	85267	110395	118058	48841	103545	190329	135255	65658	119872	133476	53626	71915	211467	142282	60377	42304	57814	100707	91627	213189	59918	153859	95012	142511	76309	292516	103227	168793	60713	71155	32947
431.30524_1.26_p	1019869	917349	1471581	1219590	848438	2759491	1591748	1264240	2265414	1309012	783848	421915	544710	449717	466597	644153	592368	944450	430550	677819	637543	597996	518410	645680	772414	410593	963842	582562	764174	631958	1055398	963399	1033311	976956	384290	816341	893015	713751	757507	734461	665590	558526	645962	1192103	1238595	751391	494425	390637	202142
431.31631_1.02_p	146822	491607	389771	88361	282389	504470	373024	329189	504870	842011	776437	623049	268017	373143	720028	829696	336167	445550	374534	287952	481185	518648	741652	1001436	722845	978112	322867	825549	573357	339363	478181	598906	324544	434487	367974	443792	530186	395677	768570	272006	337706	454978	254931	605070	625585	334054	481760	560278	489756
431.91751_9.37_p	2701995	2616245	2999807	3043313	3222703	3064529	3217738	3216585	2766498	2938973	2783480	3045193	3239426	2907471	2703738	3156505	3053150	3146176	3251529	3215418	3267688	2932117	3218481	3149272	3520022	3118755	2830060	3069460	3267465	2914489	3361813	3082110	3015908	3073910	3335398	2988599	3126612	2883976	2706879	2877208	2936273	3172615	3135945	3189430	3043371	3074347	3123775	3143408	3014565
432.24759_3.89_p	13546279	10618722	18961779	20235385	10534511	13820358	24829560	12932774	18557609	17675722	14823055	10197098	6897300	7918955	10099267	8055943	8542030	7245119	6345491	7154621	12707136	7831817	12806656	5789407	10195387	8072953	8539127	9175960	4902222	9906379	11702365	13125033	10888862	9224028	7847088	10002649	8862742	7724582	11812957	7851716	6812302	7393095	7994329	16684865	12361534	10678570	6961274	7952381	4478152
432.25143_0.96_p	1275990	2648774	1274951	1394541	1652897	1871652	2132583	2363258	1562323	1661729	1226546	1001722	1505721	1310992	1012819	2151079	1063953	961259	948478	2164654	1681116	2127883	1840392	2086056	1224976	1190703	1680348	2096227	1600462	1804419	834035	1333843	1815647	1560168	1648238	1732328	1654394	1243329	2343473	1590248	1601241	4067164	2188978	1343880	1373706	4821802	1776737	2839526	3159468
433.28119_5.41_p	10315660	16455210	18757261	13430847	13011763	15153804	24246381	18826626	15347236	21535554	21667433	13332442	12816521	13668792	14932399	18022234	14460702	15827863	12536346	14147382	20144217	18233829	18121255	20007946	16243942	11926095	15348669	18359547	13622723	10332774	15094739	14576488	15147510	20153290	16072037	15605047	18232589	19266623	15451932	14904230	12567480	16801561	11038804	20667513	15387905	15314852	13777799	14966576	12711484
433.28122_5.02_p	12110472	13737599	25417757	13638182	16578618	18555869	23324908	16209037	17495640	19196486	27305336	17481777	13603981	12385443	20599452	18802151	15885605	18594665	12875071	16633106	22959095	17405935	18137938	19168653	16807935	16663515	12961426	16903263	11270712	11511150	16130807	12634280	16547412	19530345	16039977	14529032	18075507	24162245	14405889	17820158	12758601	15533313	10187463	18746780	12647746	16730168	16238821	15237590	15316794
434.30182_2.55_p	4206908	6556613	9482906	3622397	4327130	6246331	11139865	7665198	4516753	8889655	13025283	7589460	5342572	5001457	8299039	8964356	6870788	7319177	5634156	7865060	8741611	7916365	8091244	8703070	7093353	5986718	6460983	6739929	5862910	2989821	7375337	5978438	6423124	7523577	6536786	6623061	4417425	6298707	5689420	7447357	4298812	6490394	2858305	6546829	5878787	7179881	5737869	6447015	6083065
436.24487_1.18_p	459336	482103	544940	394634	424655	1896770	701126	342344	2318527	534581	63165	31961	22367	36558	NA	24481	NA	173673	NA	101856	30870	83214	NA	135810	91570	NA	NA	NA	18518	62529	64403	62770	25489	42466	NA	NA	109954	186300	28696	75608	134901	20915	95462	678863	402685	308051	72015	17868	NA
437.31271_1.65_p	4729628	3707748	6861449	4770016	3605358	6375507	8166394	5883421	5463235	6799354	5414663	3101239	2949247	2681300	3552540	3888082	3344525	3894773	2648453	3204306	3718491	3924357	4197937	4432663	3555518	2678013	3073696	3293315	3063589	3438553	4119055	3258520	3801720	5037637	3642859	4133817	3710782	4062984	3880904	3058505	2715916	3716517	3262512	4518526	4271690	4175339	2954067	3851221	2769488
437.31281_1.51_p	4550428	3379943	2072002	4362082	3359769	5988509	7769335	5538178	5174345	6660685	1522174	2885687	2656802	2360305	3175048	3467486	2967411	3580819	2401296	691794	3718491	3400033	3896170	3986392	3146784	2331606	2705036	2859799	2801775	3142579	3727379	2962971	3641413	4579406	3199233	3699965	3473886	789774	3602934	741260	2505671	3512960	3059193	4133269	3948584	3761599	739788	3447850	2631661
437.31296_1.8_p	4729628	3707748	6861449	4713219	3605358	6375507	8166394	5825097	5463235	6799354	5473764	3101239	2949247	2681300	3886636	3888082	3344525	3989964	2710633	3204306	4301338	3954549	4200676	4567292	3555518	2635449	3073696	3293315	3291287	3438553	4119055	3258520	3801720	5037637	3642859	4133817	3710782	4062984	3880904	2798497	2707486	3716517	3262512	4518526	4271690	4175339	2954067	3851221	2769488
437.3746_1.02_p	2042558	2530293	1502755	1374815	1896944	2106349	2781457	1622630	1978414	1641083	1795962	1489742	2098223	1602723	1811743	1469617	1949629	1750024	1783613	1952511	2346602	1647621	1614476	1884421	1594913	1546796	2309331	1941700	2525641	1555721	1717157	1694709	2947341	1698922	1411712	1662314	1684487	1205247	1999601	1464540	2090134	2256405	2505789	1613626	2279997	2019644	1747816	1437560	2399161
438.37927_0.9_p	1312797	595989	241254	274658	473442	521738	1778440	539474	487776	322155	264624	967120	7602046	655504	1743351	460507	4756343	475650	1332624	416185	543809	608387	523653	768909	607071	936693	749265	715306	1861343	1109931	867409	851603	662673	653698	4221643	402877	221577	444429	1085818	389545	438379	950210	600494	581202	422534	5464979	475246	327301	606790
439.29227_1.46_p	2119230	1951394	2797751	2020092	1786728	3000996	2964022	2148325	4277467	2623203	1333744	833494	706104	883471	1006057	1096955	1133380	1189733	581289	1144070	767716	964361	1354362	1011881	1236932	478667	896312	794302	612271	871620	1343092	1155812	1103039	1176623	847366	1111371	1193083	1393838	1065408	1105766	1046876	966607	1119869	2274804	1656971	1803507	866552	959851	479736
439.29227_1.7_p	2600763	2122752	3352022	2458469	2064808	4153094	3476451	2479792	5379245	3173053	1353906	833494	706104	883471	1006057	1096955	1133380	1290478	605864	1236108	767716	1077429	1354362	1200088	1236932	478667	896312	1054235	612271	1042388	1343092	1168381	1299857	1176623	847366	1111371	1351161	1578332	1065408	1105766	1167661	970558	1233571	2793345	2103439	1803507	866552	959851	569498
440.3587_0.94_p	93725	209498	66177	60266	182395	184939	209677	195678	112002	29845	NA	26126	NA	NA	NA	NA	241726	13477	77101	NA	NA	NA	13776	NA	NA	12086	NA	24787	NA	NA	NA	NA	NA	NA	NA	NA	NA	NA	NA	NA	101592	58415	57948	146405	41528	172584	41556	19680	68305
442.30188_1.07_p	760239	610315	1110902	763128	607420	1815009	1035719	732930	1247490	1024214	875830	430997	446102	403444	674549	870268	522268	576545	365045	779389	727153	524955	668417	388871	724406	337379	914600	436753	556735	622668	902173	707462	935778	402191	610854	441022	537965	548333	650797	457646	385351	373719	431647	741836	733307	613963	269605	403837	200684
442.33801_0.98_p	2131847	1919649	2792456	2367651	2092193	3586368	4687241	2177531	2938722	3038205	2762355	1737421	1480885	1428042	1381679	1885794	1782159	2208625	1434000	1139076	1932033	1453041	1616390	1542247	1785022	1596387	1944097	2247726	1541869	1538796	1974080	1809657	1983873	2428533	2071762	2177540	1830961	2083966	1960055	2316710	1306369	1717554	2030354	2482289	2052776	1944121	1378179	1343299	1548068
443.3096_1.29_p	1674409	1445009	1957135	1886524	1484900	3838371	2444692	1804302	3273064	2135590	1491559	1162177	939718	794443	1193565	1007967	712309	1498990	1062497	1217961	1172526	980235	1403784	1039680	1403936	932119	1372900	1136893	1065036	1012279	1813289	1189091	1449910	1294232	1217990	1620838	1235884	1313551	1219916	1289857	1243876	828418	1362068	2291475	1767812	1394685	672065	920373	858563
444.31729_1.08_p	6107685	5888849	7722994	7159093	5338754	16197878	8865395	6227431	12746050	7514541	5318341	3740148	3765440	2731901	3639625	4648788	4040685	5199945	2935372	4656944	4447224	3775308	4719936	4521136	4996275	3524012	5334748	3934569	4284733	4616200	6678510	5132187	6140913	4763342	4549663	4834078	4757682	4841384	5322244	4591473	3855479	3676066	4687360	7833570	6405303	5956926	3017319	3102199	2817130
444.31735_1.17_p	6107685	5888849	7722994	7159093	5338754	16197878	8865395	6227431	12746050	7514541	5318341	3740148	3765440	2731901	3639625	4648788	4040685	5199945	2935372	4656944	4447224	3775308	4719936	4521136	4996275	3524012	5334748	3934569	4284733	4616200	6678510	5132187	6140913	4763342	4549663	4834078	4757682	4841384	5322244	4591473	3855479	3676066	4687360	7833570	6405303	5956926	3017319	3102199	2817130
444.38_0.87_p	3454463	4551087	2528755	4398435	4158473	6952815	4948435	2150666	4524652	8116830	8102080	3943498	3154504	2955564	3660480	2374898	2559973	2159671	4012509	5528249	3866156	2210012	3062022	2540619	2252714	3466246	6106254	4134502	2416922	2409601	2248920	3455372	4111742	2317436	2139837	7279343	2292976	2596910	4241007	3280618	2964348	5215703	5336821	1894606	2550541	4394640	2920266	3380417	7105744
444.92999_9.38_p	12001553	12201509	12430726	12459298	16005330	13096950	13570474	12897443	13456394	13656705	13175245	14933699	15493676	13478249	13920935	14293377	13363646	14344253	13514650	12790550	14080098	12466531	16171482	12779626	14361581	14590047	12025896	14285614	13458578	13094243	15337967	12864951	13177998	15547943	13773526	12985460	12326909	13265498	12785261	13655150	12744845	12148048	13811352	14508018	12517878	13191917	12940727	12744393	13350614
445.2467_0.96_p	4063331	7482413	3909259	4733602	6925097	4985071	4510261	3809094	4971644	4153277	4351608	3715371	5081413	3337815	3640842	4750000	2766521	2914810	3291505	4804937	3858482	4591252	3069325	4105988	3480571	3939698	4617235	4682480	3506962	4187391	2664595	4153874	3876704	3489950	5540855	3983695	4052401	4090348	5131637	4594501	4762901	6474484	5829414	4569859	4182415	8783355	5282265	5193396	7560975
445.28156_5.1_p	4224511	3265058	4610093	6018476	4379764	7636170	8098631	5449130	6238792	6786893	10549860	5246040	4086754	4028791	4718337	5130986	5360537	5356519	4290311	5422301	7802494	5426455	5829819	7522024	4637057	4789799	5214844	4608587	2510281	4157779	5089305	3848151	5406808	7714346	4744902	4405011	5275595	7454026	3723637	5879465	3642714	5334797	3768607	6349908	5103775	6035339	5401650	5557270	4831072
446.05405_6.98_p	1371184	1512972	1616997	1555759	1849627	1595499	1460351	1517112	1637153	1674529	1667590	1863590	1765611	1491911	1611763	1754530	1534039	1634248	1747195	1605836	1644226	1480115	1667220	1582207	1833809	1800816	1724159	1757437	1665010	1563917	1773442	1650395	1630348	1761760	1926630	1616025	1366047	1750201	1840470	1669144	1664031	1451394	1598747	1851637	1634829	1508733	1717051	1400950	1489552
446.26007_7.4_p	746014	623030	1282724	1326538	1474088	2068740	1912566	1087336	1494131	638514	570765	2326674	1650131	617773	1708711	1192731	765176	1666854	797346	1152697	3194536	1724382	1281770	1853602	1607423	1185900	2262154	1583359	2811871	1809455	1513629	1493147	1270446	1416271	2249700	1679706	1087955	1449656	3207261	1356284	2369671	1561919	2378463	803633	2089729	949108	1778382	1206830	2745782
450.2966_1.42_p	2925995	2713013	4936611	3489885	2676155	5962937	5482773	3407112	4792367	4122895	2968798	1372671	1188249	1171290	1610047	1764306	1505373	1709030	1088227	1517271	1454242	1201300	1810867	1822064	2178664	1029720	1615178	1657757	1505559	1507698	2040664	1682129	1748584	1829792	1309642	1549057	1766699	1871571	1482845	1585748	1430077	1345064	1562967	2969961	2009380	2511294	1411326	1441662	752493
450.30817_2.38_p	897942	954512	1403530	995055	1703178	1189279	1835107	751385	866333	1657069	2574770	1155988	1312440	625876	2398843	1571435	1169673	1027924	1029920	742586	1649226	1273431	1271676	1119324	1305162	629463	1235292	1724571	467059	427484	1137419	1005196	636740	2000123	1172287	770631	2035540	1833546	1460792	1024123	1269789	549679	529521	1484470	661379	633845	928872	1090678	517519
450.30878_1.52_p	6980244	7994536	13174086	8565084	8486001	9826070	6243380	7828374	9124039	8025833	12292534	7571209	6223675	5354849	8985650	9838010	7499848	8298102	7119798	8489731	9800538	8026155	8117158	9388675	8222889	7610803	6706696	8286503	6538545	5107199	8347654	7265310	7540776	8654532	7315159	6286939	8793572	10262098	7377914	6495622	5558935	6373852	5149996	8239053	7060995	7794608	6991130	6778665	5919523
450.32178_5.56_p	1577669	1269159	2752114	NA	NA	1827636	4368839	177708	304878	234982	895343	81340	20561	454572	1446543	5541603	406773	408601	976164	NA	280034	NA	692282	4968359	1701760	7658069	643297	2642520	989149	52998	269508	56853	170293	20438421	1721365	748468	421783	42370	647663	3944117	772792	1280819	314549	754723	11484123	288909	1646131	7939765	289749
452.31186_2.55_p	103317240	104384706	174612706	112804940	112166942	160181458	192655309	134959899	133593023	160466844	212084901	112810369	111246060	94117981	131786332	147021784	120176228	139928359	93122422	126383685	170977173	133865166	147150502	158198820	117887363	103658844	108845887	120209891	109606242	90854872	130241505	99271150	110318062	145729469	116030736	105125337	136167899	164578974	105065748	134291643	101692780	121228507	83676904	137419284	108131526	130443055	117139015	112209315	106187070
452.31207_3.14_p	53171040	50102602	145344040	53930829	54464468	89702786	111174177	76285260	70714989	88450813	105846930	56738353	64803620	86540120	64080350	84099934	72517358	75463377	50680328	64089359	148584333	80959097	123123912	97273703	58773717	63620912	65828750	69903869	59611620	48375599	116790889	62694165	67424044	86049762	66667318	65476689	75806129	146197712	89504969	80817601	56292321	60198734	73273366	115782855	93826635	71816502	65413744	71097526	59758283
452.3121_1.81_p	3465907	3046292	5606919	3848223	3740776	4073327	5635969	4372902	3458063	6027098	5967529	4412472	3721391	3577819	5506227	4702731	4491768	4588722	3838695	3907261	6369788	4476942	5510897	5219205	3576423	3121226	3328163	4546651	3899412	3244887	4412582	3468833	4001404	5520602	3137542	4307688	4904724	5689395	3546800	4048908	3032218	4692332	2662876	4440926	3262647	3545943	3458137	3848454	4300694
452.32364_2.38_p	3441295	4350394	7920022	5197821	5325755	4802838	6655563	4525168	5880334	4806426	7547981	5127153	4937735	3678066	5773646	5749674	4816606	4724675	4533187	5867393	5412261	4343287	4493399	5094917	5328265	4653855	4596084	6044413	2835422	3023670	5187585	4702167	4454326	5525692	4817890	4140196	4791009	6431654	5241940	4947046	3958536	4039464	3341350	5613845	4008078	4813290	4425798	3934436	4022031
452.32404_3.41_p	213072685	280524341	318686989	290360314	283613441	228856412	301310174	220217481	279776977	246059365	285058228	270919471	291362260	222922401	312856349	281844634	258909593	267313757	255069156	277600624	266867234	242919159	234225835	261574047	277744240	231410613	229681246	279629658	200448035	191876008	269510726	132854473	211684174	239425680	262366430	229895558	276222180	284276202	249890551	248325561	246480681	231456164	206334281	264083485	198622863	232859773	245591445	230014968	209762244
452.32428_2.07_p	3475612	4350394	7990224	5304713	5435919	4869945	6655563	4812008	5651676	5238217	7547981	5034052	4312794	3678066	5841048	5672893	4423645	4797711	4215531	4480431	6072580	4162523	4560872	5226344	4805731	3509609	4596084	5744037	2897907	3078863	5187585	4480952	4507480	5604495	4817890	4140196	4853018	6521390	4886855	5007095	3766146	3746245	2918201	5698530	4008078	4813290	4467905	3839454	3797958
453.30777_1.46_p	5614003	4905827	6525177	5395380	4600972	14575531	9894380	6861490	11506958	8303552	5234839	2211694	2161959	2466514	2603346	2804586	3384075	3614444	2157934	3100614	2905369	3011767	3846606	4055270	3275330	1703071	3081500	3074141	3059205	2779245	3742454	2621239	3397309	3863723	2545127	3430626	3827431	3587978	2902192	3282656	2953046	2906023	2946035	6031900	5146827	5203252	2958763	3334843	1882587
453.31561_2.55_p	25908416	29798765	46152289	32999122	28039435	42269829	48260649	34141278	37502774	41046335	57447858	31431557	28864568	21491622	37112403	40260489	34563278	39128348	23540518	34731673	43972131	34481056	37665770	40769320	32682906	28711559	23635857	34983793	22534881	24260325	31619144	27779473	31177987	39700416	31516682	27486820	35562453	44197604	29562493	36630770	27731464	30976472	23008458	38093754	26230598	31471831	30943922	28863325	30017932
453.31561_3.14_p	16702859	13187734	20007349	12761998	16272578	22328306	26924400	20211633	16437563	26611138	47331720	15995917	15235005	15991782	18235045	18672704	17170035	19705102	12826407	19817730	36056204	20648793	15296459	35868588	17253848	14508873	12761252	9357782	15031064	15000851	18765694	13250376	16771920	18253404	15962159	15436527	20712678	20996462	15273190	19160979	14308442	17486742	11994786	17689213	14271087	19270605	19289071	18790475	14139385
454.25537_1.34_p	368891	284548	326040	248752	427359	1330989	337568	175742	1062694	304573	186377	11455	9352	NA	27425	29233	34656	107933	12196	218957	NA	169497	13763	255622	74706	NA	58106	41650	24867	35707	45179	24704	36637	85161	15353	23800	246808	353538	60781	265180	87942	NA	53218	529729	323057	250447	131803	NA	41427
454.29321_6.38_p	814584	1244534	713009	674893	730482	1360242	2010787	843388	741643	1235842	740421	1013978	791224	576320	1304938	789974	324495	1191244	1275339	654916	863441	1080935	1354949	989628	1366112	1090068	626391	1702726	803978	821774	1266111	821129	1028402	1072930	861407	1457071	1116462	1050827	1331358	578425	591221	1254016	977818	1081166	1297108	1789689	876645	802106	699685
455.32303_3.09_p	8098649	5302932	13891613	7795606	7582133	12678338	6917330	9000306	13154767	10451058	7709997	2885885	4104577	4015781	5584956	3053347	4379698	5244606	3354905	5031931	3313993	4225848	5559096	5136689	5622345	4035662	5192425	6592375	3682669	4467781	8114115	5252538	7384175	6922836	5884201	5613461	4299564	4325068	3445727	6544461	3697766	4732596	2527288	6421974	5161472	6564496	2763957	4977693	3404293
458.31464_1.31_p	849463	1007279	1299032	1306710	871615	2132249	1622275	1040873	2088319	1318046	1022330	543623	521262	477074	597099	518486	406846	786921	494771	760228	844560	628057	786094	584594	765699	445987	742128	622037	875849	659134	847593	709262	846532	725680	591704	736390	1072471	589753	830251	881103	1063347	731181	861615	1049014	1316265	970561	638659	675476	798494
458.31488_1.31_p	849463	997062	1299032	1306710	855997	2132249	1622275	1040873	2088319	1318046	1022330	543623	521262	477074	597099	518486	406846	786921	494771	760228	819214	628057	786094	560685	749758	426653	702981	622037	875849	659134	824019	709262	846532	725680	552475	736390	1072471	589753	830251	881103	1063347	731181	861615	1049014	1316265	970561	638659	675476	798494
458.33301_1.03_p	5721529	4988642	8141468	5665406	5421962	10262475	8734977	5905529	8886114	6952218	7010438	6454163	4406956	3557264	7535146	5669115	7346138	5317456	3900637	4666058	5760012	4000653	5550688	4735257	4929155	4131028	4678959	4656589	4384813	4492604	5979387	4917108	5642648	5443207	6830213	5347826	5102170	6032614	4846450	4797773	3994703	6180220	4048965	6712564	5290703	5876503	3708026	4146211	3566271
458.33301_1.1_p	5721529	4988642	8141468	5665406	5421962	10262475	8734977	5905529	8886114	6952218	7010438	6454163	4406956	3557264	7535146	5669115	7346138	5317456	3900637	4666058	5760012	4000653	5550688	4735257	4929155	4131028	4678959	4656589	4384813	4492604	5979387	4917108	5642648	5443207	6830213	5347826	5102170	6032614	4846450	4797773	3994703	6180220	4048965	6712564	5290703	5876503	3708026	4146211	3566271
458.34793_0.9_p	662938	1024143	540615	241968	761439	4748402	999477	1434631	480306	708768	699940	4746043	2418500	1352136	2797729	9820892	2641295	1270456	2862541	924296	2068161	1303313	2464883	2231552	1887805	2855171	36893828	2429018	2052700	2527156	3583244	2056877	1355513	2027003	17708672	1683525	1435289	1250778	10180094	1147635	267445	364480	148754	712031	364515	415602	362101	149947	664930
460.29449_1.02_p	166161	455436	368708	142100	534124	368769	437528	147928	411191	164950	373605	556725	621405	440831	501554	332622	331846	235017	723206	870814	248804	571670	532874	1262360	573004	427844	145292	335851	426028	348690	593502	296207	749444	416956	462673	355229	211925	551268	709944	709308	277813	525463	325282	490002	518119	210643	583819	187903	368835
460.31207_1.31_p	2513515	2501950	3249906	2909935	2392502	6095049	3655074	2627434	5478644	3301956	2098744	1508568	1475295	1048386	1596213	1869960	1567593	2419658	1165205	2019595	1880130	1814103	1644437	1807566	1846611	1327091	1850043	1728993	2089289	1691704	2409735	2045202	2348316	1845934	1717397	1876315	2341829	1960664	2349888	1875252	2133886	1542539	2066890	3059123	2994306	2314423	1406167	1119513	1568794
461.23999_1.46_p	1055102	1116413	1455475	1559821	1237943	3239650	933443	975185	3548303	1026126	755922	202449	101179	221551	229105	185620	421701	617150	144088	965362	177314	809844	271098	1015882	470110	38761	329532	367170	436110	309095	489139	325100	305620	680917	131481	261069	1136628	1048441	437159	811720	704768	127784	622059	2275715	1363049	1438836	667144	163293	281155
463.34277_0.96_p	710047	627076	1038329	718253	589445	1174502	1054040	760917	958666	892116	901068	750685	906548	670052	1140670	881407	815597	699292	709339	499599	863414	621066	784075	772705	680312	1044790	551684	572643	525305	696433	1064560	574309	633251	734505	672307	725328	855609	725457	712130	527185	479911	358502	407114	755662	709417	611471	492960	326991	420739
464.19238_7.68_p	NA	148953	NA	NA	91701	NA	NA	NA	79623	NA	NA	12392	1331758	1313858	561069	162142	12490	391000	335044	145578	61735	14205	NA	NA	88540	1013261	1321189	NA	174139	102954	NA	3032269	44440	16193	15619	2524910	14493	NA	150463	59361	15369	161721	NA	257645	NA	167219	182933	191360	1287797
464.28806_1.25_p	1384562	1525706	3366661	1622315	1582958	3542375	3871505	1449431	3708580	1678146	1021855	573730	503633	302141	597799	744982	531117	929319	425207	808894	171230	367132	408456	885459	702317	277738	577830	637492	278757	279530	807946	501688	600035	658797	601202	328675	618531	940789	619938	660669	478641	319702	620220	2122319	859138	1158048	362491	283143	133936
466.30362_1.45_p	7641597	9429773	10291517	9148888	7696150	12335208	11699669	6075050	17560013	8110247	6377524	5492473	3826675	2756718	5334483	5935755	5563105	7025291	3395571	6060272	2997757	4883408	4168621	5626991	6124552	3619926	5181769	6394396	2842019	2823865	5052723	5851014	5319179	3604171	5499178	3330797	6028225	5535009	4565404	4334599	4012929	2975335	4743703	10840535	6720387	6948328	4241272	3344574	2978894
466.30362_1.69_p	11914152	12911885	14911097	12384753	11839960	26762006	21393403	6075050	24255343	11084302	9443762	7319607	6389222	3187963	6055867	6559890	5563105	8253602	6759744	8623150	5825245	5575919	5981494	6582577	7531204	3810106	8057896	10063007	3306682	6360363	9663175	8695626	8928218	6963821	5499178	6237173	8219851	8795593	9013669	5817300	5019985	5274622	4743703	13554215	9686576	10601592	4735596	3344574	3531482
466.31683_7.65_p	1977335	357958	447711	16061	NA	1294904	443145	NA	NA	NA	568903	NA	NA	39631	29842	1140396	NA	27073	246484	13888	76503	NA	87694	581038	672878	692358	28189	1052502	32294	13378	NA	27213	NA	42769949	NA	29741	35074	78113	115701	3646911	26234	16862	207634	NA	3479381	NA	16630	2351864	NA
466.41101_0.9_p	NA	NA	18177	NA	NA	NA	NA	65733	17003	NA	12782	36956	84578	18098	93368	NA	90770	29960	177248	NA	40896	48724	38304	NA	NA	60194	182982	28898	52445	236090	15969	156748	22566	NA	2040861	97221	NA	23103	28388	NA	24190	NA	NA	52196	NA	20301	15855	20172	39638
467.34854_5.56_p	314652	238689	357259	NA	NA	292961	876215	NA	NA	63440	71017	NA	24820	49264	377661	2037296	62795	NA	60246	NA	NA	NA	100237	1220227	172497	2900330	65522	550534	80246	NA	28670	22731	NA	10417731	86347	49147	87855	NA	24045	1093534	49410	236472	42744	98893	4607835	36138	316246	3898936	26460
468.30893_5.74_p	4730043	7996981	7341693	12605794	5471307	2537224	7861524	5495066	9174481	11578809	6954058	5714256	12129779	2340643	8429447	6351872	5409723	6275603	7540925	5132367	7482594	9297556	6653147	4959618	6918536	8186704	10667034	8550098	3835383	2237990	8444181	5775005	9202208	5859175	7919855	15639118	8431268	10376749	6037793	4839247	5100244	9969555	5970393	11785041	19607665	14310396	6201425	6245614	9481051
468.30899_5.97_p	4730043	7996981	7341693	12605794	5471307	2537224	7861524	5495066	9174481	11578809	6954058	5714256	12129779	2340643	8429447	6351872	5409723	6275603	7540925	5132367	7482594	9297556	6653147	4959618	6918536	8186704	10667034	8550098	3835383	2237990	8444181	5775005	9202208	5859175	7919855	15639118	8431268	10376749	6037793	4839247	5100244	9969555	5970393	11785041	19607665	14310396	6201425	6245614	9481051
468.3186_3.84_p	11255068	11327723	20051549	12205767	12933122	19462302	20597389	13909256	17291180	13237392	13428512	7467003	7622315	5837333	7611335	10171589	9707943	11900105	7544472	6748957	8747992	7851791	9392502	8151572	11884737	7831867	9264190	10253949	6805530	6378094	10769270	7746782	9064835	8087891	7048079	9326312	9597154	10581082	9376086	11452358	9535205	5317785	8941719	14401430	9470556	11131578	8159006	7184398	5531484
468.31888_3.09_p	13856659	11956773	19195591	15381564	12639166	18133365	18576849	13169359	21285811	18635671	11681652	9498065	8164113	7386524	11429304	10644557	10163991	8737631	7369748	11547543	13559005	6309080	9639826	7610771	12225719	7578814	9856181	11343178	7727758	6965608	12499671	12839255	10941325	11680561	4520268	8477237	9121820	9346705	11791464	10572733	9267678	9958901	7917905	14623615	8076530	10688341	7204186	7569827	5229657
468.39011_0.94_p	2073590	1846990	558548	368048	1466564	2707437	1020884	998601	1035384	1069688	879335	2297821	1527325	1833099	3357785	868890	2025817	1545780	11154296	1722560	1472259	1561530	3940157	2643748	2756417	2484634	852237	1772896	1783179	819546	3011698	914675	3681146	1946940	3941148	1245772	335239	1237921	1967809	1839917	1130996	5068834	3330800	1759886	924524	2073122	1700638	2033582	1291905
468.39014_0.93_p	2073590	1846990	558548	368048	1466564	2707437	1020884	998601	1035384	1069688	879335	2297821	1527325	1833099	3357785	868890	2025817	1545780	11154296	1722560	1472259	1561530	3940157	2643748	2756417	2484634	852237	1772896	1783179	819546	3011698	914675	3681146	1946940	3941148	1245772	335239	1237921	1967809	1839917	1130996	5068834	3330800	1759886	924524	2073122	1700638	2033582	1291905
468.39035_1.06_p	2073590	1846990	558548	368048	1466564	2707437	1020884	998601	1035384	1069688	879335	2297821	1527325	1833099	3357785	868890	2025817	1545780	11154296	1722560	1472259	1561530	3940157	2643748	2756417	2484634	852237	1772896	1783179	819546	3011698	914675	3681146	1946940	3941148	1245772	335239	1237921	1967809	1839917	1130996	5068834	3330800	1759886	924524	2073122	1700638	2033582	1291905
469.30267_1.83_p	1331570	1155568	2120776	1420173	1581636	3549520	2683290	2575635	1494608	1799328	1499277	526192	460291	742812	716932	721611	981366	1019741	456961	515585	952375	797553	1593636	1000315	1245714	546846	948999	665237	1149974	886774	1211789	921187	950860	1238638	869320	748255	991372	659027	1129650	1030760	452222	1186512	1042218	1362217	993722	1157269	891201	1041105	346319
471.38034_0.98_p	455339	923673	457205	596642	573663	1159303	2061695	287901	800120	998826	1300795	756497	488927	315816	885356	231362	593078	407416	725616	884826	818364	288756	464307	443289	274955	703383	1059583	858016	334872	247038	562241	587485	777336	431880	260554	1139711	502789	387583	638591	466931	407878	882046	884769	193968	275512	745328	285128	549753	971312
472.33026_1.29_p	2221789	1841051	2651628	2961057	2095541	4883357	3092147	1969109	4526971	3016714	1776151	1457710	1396097	1238501	1498606	1680013	1233195	1721285	986244	2084004	1666444	1329689	1817266	1653186	1757777	1366351	1824986	1394333	1555973	1510318	2143537	1374498	2089323	1372885	1399258	1961925	1912741	2021303	1567571	1844953	1828693	1586347	1527080	2701841	2464353	2323444	1165314	1188941	1287460
472.34894_0.99_p	6287425	5559397	9546433	7272164	5683343	12117183	10224228	7278793	9743297	8520979	7890511	4698568	4635244	4028250	4929428	6173902	5093001	6292180	3865176	4928944	6181693	4375495	5906332	5421686	5883306	4680868	5536649	4789862	4678901	4829691	6238370	5334956	6602822	5711930	5363701	5758080	5073358	6196336	5390694	5164955	4222114	4579538	4762908	7415054	5952998	6892812	3450322	4448412	3319157
473.3519_0.99_p	1149057	1089591	1964956	1488011	1082424	2588082	2313415	1395172	2338541	1763762	1596142	939918	964213	712628	1033258	1168628	1045459	1325328	736153	870592	1255687	827259	1098311	1112372	1141771	860170	1013520	1087867	877694	918889	1225847	993127	1387589	1090673	1017098	1178297	986704	1186850	949916	1015150	776328	751855	913506	1509161	1113195	1270897	631696	839720	768310
474.29422_3.15_p	12571107	12300591	30242975	17145100	13894182	15825753	17603849	17194038	15719024	16978002	18980966	15396567	18007876	12109582	17981819	24487928	22824424	17540181	15618981	19185883	31595941	17191242	19824347	17174702	14530850	16304839	14771085	13808287	8313547	12601526	16340663	11632246	22487758	17858349	21675207	14147820	15783358	20846417	16064560	14563906	11052782	17270724	10597193	15485519	13664040	16301253	13242908	17210282	11571474
474.29449_2.55_p	21155553	20316584	29349637	21780771	18260531	16146212	23446103	24687132	20133223	26024704	34069555	20467012	20514115	17740683	26456787	23070748	22820526	25219541	15857913	21329999	27279415	25410557	22884422	16725659	22570127	19073179	16346943	20858744	11108703	14254864	19416725	20474507	21364298	21594608	21236224	20212091	20388337	29852880	18472924	23571452	16869143	19736647	12766411	22144734	21989505	23889611	21340662	24382089	18921614
474.32773_1.29_p	4665331	4454018	6176191	5135805	4172965	11898113	6772048	5282416	10217912	5921521	4208848	2865405	2827750	2178310	3168372	3205353	3027240	4391068	2161102	3983137	3550416	3011182	3391494	3239820	3594842	2510378	4039028	2883163	3487193	4017575	4847974	4043350	4638330	3770012	3304190	3560294	3925290	3813500	4055711	3808812	3195666	2916616	3490413	5462237	4958474	4636646	2304644	2263477	2312410
476.30716_1.67_p	3619887	4152695	3108323	3256179	6891677	4816633	6542788	4428898	6092190	5422956	2558728	7843891	5161317	4209535	7880202	4570576	3879676	8791443	5003801	4407127	8171534	5949700	5787122	6320451	6765726	5374415	7390988	8118764	11245541	8287173	5382937	5049362	4736880	5818729	11472992	6784838	7545193	4392707	13366723	5690364	10965172	8170193	9287304	3297760	10500397	3632749	6476106	2910133	12288534
476.30719_1.94_p	3619887	4152695	3108323	3256179	6891677	4816633	6542788	4428747	6092190	5422956	2558728	7843891	5161317	4200949	7880202	4570576	3879676	8791443	5003801	4407127	8171534	5949700	5787122	6320451	6765726	5374415	7390988	8118764	11245541	8287173	5382937	5049362	4736880	5818729	11472992	6784838	7545193	4392707	13366723	5690364	10965172	8170193	9287304	3297760	10500397	3632749	6476106	2910133	12288534
478.2934_6.34_p	1067783	2780855	2239007	549239	2009027	2232039	5465637	3357876	3129646	1752745	3289356	2943447	1404255	4531503	4267494	1686262	1547457	2691028	4976470	737431	2117641	2709127	5005522	1394581	4133776	2579409	2204656	6243481	2966415	1351927	3322721	2970108	2098012	2930317	2959191	3652511	3494884	3513904	3914797	747025	2005521	4487358	1996438	2629116	2069051	4970109	2377173	3470371	1415842
478.32227_1.35_p	1477281	1635471	409759	301803	555691	486691	832349	1733250	682946	1197472	772103	548755	672154	457840	1590552	9273267	538976	1523502	1219004	859472	922631	429318	1254199	1482999	635405	493220	1249171	800452	986649	684750	1382234	1892503	1619121	5403200	3958829	607479	2075796	219081	2376621	2426632	915507	484289	467025	437279	480379	167881	764018	457151	308253
480.27032_1.33_p	512411	560457	663626	496096	612242	2354451	434785	433427	1853554	460477	391587	62818	33830	75799	79784	116568	102607	234934	21726	288160	11156	322832	87220	315267	225136	24779	114323	110613	110100	96182	266963	80434	55880	230181	14228	81958	544782	564178	135238	573573	284412	56182	228819	893338	597027	532971	283424	90432	110237
480.28268_1.26_p	1371700	2019513	1629428	2140384	1385530	4061054	2249972	1134753	5748685	1455997	800322	403575	501930	397859	457856	451746	486804	912235	356500	1200096	119041	420449	368966	792014	772966	181951	583171	421176	583675	493717	889062	430493	850476	505977	323648	467054	537102	799943	633939	1037887	820321	200713	487452	2520653	1736772	1216186	449157	391651	344900
480.30899_6.29_p	237140	698806	653377	223972	378693	605924	1852692	680094	1141296	652597	469807	973750	253460	1319414	1117976	692219	164892	1128700	1553108	148301	757484	328242	768515	447867	972564	904533	364891	2946170	583849	266062	869797	516974	293205	720912	1165069	814218	644085	574256	793303	170470	486543	1175560	517754	674903	814539	1335076	576052	861458	205809
480.31906_1.35_p	1162832	898094	1174488	1387183	1293965	2687387	2112558	767339	3318677	814461	466420	106019	206752	66756	100413	236908	152095	470320	78476	581641	36793	265659	95255	635868	375682	61739	195431	220378	127435	136839	282954	535854	218751	228027	101813	78175	607422	615060	283378	502970	394150	77114	364206	1512034	745752	926156	339321	91442	68006
482.32462_5.89_p	2868886	3487736	3640824	5922717	2713992	1613302	4761145	2342481	4824332	3596189	3386417	3552526	8205159	1585798	3881099	3770653	2271713	3084641	3649247	2871358	2326682	4316770	3525331	3515386	4726988	3349435	4351252	4939900	2794691	2203164	3008065	4123631	4298610	3767971	3175161	6002256	3226752	4290689	3398094	2901779	2201024	3794818	3490270	4244103	5283155	5474529	4162199	2327032	7768709
482.32504_6.26_p	661973	959284	449251	417848	329261	1181810	1636605	576975	599935	618401	527278	818111	389528	471411	1036113	530889	123519	806306	750131	519656	494629	580318	727973	837818	844224	752829	390838	1000709	508426	389988	675334	460480	556852	733171	578246	1106454	751852	822711	797542	178725	310983	804454	1070008	695716	945710	964039	515439	586011	474443
482.36105_5.95_p	4403976	5635361	5358453	5219611	2694351	3807370	9296788	5508880	6704545	4287965	8019217	5529616	5069394	2141200	3579926	3624660	1982888	6435999	3174085	3758972	3175420	3604615	4505391	4614421	5663576	6472751	3153453	6558019	4693218	3789066	4105800	4893570	5843932	5966011	3490812	5963977	4148575	5506712	4462390	3059730	4150237	4473059	4033556	6465793	5594076	5477813	5079098	2573037	5172513
482.4057_0.93_p	1355712	517254	282393	127039	396865	691948	1852374	535697	345267	256028	175697	735510	7461841	544160	1645924	385524	5057871	404124	1122602	315327	390028	490330	539474	716589	614840	810045	774853	540301	1685284	862654	757746	852159	471319	482603	3474796	364573	356292	403579	1021215	283558	299149	823727	380591	483831	317628	5386243	335929	309931	691061
483.35486_3.14_p	2652848	4634026	6237591	2579377	3212733	3078687	5421062	3992387	2509718	5881341	4509360	4899886	3474073	3453116	4586376	4728142	4818219	5756060	3623579	4434053	6676131	4962495	4541643	4156011	4953288	3553258	2717254	4231963	2626978	3564087	3855406	3586750	5109864	4617162	2750370	3976456	4849491	3979281	2387423	4628616	3437186	4697670	2253586	4097678	3894023	4463996	4787322	4728112	4020064
483.35498_2.57_p	7674810	4144284	11707246	7036673	7996420	3570156	10252616	8947941	9765400	10594570	9924946	7070239	3698815	6889628	7863754	9324408	8787243	9300607	6839298	8493084	10775157	8324642	9596112	7426927	9039318	7599526	5512485	5154885	4260282	6326167	8357341	6730244	7976283	10245603	8388329	7019490	8116128	10966619	7871112	9476728	7050756	7646506	5476611	9146306	7409626	9047363	7767769	8289016	6748712
483.36462_5.96_p	1011259	1341058	1276066	1286120	626033	885274	2395030	1310571	1501360	1002214	1961395	1248269	1252871	490073	783232	810222	510084	1508937	696994	833720	761474	923708	1046571	1218654	1276839	1512373	741562	1647495	1146830	838292	1055656	1160248	1587919	1545972	714493	1390363	1015391	1394514	1131518	796436	1038951	1102449	907467	1599072	1333150	1333055	1233492	522892	1262253
484.3851_0.97_p	38321	169765	13125	117456	96482	76594	135354	170703	63256	30589	19044	69693	NA	9022	NA	NA	127529	NA	30077	NA	NA	NA	NA	NA	NA	NA	NA	24012	NA	NA	NA	NA	NA	NA	NA	NA	NA	NA	NA	NA	43375	34043	25806	127722	30572	179837	NA	10698	37241
486.32764_1.09_p	700941	698102	902900	598457	459798	1558071	895209	683481	1113855	681053	701997	425087	347038	171228	395473	679046	394503	543390	353504	649616	692847	498792	602394	322887	499265	534262	623811	339063	454560	602032	1020142	539700	736069	448760	391388	490660	463330	422689	600776	388602	399048	411051	392816	607758	481149	553162	237276	292990	189305
486.34607_1.21_p	3564857	2556983	4965815	3665052	3090457	5819795	4863816	3366015	4381812	7344536	4797483	2743082	4236311	2019719	3351230	2501526	3108533	3140379	2646060	3015544	3315845	2981306	2776541	2725471	3181164	2518527	2581502	4039193	2594098	2017780	3152506	4443685	2776303	4391781	2812287	3005757	3328377	3351121	4565877	2556460	2636160	2138141	2206119	3620494	3358454	3548435	1964698	2402501	1917631
486.36441_0.93_p	2364028	2055026	3652081	2749681	2219006	4151207	4064289	2718945	3343765	3469375	2982455	1769711	1742406	1641132	1957099	2223111	1971414	2572356	1481245	1785753	2427504	1674808	2199054	1937958	2118545	1736123	1764237	2004368	1711674	1772450	2333866	1971263	2482651	2230856	1963421	2068898	1924363	2190709	1842095	1829929	1510051	1720968	1545365	2577702	2164592	2377981	1280062	1742539	1230910
487.32809_5.38_p	22895256	21549767	36793995	23341417	23289467	27235254	37303284	28334169	26127806	32431614	40894277	26173343	22858519	20741450	27585833	29023260	25707913	30257979	20365043	28331309	33809110	29553782	30010147	35694700	27597663	21675278	25347712	24694936	21806766	22282357	28797857	21937478	23224639	33371761	27919150	23037878	30021734	34806073	21332909	31553279	21811639	22971324	19588633	29269440	20801064	25702509	24571175	25313058	23529125
487.32843_4.91_p	21225077	23333100	36575338	23222916	22596263	28008858	31879008	28165199	26287043	34656983	38764958	24620063	23294253	23041336	29522037	32757304	29396018	31223789	18897331	26010841	35044684	26946863	30809403	34419309	25579421	21584289	22609556	26623595	21960221	16195481	25590456	24001099	22165195	32460680	26441255	21464638	28093712	40757565	24396164	31609251	20302546	25208729	16678648	25745380	20375262	28196874	25069722	22285637	22381307
488.32544_0.99_p	86935	108395	74571	16056	254384	130677	76734	61579	80882	13774	52841	287415	296408	149342	268583	100267	156913	126029	609264	272075	67086	247652	369126	606810	265693	153112	84471	54112	139776	136053	138637	92476	209949	175516	237633	143499	52639	212263	243872	254832	143470	449898	206411	219473	127415	53568	105589	76426	81892
488.33209_5.36_p	6571928	8213766	6706537	9259269	7196208	8684324	10858034	9712362	8785092	10465386	15408348	8305579	7416363	7865785	9657322	11454547	9031781	8866622	7307495	12308025	10333687	10396310	9357893	9598650	9163820	12248551	7078673	8085019	8055432	6948737	9321608	6852060	6772301	10904287	8720414	8235805	8184937	12697276	7936478	10894836	4360770	7590129	7231803	9920298	8259040	9095388	9128145	9572213	8522420
488.34344_1.1_p	5522978	5905496	8486524	6274620	5196333	15166482	8506379	6754370	12085724	7584028	4447582	3241662	3506740	3076516	3456189	3850693	3690390	4879041	2824306	4342943	4201513	3763539	3721612	4007901	4587641	3100412	5409725	3504292	4216425	4113807	6676614	4943043	6451847	4746936	4054401	4512740	4906131	4691107	4729043	4396417	3926040	3764055	4075781	7308743	6485813	5719444	2871217	2666460	2419575
488.34344_1.21_p	5522978	5905496	8486524	6274620	5196333	15166482	8506379	6754370	12085724	7584028	4447582	3241662	3506740	3076516	3456189	3850693	3690390	4879041	2824306	4342943	4201513	3763539	3721612	4007901	4587641	3100412	5409725	3504292	4216425	4113807	6676614	4943043	6451847	4746936	4054401	4512740	4906131	4691107	4729043	4396417	3926040	3764055	4075781	7308743	6485813	5719444	2871217	2666460	2419575
490.20776_7.09_p	9629	50820	11766	NA	33943	NA	NA	13946	11513	NA	NA	NA	171794	NA	756006	43006	7082	19006	37735	NA	NA	12940	NA	43068	NA	285919	553927	11699	156358	101115	21271	340853	30948	48830	11733	694740	133333	10381	20529	18418	126037	NA	12220	7495	NA	8706	NA	144818	190762
490.28644_7.39_p	658722	405408	361940	757326	1095785	1181960	853328	909582	1178704	903763	383495	1542023	1233342	912151	950278	590501	840979	1557466	1090423	734762	1696303	1189910	1036237	1128809	1519326	1030396	1007579	1230076	2011216	1315795	1090213	892112	1081145	1023493	1637143	1374777	1379422	681852	1824313	1122842	2118863	1628429	1573200	723609	2041535	803494	1336347	541099	2314799
491.29266_0.75_p	233829	208001	332113	376370	279306	355494	393664	218817	293751	324256	255359	366386	281835	361183	373949	270423	239704	305038	264470	263012	268205	249119	250011	342586	254598	244635	335678	309853	320194	243011	267773	314582	257488	261377	297131	456968	306018	347181	285499	254692	487416	353134	334350	429632	347277	378626	313594	320630	411583
491.33563_5.02_p	1488320	2275596	3996661	2572212	2263747	2074523	3183660	2235072	2738597	2351611	3685005	2844880	2712247	1497167	3151831	3226995	1885193	2569316	2090686	3140200	3140081	2270973	2354831	2733067	2481646	2517812	2027327	2868377	1321498	1241280	2351597	1933150	1785333	2659343	2345864	1645041	2811620	3324359	2265127	3046329	2047988	1060697	1182120	2578505	1316045	2119602	2131447	1141186	1612561
491.37494_0.91_p	546561	46602	41522	31385	193693	80921	124787	119646	155447	69961	156617	135120	518976	214404	908086	316965	524680	64168	405826	110886	357132	187169	153964	115679	242102	736774	225520	85614	113756	489854	211142	81173	117044	209510	273024	216794	126112	67502	157038	146606	13278	59889	40322	173767	253245	112953	133769	21677	104110
494.32477_5.63_p	16826495	17510022	17063386	42098276	19228969	9810626	25775624	16207521	24765492	14742654	16666066	19032574	16087220	11244743	13964710	21753909	9231297	24239608	15804654	11699126	21073048	17686447	24167705	17571990	17967138	20173959	13455356	31283491	15701549	10937122	14598764	17353932	19059926	21007015	20368388	21227454	17063100	23845349	15686294	13363751	12578830	22750855	16396040	21439463	32234549	24660926	19843439	10223717	18115060
494.32492_5.86_p	16826495	17510022	17063386	42098276	19228969	9810626	25755728	16207521	24765492	14742654	16666066	19032574	16087220	11244743	13964710	21753909	9231297	24239608	15804654	11699126	21073048	17686447	24167705	17571990	17967138	20173959	13455356	31283491	15701549	10937122	14598764	17353932	19059926	21007015	20368388	21227454	17063100	23845349	15686294	13363751	12578830	22750855	16396040	21439463	32234549	24660926	19843439	10223717	18115060
496.34009_5.83_p	949270147	889745845	721217874	1009276401	644242079	710866916	1295679713	717914880	1125329054	1112124489	881570146	933522671	823445384	710110175	727443811	661312067	364737009	1055651065	747161138	607760933	908476103	835750208	812749718	887410097	964932862	822060427	559040057	891895181	773138553	617561909	617074770	688634812	989658650	820295463	801498628	1222946363	992226015	948850654	694882828	506957366	708477085	771209866	908210808	929739308	1040801354	1146792674	776920207	503215309	684559496
496.3403_5.78_p	949270147	889745845	721217874	1009276401	644242079	710866916	1295679713	717914880	1125329054	1112124489	881570146	933522671	823445384	710110175	727443811	661312067	364737009	1055651065	747161138	607760933	908476103	835750208	812749718	887410097	964932862	822060427	559040057	891895181	773138553	617561909	617074770	688634812	989658650	820295463	801498628	1222946363	992226015	948850654	694882828	506957366	708477085	771209866	908210808	929739308	1040801354	1146792674	776920207	503215309	684559496
496.42148_0.93_p	685262	756921	463356	42066	466649	955647	260177	359019	279534	621217	240638	884558	525761	583867	1567795	257275	698883	592898	3601587	526440	599197	647835	1484446	1285618	1503360	824430	175076	667705	860397	281888	1113856	273639	1447932	750236	2667863	361827	67791	484904	742049	756583	436570	2647739	1146026	563828	112421	547522	504607	740654	322729
497.29199_9.32_p	1404110	1230646	2760051	1354476	1455062	1809256	4157266	1769306	3309323	4499448	2338903	3288872	1525644	2484510	3861089	3427561	1398647	3878368	1857070	1856650	3647388	3953941	2306065	4462737	1716200	1998778	2561618	3478222	1727981	2019766	1977924	2670142	1886039	2220594	2122486	2796519	2013993	2589739	2358904	3251882	1620372	2729225	1356797	3810008	2709823	2277077	1884262	2498660	1775071
497.37039_3.13_p	13878822	10401464	14683709	11260648	8439427	16433423	19340651	13241200	12517169	12329916	20566266	11568014	11203582	10871413	13081110	14751922	14990303	15201696	10315765	11812031	18973488	16329779	27308328	16912890	12893848	12425857	10968562	11150923	12278473	10675247	14055384	9844422	14203920	16424862	14095286	12016466	13382342	15423281	11205929	13710276	11596790	14460382	10227684	14314345	10560715	13773986	13180361	14184235	15295676
498.34589_5.58_p	44346932	40869310	33492819	47481635	29603873	32009654	60988986	33532954	51193336	52155545	40492016	41681849	37349332	31674516	33456595	30433309	17270589	48489501	34497371	28457233	42998069	38195533	37159457	40027262	44249562	37064520	25289247	41427516	34267052	28330238	27538372	32150607	45336711	37711395	37036741	57133331	44835770	43264122	32548062	23621202	32501697	36547376	41550878	42644729	48335846	53485957	34483070	22569029	31634674
498.90216_9.37_p	24538051	24245938	28885583	26065000	27498025	27310322	25493244	25299647	22389837	29176517	26132027	25247380	24085663	25487631	25143924	29209262	24039459	28070449	28337143	25966965	25632771	24744613	26061196	26859167	27942628	24956639	24134449	28126380	25024184	25524041	26922038	27723430	24585619	27379830	26700337	28516313	26040354	27271608	28217225	26835846	26589144	26309859	24829517	26075223	24694282	25738428	26332984	26866643	26280888
500.34378_1.04_p	870681	746736	1244923	1078106	575357	1676857	1077163	743127	1116432	908243	1333523	499135	611331	317396	831330	798009	885356	689598	717794	919249	862268	732226	1032941	674706	794003	558934	1048680	727034	849225	836844	1241985	712372	1049584	870566	752359	899797	712779	574497	901175	608464	399384	569746	528233	733190	610092	512669	222602	494991	487108
500.37979_0.92_p	1325667	1101633	1563286	1397466	1189091	2032483	3093587	1388241	1631740	1812344	1619443	937528	723114	668410	754453	1162064	938188	1200242	723107	614618	1164044	758969	1157203	860065	1053727	1104762	1037304	1501699	963828	859644	1002824	913012	1204652	1630622	1300797	1176716	963852	1210573	1222464	1457100	729832	1063559	1441992	1354769	1090979	1135533	783516	903873	892158
502.29343_6.23_p	578227	2376751	1743642	552306	934544	1780116	2068758	1710362	1946759	1490352	2013117	1606408	987839	1140353	2331182	1664333	929907	1433991	2051089	1081232	1716288	1023344	3914718	1598262	2840891	2840623	1460073	3012549	1149548	1218628	2374537	1619918	1285400	1937300	1962742	1938508	1737679	1579451	1842800	908201	1717922	2114393	1522270	2036761	2047683	1913867	1511219	2395468	1243633
502.35934_1.05_p	4207845	4276017	6433912	5045617	4253060	10941103	7161692	4769893	8873599	5922907	5125665	3629003	3272275	2787551	3517946	4325893	4012986	4783091	2823836	3727799	4963916	3314681	4156374	3924533	3939815	3502607	3973161	3476441	3141344	3641834	4838311	3993890	4540381	4329556	3979109	4364482	3867389	4825970	4064728	3893340	3258153	3392311	3417782	5789786	4772589	5022260	2959466	3127460	2673141
502.35944_1.13_p	4207845	4276017	6433912	5045617	4253060	10941103	7161692	4769893	8873599	5922907	5125665	3629003	3272275	2787551	3517946	4325893	4012986	4783091	2823836	3727799	4963916	3314681	4156374	3924533	3939815	3502607	3973161	3476441	3141344	3641834	4838311	3993890	4540381	4329556	3979109	4364482	3867389	4825970	4064728	3893340	3258153	3392311	3417782	5789786	4772589	5022260	2959466	3127460	2673141
502.37445_0.92_p	1041186	1470761	549465	269000	1063201	5137746	1444509	1903724	636162	1067086	839512	7047342	2864231	2003356	3666121	13799830	3512609	1545550	3893556	1120956	2563395	1623448	3556454	2802511	2607075	3653481	56766365	3188522	2576234	3405101	5312157	2789817	1606754	2835845	31419745	2053758	1822021	1309931	14680203	1580046	401865	654498	475621	813123	519237	644388	495309	381850	853134
502.37466_0.93_p	1041186	1470761	549465	269000	1063201	5137746	1444509	1903724	636162	1067086	839512	7047342	2864231	2003356	3666121	13799830	3512609	1545550	3893556	1120956	2563395	1623448	3556454	2802511	2607075	3653481	56766365	3188522	2576234	3405101	5312157	2789817	1606754	2835845	31419745	2053758	1822021	1309931	14680203	1580046	401865	654498	475621	813123	519237	644388	495309	381850	853134
503.32294_4.69_p	6576993	7995784	8415385	8724647	6727844	11428959	8908237	4119596	12374618	10221468	5308912	4309970	4496753	3525000	4785621	8932897	2157030	8131219	3964540	4140197	5337087	4572421	5283277	5435995	4837971	2799983	2361430	6836493	4138255	2288809	9248194	2621581	6308826	4813974	4929887	5154131	4919981	7000259	5439358	5770373	5105055	4781583	1541249	9658366	5801682	6620078	4085868	3419073	2984481
503.32324_5.69_p	29044446	23315298	48764743	43082137	24638719	48934520	55804066	34484365	47087711	42618608	31790478	16414301	12060212	15128790	19094289	20374721	16868240	18564072	13131760	15025558	22708059	13415606	23544825	21979208	20472679	16371288	19220831	18915722	17525452	17267896	25646135	20572883	19165162	18855640	16533364	18413344	19962166	20254441	19311731	18600402	15892699	18266747	14885871	26392740	20125226	23930577	15915563	16864515	12015550
503.36261_1.13_p	1019936	821035	1469695	1156130	960045	2634700	1442291	1079929	1972737	1240735	1122702	909995	777032	564298	875050	1051761	879580	991552	545204	841311	1204361	592348	1023782	891556	776747	703242	815635	889860	659997	759073	1189641	938699	1178862	1001940	839583	938634	760517	1032371	772117	920144	700447	710301	762060	1357438	1080289	1121103	586967	742590	562504
503.37747_0.93_p	115126	428625	123670	23916	209685	1601145	334872	482592	105702	173531	182754	1790151	823177	453968	998268	3938434	951658	399719	970051	298190	638132	323675	868801	804389	762342	987759	16275677	864220	730602	917876	1298064	766452	432904	775680	8896119	439226	387920	297587	4089677	350020	76390	53388	35226	116338	47266	49553	29784	37669	183758
504.3208_1.04_p	113809	217323	130364	NA	311358	178606	89613	74778	196595	99908	222159	286555	405858	260652	335659	117643	211758	45873	501827	403377	88640	274825	304035	914390	373676	255939	126530	152217	209262	208811	259151	213437	469338	118987	230479	95612	119954	325061	495714	384503	157281	284990	156194	323518	243663	48239	301769	69430	166474
504.3244_0.9_p	128534	NA	13418	NA	19025	89057	25188	18713	20414	9671	NA	13712	16464	11926	197479	26741	21941	16098	NA	NA	23951	20215	13583	15046	NA	45530	10500	20138	NA	48817	NA	45793	17868	19061	33726	NA	NA	NA	154855	18763	18822	NA	30477	70216	48496	32291	14341	NA	7033
504.33887_1.31_p	1503381	1482199	2107242	1846773	1460875	3376196	2166008	1378368	3390947	1999422	1267793	840942	891979	527867	868013	1089720	749420	1430398	666949	1230826	1333602	961490	859028	994996	1259653	722311	1230320	1128140	1271281	1173527	1375719	1137714	1618833	1135594	1038188	1158804	1337046	1153204	1422679	1073374	1458708	976152	1399465	1638619	1954813	1315712	930804	706034	1198388
505.33878_4.92_p	539297143	587706833	952764011	656360116	577068050	724773589	951662402	755601693	674754820	957781520	1107280672	595576598	574786414	532591771	759755775	798455274	759204644	729955467	507577575	659882201	955780628	746480564	824769939	850549445	631980472	554588889	542169371	640731838	562296016	536491993	737975077	539020566	580502002	800012522	629490514	660646149	829844263	867072098	596792315	699239044	564769374	605457877	456858292	732531019	558887572	667406937	643364472	617682753	609526845
505.33878_5.62_p	393730820	376286544	665055118	620583016	414459787	515794690	677616676	527136906	1354875575	623894160	765843561	425404128	416612443	369031607	528792871	524444847	461529627	569576501	356590848	500092935	710644650	550727305	608394933	632527777	429782463	432571875	400346912	469863371	418673501	370067615	522095005	385382939	432474621	605117895	1283536682	485458661	1445994874	664695652	375615176	1447742062	369715021	501812040	302380798	1442341448	448433885	503617078	464305061	504910742	432428150
505.33884_5.37_p	1129685406	1167655213	1801846815	1217472134	1179975414	1515805732	1942830342	1424136722	1354875575	1682702430	2047222333	1270500565	1161854696	1077197938	1505608194	1533306132	1320844203	1514460061	1079332648	1401212505	1786438749	1479014645	1574370637	1651843969	1290190034	1191551456	1127667478	1415777480	1134362484	1014566979	1408768628	1080857671	1227640978	1614575143	1282304959	1237195014	1445994874	1868554675	1161798698	1445895910	1062253111	1292309622	937943117	1441447893	1170509024	1401601090	1261738496	1273765587	1240084567
507.32938_4.07_p	10289680	8578645	16201410	10225356	10897775	11370546	19441778	11277499	8831155	13418829	18587881	11449564	10859382	8767435	11669248	14283495	12615777	15190401	9862103	11615280	15180746	14442717	16116583	15179973	12582317	11397693	11118118	11279886	10267005	10161883	12736499	9858612	10727150	15455354	10644179	11827226	16388490	15627552	11350496	13505529	9987712	13462499	9927914	13674453	11308080	12979942	10923159	10221577	11644203
508.33981_5.8_p	191149	296940	457290	1453064	396011	34578	1164349	804227	909836	275268	169464	791757	1223418	377191	217721	1161765	71402	1463351	628375	1182536	450247	1611874	735352	229748	964320	651120	295930	1537880	619764	280722	346149	909450	1077438	755028	442221	973784	414062	948202	919146	1128608	97252	1018848	409078	581279	1625042	881807	597812	251700	2400465
508.37692_5.86_p	3336410	3484977	4200018	3766216	2691140	3341304	6292701	3977639	6952463	3086074	5311208	4276442	2184925	2232826	2266707	2846482	1084745	3723014	2554722	2514103	2949169	2829823	3294531	4550121	2940793	4583423	1652284	4776900	3191087	3458839	2624995	3144000	3438507	3987982	3316544	3430183	3210080	3642842	2755623	2192092	3062173	3012746	2400163	4157612	4065047	4040639	3504448	1849513	2914736
509.34872_1.31_p	1285537	1079698	1995458	1433066	985093	2747971	1994231	1483370	2551483	1537458	1424348	925826	804966	670339	716236	848745	623320	1102958	890336	997110	1099806	889987	920263	1014455	1250031	897082	927398	998776	1021502	791901	1249419	1039155	944651	742584	840664	838546	1159078	1198628	1242092	924378	997945	836544	1048002	1532256	1376343	1183959	722309	739780	845611
510.35419_1.3_p	27704	25555	37118	102780	26355	58614	15714	NA	72588	74252	53579	NA	54132	9665	19963	46583	23573	NA	NA	42533	121197	32992	82154	143898	47093	NA	14345	55484	30570	44360	93464	44838	26637	47066	75366	30271	47842	127317	30078	23132	20403	17629	13232	120858	36580	152017	15767	19315	42138
510.35587_5.76_p	4471813	4476676	6922776	6153367	3133781	4324989	9704724	5361122	7105861	5258490	5420700	7739273	8990226	4516886	4826036	6483939	2184742	6607688	4395114	5724826	5141793	6634520	5875465	6606611	11902243	5800401	4829086	7202806	5889509	4927571	3980813	6522144	7000829	6616944	5084221	8153097	6248831	8110455	5906185	4458325	3800626	7228404	7552635	6522017	6668642	6910567	7430902	4255018	10334927
510.43695_0.91_p	NA	47286	12891	NA	NA	21930	28782	42945	13480	17608	13551	31683	12443	43375	28101	NA	69855	13668	304442	33425	31788	39477	17190	30259	12704	52329	102518	NA	NA	141087	40444	100786	41907	NA	1588288	NA	14069	NA	14755	NA	13675	59241	NA	36353	13376	14203	26701	NA	60319
511.36951_3.15_p	3580998	4073499	11032443	5460705	3309786	4354416	7359487	3481334	6741158	4127871	7723471	4697721	4176940	3531245	6276031	5628578	4549183	3095072	4309971	4648801	5167473	3978445	2911230	5027159	5014707	3928233	4718593	5300252	2862157	2544396	4675002	4554009	3668432	3453810	5657084	3261347	4458934	4794243	3513119	5032174	4001121	4409647	3333332	5075011	3125544	3364757	7135097	3786992	4034893
511.36993_2.56_p	6361764	6523958	10877825	7377210	6506310	3979310	9130908	6671500	8230801	7620492	9995496	7509818	4271876	3145079	8832329	8070123	3500751	6642549	5394274	8080215	8128570	6234885	7242315	4730367	6453277	6245375	3983832	8698996	2236755	4727402	7029434	6529892	5716091	7635005	6858497	3268888	8072154	8815952	6748314	7341464	6569969	6112317	5169617	8381368	3174744	7086662	6331161	2756819	6214028
512.33551_6.44_p	754110	3955716	5715841	1988233	2529541	2154988	2361739	5088400	4183722	4110481	3141837	4219473	3309650	949168	4594711	2636265	3156041	3156663	3910867	2871647	1738215	3082625	5819742	4665003	4332417	4165442	3970392	5021293	4778590	2998445	5161820	2538949	5524516	4220302	2786149	3984962	5490585	3255047	3653563	3125175	2557109	3969329	3295357	5140482	4263032	3613734	2458889	5548237	4473425
512.4165_0.97_p	2050389	1571939	511063	251020	1221321	2413363	1065148	875919	899139	982154	757408	2032640	1246594	1661991	3228796	818869	1807089	1460200	8789584	1488786	1280222	1286820	3619062	2271403	2561186	2285366	713472	1569497	1667855	667887	2495217	801645	2839292	1763754	2767609	1081270	297897	880258	1825159	1668316	1032493	4347520	3168357	1567116	923086	1990113	1560137	1854007	1205754
512.9176_9.37_p	8877249	8236437	9299547	8548268	10949870	9442291	8707701	8468247	10162391	9059665	8851620	8430431	9079846	9578801	8979692	10107600	8945724	10132042	8813768	9912928	10534541	8783862	9973568	9486979	9702463	11054788	9149853	8484122	10228598	8851334	8555914	9623267	9104513	9593093	10837268	9118211	9583028	11294147	8688566	8393305	10166751	10204542	9254426	9127578	8713589	9177591	9138301	9054975	8649099
514.3775_0.97_p	1007741	746530	1343442	1151410	948829	1525879	1525093	1178571	970719	1296282	1527048	850950	848165	760092	1053888	1075842	663890	1045344	766317	1009709	1113117	817082	905011	1091029	931882	922966	842036	915973	612498	767276	1050132	765450	1081700	875430	843201	910257	802274	1149583	776854	775690	562110	665148	520225	1224020	811413	896062	763435	697146	627218
516.35675_1.3_p	2195636	1984244	2846500	2495674	1999018	4627629	3269973	2531779	3778035	2621733	2071578	1602399	1249089	1117952	1471234	1512424	1235836	1907069	1202464	2062948	1757455	1387948	1507978	1778393	1965970	1352090	1719268	1820967	1547889	1540118	1922414	1707122	1867703	1422225	1792576	2098075	1975279	1702806	1871556	1778327	1740673	1390917	1708337	2308470	2222429	2356045	1257811	1491894	1138704
516.35718_1.3_p	2195636	1984244	2827057	2495674	1999018	4627717	3269973	2531779	3778035	2621733	2071578	1573218	1249089	1117952	1383197	1512424	1235836	1882005	1202464	2062948	1757455	1387948	1552100	1778393	1912016	1352090	1719268	1820967	1547889	1524749	1822897	1707122	1867703	1422225	1755647	2079989	1975279	1702806	1844818	1778327	1740673	1390917	1708337	2308470	2222429	2356045	1257811	1491894	1138704
516.37524_1.01_p	7123051	6284684	10509313	8387221	6818599	15095643	11966309	8338070	11640663	10078834	9018650	5067293	5673456	4687162	6062441	6951984	6279481	7523348	4575380	4254158	7853827	5399788	6722080	6280042	6277914	5393122	6546854	5739067	5746793	5722594	7478329	6320278	7577659	7170904	6434810	7101254	6563119	6864629	6206965	6359832	4792465	3710642	5259602	9247910	7482848	7773439	4527032	5179059	4228693
517.3786_1.04_p	1533632	1156360	2547261	1911827	1581895	3581381	2732551	1809549	2725179	2266258	1951787	1003984	1246246	847844	1029826	1430654	1244521	1686582	732068	1262663	1398264	1006186	1453847	1051830	1389448	449233	1392785	923898	1204993	760462	1131688	1308326	1765883	1508382	1154153	1549224	980389	1636328	1332027	1304547	1137132	1004338	1189402	1788068	1418514	1802278	1043017	898950	845029
518.32135_5.55_p	5576387	6486447	4560083	6689348	4195128	4621040	7500250	5166834	7325768	6267241	5192796	5819332	5800194	4337856	42791309	4644585	22075560	54741966	5139602	4029892	46313319	5519291	5396944	6014929	6428469	5477972	4162757	6079538	4713088	3467872	4108508	4830614	6230303	4724632	5517664	58167816	6364292	5875051	5068323	3720214	5012384	44740922	6337340	6279819	6389638	7095932	5181261	29552180	39386086
518.32281_5.85_p	46578208	50457535	43204821	54530633	37294286	31438044	57631837	38550927	60038079	55329096	40200687	49081882	48336780	41323395	42656468	42478308	21750797	55258171	42526192	37107802	46584739	43118364	48541797	43177934	50857728	46814314	34178648	53168439	34397626	38799420	37096794	39968674	49465259	44915819	47036166	58530476	48064523	52092425	41751081	30733232	38789314	44548685	48668376	51653201	57386501	57262973	44070989	29542094	39277414
518.35419_1.3_p	3192786	3246569	4288974	3787531	2860637	8630997	5011496	3501914	7143456	4122150	3208442	1911585	2083773	1473788	2172804	2019740	2087090	3253253	1539766	2865766	2760886	2233267	2191209	2630714	2403788	1779503	2637933	2200927	2705740	2703886	3413047	2879526	3313057	2492998	2154406	2551870	2852097	2680287	2762072	2396007	2256963	2049117	2459837	4047506	3869299	3160788	1738503	1712622	2032557
519.31769_2.11_p	964992	1358204	1132647	1371968	947296	2610984	1583702	1071301	3303967	1108212	1267626	621922	256028	767049	409218	816280	526567	908110	409708	833550	433437	862815	878645	909364	614640	226192	604458	539781	848163	413582	689156	635366	343373	522781	191682	599445	1157013	1040595	351648	1319188	413483	466537	676637	1153160	1183529	1258973	795614	621656	430287
519.35809_1.3_p	766050	677769	979673	898144	741139	1815621	1104859	835875	1702719	1022553	456042	343754	430053	259880	388318	298040	250230	644588	287622	399363	566750	435085	468114	502338	581264	259720	440233	428644	501466	471730	732321	554487	719006	536580	433775	426438	485465	504152	524025	390398	496873	342049	557403	760828	750915	634749	213250	230861	252532
520.32172_2.29_p	2399482	2408949	4405103	2619336	2221796	5801113	4386163	2739982	5819240	3214307	1793440	962960	814581	951898	1204286	1530374	1262494	1485101	847426	1380719	1163469	1398708	1568911	2078967	1490662	602306	803344	1425583	1320505	1025869	1055014	1383437	1416399	1562916	1209593	1220531	1859213	2126796	1377166	2052585	1536668	1112238	1299718	3297795	2274743	2323152	1385380	1059293	376996
520.33356_1.74_p	2514284	2912040	2482548	2411638	5494212	3480899	5145266	3252810	5013050	4224565	1732714	6281650	4170302	3017218	5363398	3277154	2793286	7406039	3847660	3411024	6438895	4515357	4712556	4715806	5373221	3843267	6277899	5944811	9699536	6958526	3904694	3857370	3909297	4275879	8849462	5362750	6178080	3139607	11824393	4474791	10098746	6955487	7760429	2250993	9636539	2909844	5279053	2348373	10555184
521.42084_0.98_p	828878	1222498	278156	127577	964626	599210	222976	439681	1469449	578256	1053442	1058923	1455764	544983	3464928	1518528	1637390	585012	1577661	694410	1582631	1304744	1081998	1462226	849257	3255379	1821396	1346941	903616	1286526	1932267	1654050	872826	1914526	1571880	1545283	1308967	1118300	828192	1234714	257785	934271	553080	1295369	1710168	1244456	727157	708408	518864
521.42114_0.98_p	828878	1207831	263301	127577	964626	599210	222976	439681	1469449	578256	1053442	1058923	1443826	544983	3464928	1518528	1637390	585012	1566875	694410	1566368	1304744	1081998	1462226	849257	3177844	1821396	1346941	903616	1286526	1932267	1654050	872826	1914526	1571880	1545283	1308967	1118300	828192	1234714	257785	934271	512785	1295369	1710168	1244456	701416	708408	518864
522.35565_5.39_p	7995178	12294905	11179713	10544292	8502795	8845764	17364752	14784146	18254180	11014338	10393734	15548802	9423455	11937555	8754115	15505942	4983499	18942049	12694289	8244295	11890993	10115163	14197261	11296128	13845461	14182058	7815063	21687467	11629642	8120712	8766933	9891343	11421148	12679973	16529793	12608367	11464447	11656205	13705226	7126489	9818882	13788838	11433994	13705845	13645989	15606345	11865263	8045561	9135007
522.35632_5.5_p	66715419	92066611	93037808	104888895	69476562	70757245	141108111	118743960	157973471	93550448	88313446	126270499	71737111	93540943	72019226	121702684	35738827	160137828	92731249	61841922	102116835	83289575	112110477	93102995	105206421	115009280	58150460	170939346	89926143	66623448	69227379	81493954	88501436	99684112	124897386	104919647	94074654	94592455	105241694	55970449	75113558	112549139	85773434	105460288	113430045	130743734	98193251	62758667	68895748
522.36566_5.65_p	3373802	2487821	4721120	4432609	2694022	3987768	4851305	4475175	2483619	6188795	4189625	3188071	2356464	3117407	3521729	3769184	4376980	4631850	2275203	3405523	6391523	5439366	5623051	2196026	3156384	3177552	2771430	2728578	2674683	3690290	3988001	2572333	3679861	5192554	3085220	3944849	3990473	4286957	2207543	3678100	2588240	4678350	1906074	3505581	3652464	4190869	3032449	4990064	3943170
523.32477_4.05_p	8469052	6552767	12833277	8438208	6801151	16249643	16722663	9762674	11133358	12447260	9545146	4419458	4037268	4396016	5240552	6012082	5232872	5706858	3826953	2725474	3270988	4288601	6203907	6026727	6242753	4205188	5965734	5708863	5245660	4815416	7328941	6052672	5989686	5580873	5112555	5254608	5588471	5845011	5694438	5971122	4900461	2637876	5225211	8095894	5654509	6596451	2794852	4408779	2852672
526.29352_6.21_p	667544	1809517	753571	531414	651250	1130667	1486020	1028664	810131	1902273	1862263	1187198	1136058	980647	2313131	813050	820203	1613308	672177	1408357	876631	1660096	2189199	1323433	1978840	1810509	1043573	1739178	767744	1015651	1369733	1248430	1471648	1171087	852975	1774858	1058520	1196538	2357718	1017304	995834	1634535	1547452	1151055	1596056	1766637	981827	1823574	1456569
526.43207_0.95_p	1283884	400393	146177	204887	367467	622225	1570829	477809	259304	124921	137432	576670	6780160	371720	1376223	377579	4645434	340469	916723	315075	371632	378533	374231	623229	588579	797531	622755	549012	1301845	775658	617174	886402	398170	449465	2167512	363764	459407	307371	928791	187962	287899	785641	304574	328679	309331	5059739	315620	254108	502588
527.32117_5.37_p	270306077	258202988	381878154	284275001	280772638	246359546	336799850	333131634	318769591	387692232	385326694	277630240	289495569	273927475	331274278	341911754	304978401	343544602	254108040	312007118	413814938	340121586	379183306	308043823	300607242	277139029	252974675	301431898	192836405	276323726	317147426	267443094	269761867	345082727	288694906	328243981	312936642	375077466	277830674	299422860	260172903	329606760	233606653	323836691	281346776	325481899	284734815	306832250	292928652
527.32117_5.6_p	270306077	258059212	381878154	284275001	280772638	137424626	336799850	333442245	318769591	167054039	385326694	277884494	289495569	163133498	331515026	341911754	305284189	343544602	254108040	312007118	206771905	340121586	379183306	308682767	300607242	276948141	130074063	301431898	192836405	276323726	317147426	267443094	151862998	200342138	288694906	328243981	312936642	375077466	278640822	299171745	260172903	330095685	133816710	323836691	129160863	325481899	284734815	159440002	163547825
530.37152_1.13_p	3795527	3387048	4990491	3874578	3508244	6401641	5599837	3118161	4528075	8435982	4063142	3615133	3093937	2508229	4904874	2929538	2333463	3100475	2146106	3105855	4242069	2734018	3175455	2827291	2860998	2416602	2220481	2797576	2634917	2088863	3189050	2420731	3398734	2043824	2518114	3216446	3067051	3915233	2411603	4970259	2429419	2463982	2238845	3759197	2896910	3024621	1813701	2136944	1999832
530.39087_0.98_p	3966916	3523466	6033031	4271092	3497613	7247173	6232978	4866542	5977731	5535287	5145836	2776700	2717223	2464057	3453009	3944554	3082218	3934925	2260075	2537294	3976607	2510739	3963887	3252840	3387873	3111093	3376114	2908353	2889246	3090361	3190619	3301776	4080655	3430528	2978430	3549873	3288099	3118101	3380814	2948129	2250543	2882005	2658451	4167175	3460871	3904126	1989430	2750498	1853548
531.39441_0.98_p	791785	614221	1337604	943452	736380	1888745	1600831	974086	1468966	1241262	1151098	582811	553519	584406	697176	778064	582621	785138	483327	617918	1035272	547800	840267	725130	670642	487274	539777	633405	606163	608364	901232	670535	939840	742138	645932	667895	676838	685250	724731	603343	544652	551664	686761	974430	670712	963183	418365	552988	332979
531.40869_0.82_p	887221	816240	510597	469559	747207	1142824	844148	686690	645919	556834	571382	2200534	2589894	2500990	2774776	2827218	2505629	2990182	1656409	1837375	2790886	2111230	2721921	3970949	2180080	3195694	2097001	5930298	4286020	2104630	5100080	1857587	2401248	2283925	2927891	3515160	1291913	2011605	2338463	2750103	1152391	1530428	1207120	1732504	1379436	1313844	1339618	1454899	1289802
532.35199_1.01_p	41682	57899	NA	NA	83557	43016	NA	18877	15910	37042	18859	49074	39008	79173	123319	26281	33827	43746	182454	103717	NA	98818	155184	218592	74268	29546	NA	34933	16389	100888	113528	18238	59889	43116	82481	104946	12033	28235	68712	75380	38203	219510	123837	72437	16220	15924	32997	33866	30692
532.37024_1.14_p	4598549	4728511	6556113	5167239	3927349	12406028	7585709	5306595	10308154	6488148	4856217	2687276	3256972	2181315	2606025	3366105	3462744	4943166	2268281	3811957	3509366	3510515	2852234	2930295	3275601	2648013	4572476	3313249	3393175	4211329	4767693	4016241	5002852	3964845	3412070	4450063	4187099	3752808	4482305	3920069	3291737	2561413	3544553	6185916	5266608	4750834	2314863	2472971	1985963
532.37024_1.24_p	4598549	4728511	6556113	5167239	3927349	12406028	7585709	5306595	10308154	6488148	4856217	2687276	3256972	2181315	2606025	3366105	3462744	4943166	2268281	3811957	3509366	3510515	2852234	2930295	3275601	2648013	4572476	3313249	3393175	4211329	4767693	4016241	5002852	3964845	3412070	4450063	4187099	3752808	4482305	3920069	3291737	2561413	3544553	6185916	5266608	4750834	2314863	2472971	1985963
533.29749_1.46_p	2878497	3067393	3698493	3341723	3216554	7263501	3407320	3174947	7977758	2694846	1813099	839048	854700	931292	547719	849840	749585	1333240	777642	2346517	708870	1826548	1176995	2850792	1349706	340726	1161664	1167895	1143752	944539	1551790	1146671	1295867	1694835	669536	1107460	2544187	2590963	1057255	2473358	1859230	1059572	2752079	4875785	3305341	3081785	1769706	1036846	814320
534.2973_5.85_p	3822682	4036772	3579067	4276404	3267175	2177557	4751606	3065052	5007753	4923659	3395441	4363180	4271734	3240175	3501574	3236115	1506439	4817438	3586558	3193298	3957887	3841544	3844067	3685687	4490566	3741264	2432085	4302576	2435549	2793903	2511944	3630307	4682734	4010571	3766391	4893075	4117700	4212682	3382816	2552320	3365800	3705025	4190638	4081917	4787839	4373530	3648637	1905299	3062037
534.30151_1.45_p	353713	561651	674601	724433	405013	2131042	637693	593131	2515163	227932	229373	NA	41455	52860	28197	45998	34480	53495	70550	168413	20891	210225	54291	280488	89183	NA	39806	73711	39873	60732	72094	23605	24183	99298	10648	63711	355747	233362	56208	392574	155342	81159	224388	1120434	508824	522550	208565	39412	10499
534.31287_7.38_p	361221	119502	352161	275828	310443	402209	355930	346991	463736	380669	82996	870597	296539	393652	606793	335528	230894	821125	519255	360206	951395	535649	419629	576677	733850	538906	592403	553023	1187748	936598	306989	481504	590651	421882	998579	654810	767958	276536	1062312	372547	1513668	1022206	993948	178701	1449802	303518	780876	239706	1469826
536.38123_4.9_p	9683498	6970230	12576312	7421187	6289722	5597109	11617516	12474105	10488568	12515958	15193164	5226419	7154135	8138566	10050249	11253347	10609667	11867401	6696699	9903107	16268211	12914939	6709829	8269025	7266933	7338752	7121166	7110522	5477968	8064066	6775931	7123086	8180336	6259112	8613919	8582046	10526782	13086419	7110950	7479074	8940252	10045000	7301970	9682146	6271180	9835319	10345010	7476071	8857099
536.38141_5.36_p	20600440	19182919	27322472	21624723	19620251	21673752	25464529	24979942	22223312	29263578	25072864	20213356	20402414	22255688	25116795	25979650	24546595	24960937	18814128	22021795	31702498	25485745	28629419	22115409	22456039	20770078	19724612	21947011	17396160	21382318	21535060	21295941	22580022	28432984	21924117	24920209	23837375	29794283	19233042	22043767	21230723	24730093	19372593	21574396	22616939	22303236	21881462	22916025	24141808
537.38031_1.09_p	3996814	3224159	6384251	4193144	3436416	6170134	6370939	4619379	9321952	5838961	5101528	4564161	4863459	3827190	5684679	6044215	3175378	6527109	2776742	3399216	6565867	4670954	3718750	3166592	4256508	2672894	2785407	3398195	2915008	4308042	4124159	2579075	3591995	3415051	3725288	3545062	5663578	5582736	3342159	3154625	2667258	2652449	2697205	7317939	3986921	3743597	3439828	3104506	3650423
537.38477_4.93_p	3255149	3034065	4202032	3714151	2884140	3142016	4431825	4550460	2908803	5652278	3254825	3846685	3340750	3400365	4003888	4077497	3354392	3889744	2989395	2607661	5761082	5276433	4805390	4152540	3254265	3297448	2048679	3635457	2150914	3009937	3642076	3486913	3879788	5346848	3934245	3071429	4450162	4864731	3428612	4136607	3332877	3501013	2895533	3330910	2887773	3763585	4360379	3921082	4024516
537.38538_5.3_p	7079501	6248165	9135575	7156766	6415370	6312527	7461567	8701886	6738463	9555837	4621776	7248565	6982403	7605879	7318690	8931945	7996902	8493962	6542796	7591482	9935635	8642690	8701969	8228793	7112518	6976532	6610464	3592869	5423069	6775812	7048101	6154790	4235662	4914053	7781630	8264100	8190261	9489870	6363320	8262844	4967469	8285221	5949658	7770104	6896488	8947864	8064967	8191561	7358480
537.53656_0.83_p	1244374	1070808	1386136	711672	992312	842529	1034340	863559	652191	1452406	910270	1364205	1100939	1818345	2122350	1537128	1412508	983087	798851	792235	1634254	849520	2593386	1437970	1368642	1131971	1160599	1041292	1724571	1381303	1491095	1065423	1029548	1528144	1565598	1894961	753754	1043730	1585854	1063220	747309	1234239	794908	1209781	1338294	1081668	861786	695632	1937067
537.88214_1.09_p	2172116	3288629	3179124	2357651	2265798	2980165	3358812	3880200	2952067	4765301	2673889	2291086	1726805	1521376	2679321	2993409	2569760	2358712	1330522	1958316	2449372	2644677	2857014	2112537	1841772	2661273	1561119	1700382	1737790	2227295	2223017	1677781	2448788	2384253	2303114	2172902	2886857	2455204	1772710	2860683	2100264	2016968	2362382	3836025	2171699	2132046	1581998	1845512	1484482
540.44788_0.95_p	598861	667618	462417	11706	346634	797110	283392	309997	210531	423293	272593	923516	407195	555516	1340634	188373	561604	500052	2869779	508456	457443	449381	1405002	921949	1163491	564010	145601	505777	699431	195686	983113	192265	1288764	630344	1666256	255995	40551	239423	649434	667712	314884	2363968	1086052	501665	85271	451372	570771	756442	289312
542.32458_5.74_p	4934618	5462376	3508755	5361245	1706082	3977494	2305312	16609824	6370548	9147963	5780395	12044707	10012162	17316960	19957114	9718633	8842731	23375445	8021228	12165085	11244979	15932855	12673963	9374135	11907911	5646664	10206717	20704966	9948914	10105679	1770157	19331734	19818436	11527096	3483081	12354435	5501103	1949982	28809838	12976804	1643804	11114033	10489550	2909002	10263697	11989854	10759177	11547223	20576995
542.39075_0.88_p	101602	17199	113662	28130	49397	177040	31748	48422	26867	92771	103690	50262	20091	35436	98853	127017	73891	76463	37659	156824	74133	35175	119634	42769	92692	116778	18935	55360	70460	67591	132482	86152	46967	152251	139172	62308	55273	221954	81551	28092	15051	36389	39933	110314	62299	38892	52201	50586	173688
543.29535_5.36_p	6631754	6926915	9448776	7473426	7756007	4158077	10796589	8116244	8531433	10014361	8472948	7660156	7533649	7251268	8187815	8954027	7202779	8967072	6881037	8922648	10666216	9897579	9174065	7884982	7490903	8502330	5776039	9088925	5173601	7435129	7764163	7429718	7009427	9132920	7694553	7777352	8441168	10300291	7307481	8101541	6334892	8664517	5966893	8672872	7270606	8423810	7886553	8088393	7472709
543.29535_5.6_p	6669354	6926915	9141453	7473426	7821947	4158077	10771586	8249874	8531433	5045918	9071613	7660156	7545368	7251268	4825071	8954027	7202779	5621584	4304350	5059147	10666216	9897579	5251887	7884982	7860007	8511489	6147912	9088925	5173601	7435129	7764163	7429718	7009427	5835165	7691827	7790220	8441168	9602104	7307481	8101541	6334892	4687967	3380604	8672872	7270606	2921092	7886553	8191567	4556796
543.29541_4.95_p	2858093	2897751	3833905	3759216	2741478	2504147	4440656	3910009	3994403	2661898	4443758	2739731	2852226	2868164	2017633	2649476	2804690	2886352	1275497	2431754	4516021	3293469	4337735	4790243	2921566	2602485	1873858	3527727	1401864	2826877	3618030	1277984	3521819	3490385	2539057	2316262	3613104	4266434	3601782	3678038	1596778	2767479	1943854	3652884	2859227	3613555	3169497	2844866	3074545
544.33893_5.44_p	26375120	45765213	49067858	51327969	21053038	34834456	56195195	40605789	63277435	54459834	33773426	50152980	39096319	36318469	43202662	64093511	23508779	54350202	35014186	46480515	50847214	28733656	73781053	53725218	54883456	74016017	34265000	65690271	29946180	39007207	43754432	42956552	46417515	46404271	39066506	46199525	40743079	36796323	46099553	41613978	41730187	43845599	49204284	64860923	66773344	51080887	52374296	36806749	46481472
544.34052_5.69_p	26173419	45615260	49067858	51298811	20826506	34569381	56230202	40748635	63277435	54299392	33703530	49508816	39083502	36169925	43434169	64357105	23421368	54350202	35124443	46448002	50847214	28381183	73927110	53725218	54965726	74127799	34265000	65875103	30052315	39007207	43754432	42918138	46197432	46437075	39154156	46199525	40743079	36796323	46009888	41613978	41730187	42988641	49222812	64713616	66773344	51261037	52423768	36501359	46516690
544.34985_6.73_p	7345917	7111934	9780046	7396624	6630930	9475146	11155822	8739075	11103959	14777608	12531094	8224137	10056829	6700696	7576208	10959093	7710316	8701041	8581394	8884101	15775312	10406165	9592612	13079844	7077565	6398528	4195709	8810438	5978549	6836419	9396456	5838022	7563321	8989278	7622968	7849348	10983632	12979910	7326909	9766281	7080629	8948587	5988310	10050521	7159398	10235981	8953015	8195016	7522744
544.35022_6.46_p	4744025	5008393	6581143	5298008	4249748	6077756	7102384	5103461	4882592	7394751	8058671	4663189	5146839	4343107	4918018	6169544	5153221	5755121	4117559	5056314	7063968	6153990	5860329	7262824	4821254	4809155	4824667	5403208	4337879	4034713	5813567	4648636	5027208	8918287	5702590	4864937	6420579	7002137	5361547	6024845	4308964	8653719	3634646	6310062	4755436	9998111	5187833	5063035	4506492
544.36975_1.06_p	448333	556460	795797	637267	372895	1590623	645845	449444	998376	721714	842954	277527	295023	185158	459177	341058	345366	478160	319444	494820	373499	549362	675876	260778	402770	381751	578552	466394	498836	693858	990633	631796	654396	605843	393150	389133	463353	321117	524768	348706	218999	374558	253791	645890	297601	312226	243631	355634	201175
544.38855_1.05_p	7128602	5823507	10067347	7430304	6781253	11237594	10411994	7810134	8368774	9992453	8992000	5776657	5750847	4945065	6733904	6629370	4779632	6937719	4427695	6669313	8260517	5407954	6661935	6949644	6306437	5436968	5804178	6274854	4626199	5130574	6973355	5249832	6600012	5487491	6575616	6731461	6423070	7153511	5183913	5692491	4492154	5020799	4932029	8295412	6378360	6875136	5220675	4918885	4573665
544.40588_0.95_p	1101478	940844	1715227	1412402	1108358	2072273	2145173	1413566	1621667	1725164	1529188	916969	921943	748947	985870	1082382	890166	1186371	728888	820356	1376544	799756	1045223	1001867	1027014	970875	1087392	889261	902769	871033	1241806	883901	1257470	1147700	981232	1121151	962556	1147534	987054	893507	693233	762403	718960	1299985	945484	1199524	691968	846112	668364
544.88971_1.05_p	3280267	2995152	5317098	4012309	3217931	5556977	5273932	3955791	4472395	4834820	4463756	2565251	2377043	1964943	2855404	2765925	2194490	3177916	2204163	3242069	3724592	2708652	3266532	3148281	2884706	2573994	2355944	2561602	2485890	2642780	3542716	2620179	3164294	2859585	2777606	3226401	3156555	3502876	2773725	2619468	2406034	2337576	1911756	4028902	3017790	3860174	2244557	2279518	1889549
545.35321_6.46_p	1142036	1208913	2053252	1338636	1256528	1562063	2114739	1485107	1563144	1554493	2550102	1193853	1352103	2608055	1642997	1809581	1520579	2014635	1154245	1404999	2307113	1914647	1383454	2060869	1304426	1307769	1214039	1412581	1074827	957113	1605879	827321	1341022	1976480	1530057	1552629	1772271	2152834	1266212	1506925	717259	1319448	790552	1603519	1177838	1621253	1354805	1434770	1239519
546.36713_1.32_p	46079	14534	117671	104766	104660	314579	89078	94775	432293	137595	116981	14442	59285	27450	17640	NA	26674	91424	40236	95573	170941	75004	69841	137616	167992	11822	54061	76422	37615	42969	112288	15022	59947	40630	36333	55116	126816	37909	90634	66500	252984	224478	76215	114629	140429	68386	111017	21183	212918
546.38544_1.08_p	4326977	4463270	6454536	5225307	3918511	10776974	6646753	4612943	9304467	5809882	4243137	2909144	2879512	2283802	2900154	3453660	3250233	4155119	2233165	3685814	3782492	3044917	3607550	3343831	3684159	2778833	3427239	3121335	3408088	3446364	4503665	4001462	4714002	3739501	3044254	3634065	3864189	3870152	3488502	3656410	3089683	2878394	3306297	5552876	4978513	4717526	2264276	2490413	2283945
546.38544_1.16_p	4326977	4463270	6454536	5225307	3918511	10776974	6646753	4612943	9304467	5809882	4243137	2909144	2879512	2283802	2900154	3453660	3250233	4155119	2233165	3685814	3782492	3044917	3607550	3343831	3684159	2778833	3427239	3121335	3408088	3446364	4503665	4001462	4714002	3739501	3044254	3634065	3864189	3870152	3488502	3656410	3089683	2878394	3306297	5552876	4978513	4717526	2264276	2490413	2283945
546.40057_0.95_p	1050027	1824862	561963	457166	1215924	5737813	1799219	2503370	853833	1333329	1055722	8903297	3550081	2168735	4249471	16809103	4069216	1606927	4496795	1236308	2984345	1537322	3867141	3259546	3300521	4495688	75512430	3821091	3132677	3468130	6278633	3166809	1809811	3567599	47496198	2207140	2165498	1500659	16780230	1731706	531374	719137	474989	964631	633859	765527	498348	513306	1012545
547.38928_1.16_p	1137243	820104	1581936	1028142	666648	3128650	1325453	1200699	2449309	1270437	928777	573216	518018	398138	758913	791981	671394	725939	419831	634779	965304	563317	815446	760755	705892	539283	555525	544759	715938	1003561	984211	1058249	944420	895864	577665	839426	801868	788224	709610	822082	596196	399412	611270	1172303	1370834	1165114	552789	464310	427509
547.38947_1.03_p	1137243	746710	1581936	1028142	666648	3128650	1246963	1031340	2449309	1270437	928777	573216	493569	372894	602525	791981	671394	725939	419831	482463	965304	563317	815446	760755	645473	539283	555525	544759	665755	1003561	984211	1058249	944420	841833	577665	839216	722276	788224	709610	822082	596196	399412	611270	1172303	1250662	1054487	509489	445335	427509
548.36481_1.32_p	721478	668221	1063677	879304	766401	2132002	1310610	807778	1975827	1202212	616087	381664	482214	260669	541773	426332	389495	919563	287816	547152	616878	516705	494340	618588	629586	381186	700684	510471	831055	578898	668063	651715	802240	613114	601247	656607	885655	669650	691359	676924	980679	566006	791927	821309	1147512	696137	544658	352195	850299
550.39673_4.91_p	75898325	77774576	113741933	89265324	84005871	116100861	125930348	99213991	96988956	106706458	135970377	80806250	72167859	67481697	95575798	99035326	96786552	97962082	74813283	94682079	114167025	103285890	97421213	115463439	91067840	69703591	83148761	89350187	79717334	50364734	101124423	77947981	83245053	97497193	84066440	79050489	104770585	111036632	81418314	88328559	75730673	77646181	62634506	105431693	77081170	91987241	92963472	79466794	85551689
553.37549_1.31_p	452008	572634	518393	746623	373821	1234186	859421	629345	1268883	826700	269175	125339	205193	83233	183575	291816	178237	362622	179193	318244	370601	401088	274775	292284	280190	252704	367476	463672	466122	436662	321253	387130	453734	368427	369131	516112	554604	512034	450455	404174	548006	304674	353446	603139	578511	545612	128336	241148	383442
575.46808_0.91_p	1687043	3351738	1330692	829161	2322209	3048473	1354276	1233466	3685819	1764440	3289083	3425264	6005395	4382541	9485667	6016670	4324656	3539849	3522089	2201685	5094456	4690031	3148992	3005543	4137047	10654714	10532358	2268415	3669227	3707114	9040330	3744446	3701930	2671134	3457791	4818414	4163979	3727733	3635454	3943652	672049	2422838	1583181	5805231	4955902	1867249	2940455	816819	2152935
581.15356_1.27_p	750783	830385	1067729	458639	570709	477662	1619581	1013215	397500	1079266	1621831	900530	646520	727846	870669	930372	373063	615217	508822	602118	699320	922298	617888	458530	853147	777296	477946	676381	585377	444500	964804	556068	566383	510035	677714	439257	642090	1039466	645972	462871	522821	736507	310335	948655	461534	725153	514527	525905	440850
583.25494_1.12_p	7241549	5827753	1964130	10375281	14848219	12812480	2242986	1746390	3741293	2649111	4364355	19036734	18473701	5937645	5949029	12695995	5437846	10834646	3907517	8528919	22499839	12071480	5680312	20865675	11707584	33666686	2967139	4233425	11766964	4075882	9178699	20755550	7936658	5781355	16436495	4785310	16398546	21736873	8003050	11018046	14354994	4492736	9170218	17905812	8115935	5948893	13572873	2166774	5796417
585.27112_0.89_p	88654317	54719018	14801170	75954506	73180257	70306715	19749184	47457084	18013216	68688259	43420217	51572779	85050170	47406553	42487885	71186708	75515458	92924785	39673929	32536749	107883415	131729099	134276214	63561396	100068075	109853647	69688100	27472373	124589936	101853642	74356811	61287093	90025588	130140837	78168624	76157506	129051405	122167648	39031425	99530543	126310804	70059692	122362608	122359303	82288615	88252696	43900961	75557784	101639698
591.31824_6.18_p	NA	93354	54152	1119649	139038	NA	141253	396437	NA	NA	NA	310578	NA	2191642	685040	3260427	661930	31667	101633	99097	310880	10142	132077	16250	NA	171902	10996	16958	128945	150286	240767	243605	213286	713298	12345	38204	437252	160772	10154	4035802	210222	NA	10105	3151335	NA	127102	13018	180027	128927
591.31854_1.27_p	NA	2094818	48116	2928721	117723	154039	28888	719305	NA	5634983	36929	19824	19621	2608171	620529	31194566	589349	22558957	306389	348411	631846	77375	5209646	825372	4051940	348120	NA	444823	164167	9961042	541565	252994	2090211	3740022	283404	5871830	3113871	11807235	NA	3557704	2521139	902719	6857822	1466835	11516111	349986	1181935	1086873	803871
593.33398_1.28_p	NA	953078	788746	4315973	1256240	NA	1336821	3466071	324863	NA	25628	2889284	655898	17564740	5439345	16175156	8156881	1653863	2863525	1858283	5691841	1001695	4833133	685583	516150	2428959	203840	547638	2287500	5613168	5441910	3124737	4780092	12540214	652813	1804874	4328837	2345711	495153	20066754	2169515	1751379	755151	15786555	NA	4484086	513429	5757711	5121302
617.42896_1.29_p	383345	299326	1594427	354982	971024	1074975	1337765	393867	235521	931124	704553	459078	469825	408310	530736	575209	331963	1018845	929985	582804	742533	730134	382286	650394	770008	189581	367177	382522	470110	429688	384389	417236	605724	460809	650721	610032	589857	309546	328756	489786	555376	696676	130421	954330	271911	374814	602252	808542	544230
631.43768_1.24_p	383771	546181	1798392	863718	364585	305580	1459414	440290	452085	739652	1615875	842525	713321	757486	741111	657214	420707	568302	999015	1209157	920434	1315935	900621	604989	633468	643937	386123	846959	1190495	409380	860687	709739	512229	349804	1230991	487783	484499	1406660	1334481	715631	279848	1147771	388603	640363	495046	1375980	536819	295219	1032548
639.4458_1.28_p	7130495	5447478	9702611	7076921	4133587	10050032	10287680	5625644	8393109	9937811	8686548	5545241	4758854	4586901	6185634	6493475	4968213	6127784	4740732	6183894	7848968	5764660	6686084	6484762	6224842	5513261	4297749	6187442	3854867	4584742	5332798	5111908	6483448	5051651	4573542	6854154	6505348	7275196	5761324	5522092	4556502	5223403	4305311	7379242	5826490	7006977	3866057	5390417	4096590
646.4444_1.28_p	1147109	742648	2090898	484817	735571	1107960	2114373	1155067	679755	1965707	2290661	1508941	991546	923564	1902448	996726	844635	1058426	836608	1255382	1521543	1061066	1181047	1541102	1148860	1174257	1127068	1024271	1000979	990024	1112019	632135	1060891	1535335	1795584	1259455	1370596	1092822	507857	681417	915925	979978	925170	1137194	542757	638680	1617251	542911	1052984
647.45917_0.98_p	2080677	1441957	2887445	1924152	2060690	2427279	2885650	2281277	2212023	3164696	3036925	1498275	1834671	1759612	1913060	1746212	1408908	1858783	1631158	1950047	2277702	1696265	2175204	2045492	1882957	1710504	1617671	1671099	1796314	1553869	1980918	1587979	1683575	1619176	2137180	1880771	1666996	2021884	1649503	1672160	1752791	1461662	1513301	2275982	1574613	2408854	1626419	1638286	1563453
675.54443_5.36_p	1711028	2626539	862775	937446	1897506	1330525	2096170	1462381	2301757	2402059	1454451	2301641	4326113	3043055	3373961	2509781	2040099	3842195	1843609	3476324	3256364	4109087	2673970	3506220	3197670	1430039	3576459	4762185	2075054	1626908	2822687	3009910	4128564	2310775	3467623	4277740	3078529	3624499	3552554	1973398	2210114	2840873	1830062	4372509	3134855	1956709	1775578	1965576	5063735
681.46735_1.3_p	1055259	669248	1581910	1005071	761521	1399455	1572775	1413848	653927	1615744	1625212	588153	647149	791250	912192	997500	469601	540643	717283	701529	1094070	668878	1274889	1181397	1406285	549875	583888	605857	859167	601003	585951	783558	1066856	424126	997799	1039418	927174	1485686	658374	577949	715475	672796	570764	1298927	678209	988009	901110	825304	625257
703.57526_5.28_p	34047187	42148208	27021138	26418792	30585724	44905864	30534806	31000082	28806747	33419482	38374925	34151904	29802730	36580644	41046901	41451170	27061651	45542416	37644044	31562751	49137576	36837499	41876252	44306532	49815622	25753779	36895155	52982978	36100851	37492665	38254575	38440069	51724943	37888577	41930897	38257307	37584084	44361381	42599125	26484140	38193111	36206894	29580827	50353782	36186896	34222538	31287539	36776587	43183068
712.49323_1.28_p	6417553	5516711	9625891	4289619	5334638	6302329	9865812	7819331	4754152	9152838	8143931	5470340	4754632	4277063	5918096	5521718	4513168	5682451	4466938	5903002	7052001	5087161	6480180	5300709	5185347	4864577	4803462	5121943	4462479	4749524	6179144	4453623	4958030	5513716	5539057	6528889	3910037	6456598	5151480	4432823	4473834	4851105	4461080	6171309	3922732	5497461	4071535	5184067	4401053
714.50476_1.09_p	1517429	768770	2666883	1625094	1420645	1802955	2512954	1981314	959029	1929226	2722105	1858559	1677969	1442259	1806053	1422698	1437181	1653346	1421480	1181427	1725712	877186	2322021	1843416	1508053	1156368	1208064	855737	1128377	1194723	1628506	989370	1206033	1068291	1675932	1843361	1590564	2387473	1042458	751512	1127418	1068708	951594	1627752	987823	2069570	1281623	1585298	1075438
72.08092_9.73_p	8370836	7550610	6928307	5387617	8918758	10797984	12638913	6836436	10222854	9233452	7254015	7871547	9691460	9937872	8418906	5587936	6836650	7194072	7995479	7763569	6984761	7427432	7993409	8895915	8231886	8705689	8405554	9616074	6978305	6972691	8913856	8339603	6139020	6887745	7207291	11484224	8911063	8678225	6667063	8059568	8031821	7564001	8775625	7885646	7656959	6655581	7591782	6922057	7888676
731.60663_5.21_p	5905959	4165902	1301432	2227447	1688065	3538340	2436318	1690689	1747056	3880907	2262006	2421868	2748233	1942717	3502754	3291051	2393954	3690283	2295788	2582471	3036479	2660519	4292486	4587665	4773796	1317511	3762729	3547728	3588933	3111649	2657932	4403138	4843589	2363133	4017558	5395594	2822582	2940266	3858995	2399574	3713920	2634650	1512340	6698318	3267346	2378819	2397614	3309399	3835183
738.50665_1.26_p	81876	187547	181791	202507	205426	93474	617270	205983	110174	516260	214165	327086	208885	192148	242970	160553	307727	235769	98279	101960	286514	297302	220781	215053	242230	132224	175080	176078	84265	78483	170308	178177	105297	111478	116194	201481	184116	174180	208349	101185	214010	94123	87174	146108	162533	226434	79383	266277	193411
74.09652_4.12_p	31927411	29712623	32397047	35728960	34317306	36362746	34169530	31154787	31071895	32612770	34764735	42694522	34851658	39152882	36854521	36217277	33934815	36142201	33658191	31805854	37486320	36528383	37534953	35254830	33085062	33349188	31594373	33419431	39481605	34208095	34768028	35503866	33610364	37420026	36763973	36685195	31304662	36507527	37665681	32486868	32695825	35247362	33370710	30716558	34278374	36553480	32568561	31478082	32643447
750.5033_1.31_p	19740	103959	156443	42591	88040	121889	91257	87375	19850	24845	74165	NA	11745	NA	12852	NA	12222	77264	20407	23730	23140	NA	17980	39553	NA	35186	NA	18298	26280	13846	14379	15361	15282	42923	44186	15775	30470	15277	26864	11182	15375	40790	NA	29140	14685	13322	21625	26485	16995
76.03942_11.47_p	2318428	1409474	1920357	904287	2860492	2992187	3843549	2393774	2223449	1207947	2073279	4444920	2511098	1579699	1715784	1550284	2107166	1953054	2303879	1840561	2602122	2425202	2294009	4181043	2085683	1996033	1506199	2410732	4250366	2547682	3751129	1703872	1950241	1784160	3236112	1869490	2016091	2084316	4187352	1827933	1356666	1937479	1205459	1689838	1598242	2064429	1710245	1385748	1536586
76.07581_6.66_p	1170274	56364904	118392840	6514337	5314762	8261914	386415246	56788341	36554099	35666854	11928180	42564366	467878296	39101188	111607376	203159936	63136869	50586542	42465757	98817473	40524825	71009804	21808722	14931150	57283539	147844723	34530508	28851203	23360786	13742479	42489668	45704797	47653409	121657862	41999529	67770422	36400620	11344562	124356483	111185476	22669627	24334732	19412525	38966443	73731235	47555401	17064199	23980515	82456283
762.52789_1.14_p	700761	823472	682773	871720	692340	611343	1271690	276819	504940	832849	940887	924026	298677	631695	847371	253827	542035	635884	693547	491297	540283	534438	967268	616299	1035114	1172938	551445	735690	831036	503447	584707	863955	1015494	715420	547787	855572	383196	498986	447542	490402	909707	1035240	324468	878702	824058	375802	1260446	456046	1138403
771.64636_0.87_p	1044981	2464429	1126765	1190059	2280608	2601152	3593026	762235	2038248	2469799	2682975	1185842	961127	557380	1616771	643231	754257	612603	770888	1242754	2284954	510634	1143891	905600	628922	1519395	2963589	1553557	555740	985157	557479	1687911	2108278	918141	710506	2065885	569890	786814	1542304	1373970	1266489	3732095	3762415	501250	804987	3377607	1048904	1212377	3129493
782.5705_3.01_p	4950602	14740460	11134324	18862186	6687183	8407256	5584637	6969887	9497596	11706344	8493361	9916203	9131942	10022585	27968066	14693122	10581414	13434322	14218288	17221779	23171295	10910877	11287110	23803044	19772900	14398502	12982876	19030252	12237917	17454141	17162258	9854491	11980590	11447346	12693213	15914808	16761890	10813999	10813142	11807144	15443923	15765266	14322133	18806471	13088529	10887817	9045839	13240438	12860818
806.57025_2.96_p	1867236	2703193	943698	4723350	1271238	593043	1129422	986735	747509	4851731	955683	1766311	7084606	1119621	14067177	917868	2012223	6930022	498787	2143840	1228057	5173652	1776992	5889008	4261835	5393097	7504926	3083466	3536859	10697563	6117698	2454333	6334489	4611112	6425493	8009792	8809475	8528545	7121994	6786942	1800185	4328962	5594042	3076667	3028760	3236655	5069793	6280219	5016325
84.04447_12.01_p	1221106	2282464	2163528	1633555	3128270	2174999	1829446	2007386	2819572	1732158	2091955	2453088	2430272	1877586	2094761	2171395	2261798	2415887	4043529	2104251	2332344	2123480	2441744	2506540	2838972	2405708	2301394	2617486	2491983	2538291	2947758	2624052	2540143	1560671	3065005	1100444	2283825	2463040	2355894	2351449	3144631	2234558	2402014	2690513	2138522	2056832	2605528	2323416	2744602
86.06017_1.32_p	3764022	3578722	5421375	4108805	3724652	8071082	7545951	3204871	7874940	4181151	5787938	2989798	2671529	1549001	3012029	3419378	2751900	3944914	2423239	3852884	4140725	3267924	2719690	4093970	2728164	2565561	2501626	2966892	2478072	1875613	2814274	2206478	2490557	3767307	2954130	1955463	3246692	3827432	2474813	3333845	2046627	2116765	2317383	4276877	2693863	3425402	2969131	2630190	2478039
86.0965_8.9_p	11805350	10713007	12475525	5563908	12208017	15810528	24099858	7804110	14936640	12119294	12070544	10390952	13148740	16045321	11465666	9453428	9866575	10834136	15538481	10378352	11423737	9502539	11064100	12177784	11101977	12322824	11542785	11870022	9234264	10753088	12280758	12030254	11946353	8264116	11776273	15834284	14091433	11219671	10554578	11206617	11269088	10915857	12006145	10801472	10327921	9846417	11095577	11887329	11508428
86.09651_8.45_p	22586687	16832019	18570048	11749714	18849725	27417173	31137879	12087406	21495533	19522225	18202685	16697642	21217128	21571467	17377567	15085406	15799323	17367406	16103678	18463248	19772778	16334537	16797918	21224400	17372671	21202689	18134031	16244862	15546413	18424813	16801767	19763823	17606765	13938924	17593743	24633569	22233556	20886371	13693284	18283489	18732785	17212500	19881844	18285538	16535443	14222761	16048637	14999088	18146857
86.09655_4.88_p	295336	312833	3308939	781885	583789	1137109	839311	173608	1134444	445851	75251	1174906	684496	758680	5936164	251016	446555	474410	6522373	296957	1143515	1438320	357223	887458	711281	249641	1021790	230704	1294628	533226	459445	503169	449227	1630046	1219193	351062	346608	2639883	1146783	769961	1249778	426177	351150	923631	369306	643387	853642	528441	14635815
872.61584_0.89_p	220884	47782	310222	212683	110515	246550	272077	189196	147767	220634	316911	130340	244461	73720	169241	94193	41830	142141	150962	197867	396815	176132	228629	268301	110160	213415	56724	127145	79434	35248	278623	159752	90739	55733	156091	163055	116017	170605	124893	95887	148779	190790	36938	193179	138922	112546	137515	160590	130107
89.10741_11.61_p	NA	326458	314571	NA	275899	321867	369321	1593563	323082	157194	313300	737885	350472	102419	515375	NA	161869	718739	159441	350546	1947315	290759	1157698	1143354	209740	252300	135908	336554	249708	444693	789737	463222	397434	402687	102666	583550	240856	134582	542227	179477	105926	888632	NA	162257	85233	260079	292574	139371	152182
90.05509_10.76_p	32533968	33682221	42733617	40711610	52600914	43873690	46982915	38324238	45234846	53756954	47213327	39124168	27786930	23398420	37563689	27323257	32057825	31741099	37443848	25556254	39385264	41443370	59697937	34238837	46281826	35535206	43204181	35377971	34551724	35410163	53575397	33455701	43256969	29991284	34103153	56804546	41750033	36374222	28778735	40146123	38757769	45527246	34211862	39781201	43166676	44003738	35065409	51688514	47150496
90.97672_9.35_p	195344210	184362909	195696498	193531522	216591107	201521284	202416497	180117898	195472542	201697814	204303440	222236637	201248910	207313340	196796462	206827512	190697441	203671096	204289018	199827818	203497326	200031498	204994138	201156614	212310454	202730006	193910347	212313010	205156309	203342012	212535076	210041169	206231843	209190646	212241381	208724024	185533991	217515909	203594753	193175341	200816029	197043160	197666835	211771751	200250112	210168813	195333851	193964243	193456503
919.57062_8.24_p	2408829	2046438	2767047	3317158	3022843	4128585	2002327	3789353	8080917	5099506	3730931	2362653	1972557	2310235	6103127	6360894	4186899	1976637	3875187	5026280	2991572	4234326	7119678	5253570	4715531	3577327	2221080	3655922	1558773	2370416	4792475	3053298	5536397	5589235	4097402	1914363	4166580	6288306	1785916	2291711	2659546	2431942	2043136	3806897	3563905	3550236	5384733	2161042	3796744
96.04449_2.14_p	1059375	882520	1582775	1163556	402553	1982015	2151572	1714700	1438204	1413835	1321194	328858	456766	338695	534675	2733602	391447	754115	749475	1508458	1326053	482973	820975	3392993	1006746	842297	3075144	994885	482156	527541	919403	375515	892975	625439	731857	640370	450962	613267	2172065	339341	797459	426421	582211	505900	390320	893528	192803	675931	402179
966.63867_8.46_p	640177	703320	1247743	824322	914217	692285	797909	1082177	594170	1000862	1530669	894996	809653	848180	730724	1252695	1908026	996221	458281	647846	1082976	1177532	1596442	791704	929986	1062140	1459452	1018723	564982	361569	1164633	1019915	1128962	706562	748782	748666	608123	1222596	1043481	745197	593431	575576	633457	1198273	1228441	880681	769177	720735	1183542
98.05988_1.56_p	27008715	27930676	38351717	29084940	29285430	33475097	39331171	33089406	29425396	37466374	42883931	29881723	30534461	25750085	34395389	38960976	30765046	37843210	26319556	33872799	45529137	37676243	35591131	36648074	28188205	28921427	30167453	29103436	28696924	27954204	34756720	28843053	31892656	40073417	32816135	31674994	34570614	41267007	30150638	31572088	22408565	29553948	20242328	36725516	31138167	34839220	30800877	29036291	29896808
98.06013_1.22_p	29442553	28909840	42217395	29141086	32556078	31876176	42346948	30151059	32974181	34374177	55936215	45027010	39611748	25500350	52222987	55899513	41944593	52190301	39987779	35848021	68406610	40821121	48118806	43318820	33728716	47578422	34888911	36546012	30950992	32741995	41264000	33920655	34996941	57542066	48197786	34577569	38135153	48457067	39137177	36214835	25150949	36187536	24213831	44128228	27827166	39576892	38253108	35783015	37436007
98.0965_5.8_p	1734064	831862	1956436	1616201	2244828	2005715	1202690	1660242	1293513	1704520	1672198	2151730	1888815	2227345	2386122	2320479	2126969	709500	1759151	2098139	1406044	1598854	2042007	1924047	1925644	1907159	2136636	2001873	2237661	2170276	2234080	2053255	1072477	1984446	1986993	1697680	1396251	1502625	1801027	2414818	2112683	2047286	878698	1044305	1517768	1699056	1656218	2263109	1852329
[truncated: 498 more columns]

## Sheet: discovery(-ESI)
Raw abundances of all extracted features (-ESI ) from samples in the discovery set.
Features (-ESI)	batch1_S009	batch1_S017	batch1_S026	batch1_S033	batch1_S044	batch1_S051	batch1_S069	batch1_S076	batch1_S092	batch1_S100	batch1_S131	batch1_S002	batch1_S005	batch1_S011	batch1_S013	batch1_S018	batch1_S020	batch1_S027	batch1_S028	batch1_S029	batch1_S047	batch1_S064	batch1_S065	batch1_S066	batch1_S068	batch1_S077	batch1_S094	batch1_S095	batch1_S097	batch1_S101	batch1_S102	batch1_S104	batch1_S111	batch1_S112	batch1_S113	batch1_S118	batch1_S123	batch1_S129	batch1_S136	batch1_S141	batch1_S003	batch1_S004	batch1_S007	batch1_S012	batch1_S014	batch1_S019	batch1_S022	batch1_S023	batch1_S024
101.02441_9.2_n	95544886	84529481	111737497	140877273	120230230	109192395	82283470	75453509	89799307	114414152	89567634	82509908	83693147	78633530	96901418	94861843	95530661	87329311	78202983	76226991	113387667	71267143	87851005	90122306	102197096	71787840	104435973	84542241	89425959	97885042	57883158	38714138	137075364	91961058	90309151	132114956	211373833	46683190	76405602	97821462	61870697	92523117	85023257	80336925	87746778	50419918	92687066	161240620	107657048
101.02442_1.26_n	8398653	7306893	7373177	8866391	6918251	8103999	9027663	6689999	6209954	6946213	7738309	6893907	8247154	6151534	5658579	9885691	7519453	6059122	6616097	8341075	6708985	7355327	6995247	6515969	6826824	7736231	9342045	7003513	7175826	5655418	6605164	6043185	9097892	11497789	9449895	6536845	11415864	7931159	9929506	6005600	7666077	4972422	9776825	8434082	6485653	6543059	7415123	9685023	7431676
101.02442_3.69_n	36626537	24830595	14768537	127910091	75479625	78640864	21254027	12816415	17711872	35384439	29302685	13949344	34733096	52929048	8972690	14555377	21602531	20957818	6068717	28916489	21222568	24646368	8934033	25194355	45696943	10836021	25461987	10226036	22877595	53522762	27604758	13479331	16823119	40330242	12214266	44720931	16052385	27620555	8435744	21398693	17989625	18813958	26311229	22098711	33981968	18398119	20467605	10708752	23201625
101.02444_3.74_n	36626537	25151760	14741408	128336352	75479625	79339343	21526993	11052684	17711872	35384439	28103791	14861884	34016227	52929048	10260919	14555377	21602531	19969904	4961353	28160570	20820903	25473121	11594518	24570107	45441918	10836021	25461987	11439820	22877595	53522762	28407086	10372523	17449083	40330242	12745588	44379626	15900470	26432232	8435744	19698743	17989625	18284635	26463843	21558087	35032085	18398119	21253845	10708752	23528146
102.05606_10.68_n	4645054	NA	133235	NA	NA	362045	4441937	5040219	NA	3521987	NA	NA	NA	10651619	242721	177240	3462360	NA	1069972	206902	11176382	5149590	4154883	NA	NA	NA	255415	142729	NA	6487117	3961593	NA	11475192	3214305	329185	7285035	NA	3024359	NA	NA	NA	4509802	154479	188137	3684450	3912846	NA	2317308	9047568
103.00375_4.1_n	8124425	5063018	8266647	5403179	22245276	2452888	6702220	10697773	14376385	13084591	6624294	8173640	8039820	7901181	6148046	6401823	9692869	8037941	4031043	4664975	6917170	19778244	5052149	6136588	6035297	17395441	11350443	4988213	13303015	9643206	11531444	8664683	10454570	7917908	11220457	4810107	7416830	15772434	10088114	9673073	7017836	6987213	8365017	4588217	9145545	8572402	15270084	6478943	7701523
103.04012_7.34_n	1352128668	199308964	61250772	77332432	90167490	997002292	151336092	55753415	92648725	115201210	361532162	130641434	417842435	2014459389	140742621	81747826	185410656	210707022	112325254	246142207	1031031060	223053073	62152069	857779183	93298763	185162679	58694108	60621648	301618799	743527302	62909578	175160512	157993886	140506646	187066833	152827114	152221947	163635122	331859374	146407283	198873082	50476378	326676727	77582465	83844776	74364781	137710260	36934495	170344439
103.04018_6.37_n	90103763	43451246	30654868	134748441	131078383	147710810	31437200	35516980	41382665	78424853	46458457	31658110	100417149	95784946	60961298	46394031	72759728	58737959	20272735	94614131	101992699	83865699	47398711	66588477	67142040	66054481	58261138	21050842	64716731	98847326	55567051	38437384	67103000	60886374	30636051	109718070	74389261	59818741	31209743	53889871	49580121	61978225	75413922	40340517	61826936	40077127	45639360	42711533	75347445
107.04996_0.81_n	NA	1536859	23825430	1589218	5029640	23523206	34686351	72822180	105641537	209192	18162368	8643347	21771634	3659487	5183529	2292754	25765034	3684359	44715219	13225966	29421641	2038156	346181	881670	45897258	2142256	16777427	18805758	20781965	34677960	10189331	20519396	13360798	33128507	52630993	279002	35820019	1468514	7737397	108643156	20648722	15714816	3664978	17723431	440310	9059194	1036225	37214165	1793220
109.02941_0.77_n	NA	1410758	4777701	NA	72739	14262	1377822	622567	3866227	335144	4771292	9665510	2951317	2613958	13316829	2503973	2347656	2043104	2636577	2760977	5565992	1443517	974862	66986	1328993	1462501	3101567	4506211	2989624	672670	991029	12632843	1334286	9265954	1360439	217453	861902	3370437	2713283	1738656	2681727	3570979	4735527	8505394	NA	12578458	2956233	3801262	1627933
110.95808_1.39_n	1202605	186835	2076604	551768	NA	1116656	5472115	3263197	1110698	1672021	2894358	4050792	5247088	82451	4212838	1170648	1402835	292373	748677	1104976	2461224	352278	272436	479473	62778	2197183	366397	733148	440123	387350	18079	660082	345522	643886	6025319	540127	166291	1984713	901584	957250	103074	121516	1378748	174329	51929	1869176	329862	110942	1462079
112.05177_4.38_n	420464980	406846694	424119426	399558038	428255929	384377770	567470760	372866980	320419922	317479127	388524122	530582893	504060898	346458293	417867005	410914692	408859833	493325559	465087543	474028274	361150860	415783591	478359110	493374017	547521501	499730079	481354387	557843181	573370350	528239244	416169956	472821048	413927820	462768434	381797733	415817089	636374173	435193611	549665850	631088317	482232008	413225374	622869174	496668570	469840331	466946653	482924711	334245568	470737061
112.9857_1.04_n	56427386	6268380	16033114	8216379	6100836	13305990	14790441	18990432	12038471	18839324	30276598	10661025	11799176	4533877	8733315	6897547	6712713	8213496	6412721	6642807	4633815	6872148	13070273	10214558	12451749	9135734	18821291	7962810	13253944	10679629	16655508	5973952	7430977	17805012	7846993	5388965	7875857	11519822	16514759	22411117	6384057	7016220	11643607	10048702	9087418	13514688	9192295	6442070	6952055
112.99947_6.33_n	16651728	14354441	12703091	14438532	16562249	14371277	15167836	14051820	17059397	11697689	17225391	16153385	12384421	17627077	15761832	15416927	14869759	15749478	13720386	17135633	14337772	15238071	17171279	14404682	15133779	14968605	17824725	13806401	16474216	17273974	16701992	16083086	17340252	15292821	16155030	13872531	15355397	16754023	17023298	15282326	16434284	10542676	17385432	13808893	14602638	13474794	17111453	12273506	13055808
113.02449_9.19_n	109077292	103993637	127196224	164664877	144732978	125045359	95694547	86460177	104346602	141611566	103969710	108759511	110407070	89934084	119872954	113414286	57895660	105472085	102419265	95709903	122031361	128191026	98295109	95755309	114134333	97440986	109390414	103407447	106933949	112654222	107853107	82646089	154584244	108869271	102874675	167657824	222085832	98469946	102061841	108251407	116416977	105936634	110798293	111503353	99604350	100600570	108313436	177460203	128270475
115.04012_2.74_n	610867291	513464648	421132334	1015721038	666633247	615149561	418280041	389582871	507612480	650546104	437608373	566246308	565454652	705000599	476730204	461413326	607801459	456160081	401567457	593547770	580830508	550132747	457001146	602071920	577349054	411652685	515374637	436565283	566845489	606936913	547962396	450500474	510189651	434072983	426516120	674966018	535371606	520511026	444805385	507091906	513642921	575134617	585562210	536284755	615287954	486061775	575668220	511131549	484232049
116.03534_9.13_n	5574545	7445739	7013281	9868116	5299583	9585033	7347162	6332933	4188630	5440952	3182660	8390416	11792605	8869175	4229558	4779309	3285993	9671151	7008156	12801222	20494734	3481331	5933274	5497485	6054474	6821952	5601045	4449545	11530987	8086029	5288165	4419843	6982405	6600032	2722186	6459608	6916114	5299462	15849407	7552724	5939912	4626994	10074035	5847410	6765130	8963165	4784897	3466312	6899178
116.03542_10.02_n	11170359	15566561	14766097	11353656	18354869	13550679	12609948	15196819	18389030	12317403	12323821	16017480	17472427	13779046	14061363	14495751	19063992	15945509	25098191	13177713	14517543	14664390	14484734	17713635	16769808	15705836	17363235	16602211	16415457	16922513	19178657	17034018	17339129	15590098	18818753	12958162	15615612	15969820	14941654	15810965	19016103	13103009	15184099	17632695	13307401	13950477	17753566	16972561	16726275
117.01945_2.41_n	26065331	38171865	20359282	31491615	27488005	34386105	23277596	19315297	18553073	34107198	39117839	36559367	30002188	25112285	30634943	32763305	24097917	41990288	32346882	56892887	32619546	62793452	29650318	14890461	32761181	22983341	29099410	24279782	25633629	21445131	25699343	20962237	35185792	39540157	22156732	21219020	50337608	29586808	36278390	23167744	38234791	62533633	25037618	38862386	30267079	21108059	32700065	28239555	32704035
117.01947_6.36_n	12731096	9902029	7094947	10317326	11150167	8963757	12901266	7302550	10166158	9790199	11344878	12731818	7990403	10869736	12713280	12155142	10914179	11323970	11759200	11266121	10387712	7522249	7336745	10922322	10687668	10544734	15489384	12048284	13158661	9889566	12366041	11406389	14548941	9927669	13244750	8831581	11790747	11720242	11821594	12324255	11779290	6833450	12095832	12449596	10758400	9934243	11348526	7994601	8990055
117.05582_4.95_n	695047827	235820508	121117389	170420356	503438507	450943988	180021424	103847182	207339980	220045426	378600807	638977979	265135372	204628144	215614771	200893813	308452776	272067726	412469767	255792548	856341575	167286415	173589388	205673313	189027436	178126593	211619739	172804240	211134218	251664078	205306668	126290449	140343341	127476552	166567351	287285937	158461389	204966981	119858713	107777011	244376631	242707726	526526512	218256995	231103004	159443686	159518177	306885785	220243971
117.05582_5.02_n	944712962	768769	444030	769029	1102234	579353133	237081867	130626026	594233	252506200	768416	488960	696143	282671767	517105	486092	406258669	367108127	645062	800262	1062961610	205076735	205094263	281692910	498347	642363	271997731	630479	263797364	355388649	244868393	157354329	176717274	169900783	397781	375366481	207660643	400647	467935	442202	322691399	322757454	633402748	471892	277108610	219215389	191238625	338063577	282921121
117.05583_5.46_n	46347785	35502181	19049834	33042352	16643483	48645674	51589503	21118741	28249826	22773435	45343719	71397272	48029773	36945803	35298411	21238510	36911068	27712654	28053012	41680237	40936648	22660792	20652168	35711237	34582293	32033561	35810905	40592738	38908318	55402603	27093516	20110770	29085667	25232135	19200315	26636235	44418419	24280978	19856884	69877608	28940466	33024934	32448136	17355408	19690633	55262291	21223425	15510165	21405960
119.01705_8.54_n	10800592	4173888	5408635	6233324	5814273	6383347	5350540	4956944	8238710	10407227	10254618	11752540	10749635	10764847	6772314	10094835	3152900	6441756	6088388	6654306	4443244	10033807	8927183	9123662	6434882	5349215	5260224	4500274	5976334	5690981	6504721	8948361	6819735	5398803	6969322	10983626	8131986	8512201	5341306	7563304	10256755	6341149	6655044	7816857	4202530	8781758	13071407	6213806	9176714
119.03503_9.19_n	144076600	186743007	156469140	191512345	171477714	97561613	171557624	172920289	130656199	260649922	133730029	179856633	139337508	95292579	203520164	125589705	169667097	151954954	164293675	111993634	219478494	213861869	115459893	197047397	174740348	125915654	108768868	214512681	173134654	247749421	205957778	130756239	121104879	178323387	205490765	281494448	272088085	189314794	50776735	187811277	120885513	217588911	186740004	180207379	184767787	200844105	102087737	341254740	167625218
119.05022_0.78_n	896491	2741750	1886831	50238	1385362	NA	2651824	2695374	1044819	394547	891749	1146567	731545	6273217	3453228	2362353	754081	2237747	1891351	2141515	6885804	1484396	1630403	3350107	4453387	848109	1009445	2347853	1492236	168697	2460514	295661	953995	3837369	717181	4356384	2842875	3744265	3272875	2422936	8021661	11072263	2768749	1800271	3412031	433517	1341887	4898571	2691282
123.00893_0.72_n	124811	423498	871427	59407	116174	19251	533334	199563	474012	108014	1830840	1696323	684052	2208865	2533131	2177402	1449108	1720483	648110	428447	1167693	485380	255883	65977	634309	174773	973246	2096325	894599	168058	705401	4753707	1731441	2260218	727364	556061	129950	3565847	798652	3011875	2392276	1793289	882631	1287226	76418	3519283	645541	562202	617355
123.04519_0.76_n	NA	23594	4096371	NA	NA	361135	477465	1692777	2523871	NA	330408	348501	4270960	NA	644980	15294	408107	35915	1623343	2259116	486457	63205	NA	NA	20163356	1767142	3993564	4308375	306918	2419113	228401	828872	3175761	288352	3151824	NA	2303384	148402	588635	4387664	1677402	268408	29999	231513	NA	819052	125669	1308527	295018
123.0453_1.37_n	50712	11781834	10914709	27693882	18595458	74482	598422	1166433	99337	29933	NA	117729	387685	2245826	803655	782133	9427063	678287	2713604	1452746	240598	16670580	4342416	779548	7320568	5027133	208370	2447119	883499	22081	88202	2554115	831326	3423282	74494	14941304	21013	258067	883792	4146197	115945	52471	290429	35472171	1091644	33378992	363819	2350431	3428136
124.00748_9.4_n	139235753	128453700	172277081	160703823	151821490	92694716	113763092	143177387	197310064	166839228	131550586	120405381	179852172	124796351	138614151	169727029	95383861	152981816	74507775	223589731	196374991	156426692	146892787	244126118	89610171	181866888	109133822	110865722	175320317	128143302	136584282	130691468	148613773	94574814	144971715	105383903	156360636	147814067	127652619	111037142	119724661	115852945	98414969	143800817	187676240	123805482	145806622	71742853	148421686
124.99149_1.25_n	4171758	14303945	4691315	3879654	6696774	5978699	5427225	6550876	22087367	5187004	15576393	21927496	8799808	10331171	18024115	14648569	11754874	16943050	15385351	11046346	129498749	13598242	13925749	12847484	4018537	13566377	5559595	15396732	7714347	4407413	5996311	3631634	4140624	14096810	12001074	12429311	10688320	15488133	5507007	8732849	8193197	9032968	9128234	24610802	6779139	55274401	9901713	16480518	9660212
124.99153_5.86_n	14776015	13014027	16138485	16916635	18896628	14411359	14375250	10592426	12287364	10606685	12147982	21241070	15505606	13678614	14532825	10595001	13166931	15309142	13818925	17250191	13376119	15305933	14062514	14505671	15006196	18174651	14951456	21592996	17018185	15503783	15342367	13375054	13205472	13116572	13368391	7220479	18553949	19265081	18678086	17168260	13251881	11246422	20232664	14982150	14589915	10301172	11099823	10539202	15231168
125.0244_0.76_n	13857	NA	1395294	NA	1880887	NA	2823513	NA	NA	68761	15108513	2441987	27718	16083582	820193	20982726	165832	17318447	14902	62318	147886	1160948	670017	NA	2196255	264746	1368741	11567239	369358	551626	58358	29904064	4322143	2173683	128438	5877513	NA	36041428	2640299	5865224	11179966	2805459	1520623	62168	37870	1197161	183249	727694	124850
126.90515_0.93_n	15398487	12744038	13764059	45411699	53952806	124747441	17801187	15690932	14498176	10471296	14501060	12306214	16682470	10506483	15668190	8721164	12844028	12884071	15729627	14095028	15638148	8092826	6469376	103413604	10978803	20654235	13787825	15531476	15782146	10280673	11352631	14333183	10589044	13032921	13317424	11825299	14669888	12225695	24690822	20092907	15919830	10850830	15899797	10329555	8963470	7891495	11586478	9184954	10117807
127.05141_11.71_n	4132407	6423941	9872270	2492362	111933	2760694	3150749	1800935	4916858	1382919	4332885	4681867	5327873	3885101	2008908	2723258	3685757	2384857	6524344	91614	3659768	2031455	4028045	5016302	3977893	5198342	3449943	5830481	3789381	7736101	3588696	2201718	1851285	3162978	4598912	1170235	1943436	4217820	4956351	3151163	2181398	3542675	3084286	6173518	3109583	6507539	4009080	2412033	2255759
128.03542_9.71_n	27458269	23005607	25740898	23547369	34327970	23799355	28241233	23059150	30975886	24706933	27939096	23605941	30539244	18102423	22487286	21219864	21753909	26627834	38816617	28908064	38808891	23913436	19683004	28040949	22759144	30649100	20802479	23081470	26144366	19584053	22964754	27625597	25811589	17862477	36352310	22002824	28327797	22085281	23386945	26870980	23115869	19937655	21394756	29216740	22980195	22359479	22654942	20428491	23688009
128.07185_8.42_n	5270600	2812576	7964467	709698	4550058	3640394	4823096	2628711	3417465	3654383	4991519	1784679	7162969	1833645	2615174	2517583	9080440	1634626	1895816	2034334	1615285	1036314	1367060	1899750	3018458	1915112	5745020	1607775	7451384	3217792	6728015	3882061	2168732	3087827	4174428	495939	1693836	3189381	3521453	5180414	2226465	1642332	2271571	2294753	1070361	3635451	3140817	1874312	2069878
129.0195_6.43_n	4886737	5753049	3394903	2694541	7351041	2120900	6130526	3340480	5932358	4977706	4540280	6716276	5523149	7391119	6365143	6152670	5470148	5483119	4893154	5823642	3631667	4626639	6328941	5440647	6670030	5310190	7517177	6295490	6548045	7093102	6712158	4413405	7274607	7034289	7779482	7297331	3443190	6362004	6569714	7256469	4405978	11287499	8445865	4261293	4280110	7723567	6902225	7298877	5156860
129.03082_1.33_n	70356	1475537	4286608	1563505	273493	39899	19663827	373049	4622860	20425336	2767385	2435988	12859696	5168784	13067241	18740958	7100980	15146124	3206110	6642815	377703	19793079	9483559	11039333	11081098	1903086	11855742	3399201	15171460	13464827	6992344	1561614	2467194	6829438	7873270	756783	2623264	13223186	3911067	3162885	14104802	4126283	30084717	3895765	1306659	2546165	3868952	814966	3800321
129.05583_2.26_n	4315121538	3334378151	3002371185	5109925219	3718058708	4476445982	3598433790	2756269387	3717016768	5090224908	2879448066	3841074838	4159776161	5893879449	3758260876	3297472984	3864159939	3488491923	3167321881	4203860233	5136193725	3862389988	3387967177	3892264844	3951733065	2525821129	4284933341	3094064670	4079411344	4801850800	3711044584	3408638383	4269015699	3050546688	3192768816	5655689920	4696093284	3416415743	3164995483	4029001854	4208258207	4344646722	4354253430	3611648833	3919649849	3024510347	4145131343	3369679528	3803759693
130.05107_8.31_n	7074562	7780639	9843214	7517164	12168181	8385426	8394080	4458832	6772537	4253914	7616354	8665129	8552682	4463833	6510596	5690240	6865882	6220786	8432192	8826453	5709538	5005498	6652807	7152147	8784736	8080789	5947771	8158797	7299124	7002140	6923357	7733253	5917022	7022030	6753709	6161732	9218682	5886611	6761749	10062739	7451062	5893103	8020757	9400613	5992643	5708058	5685248	5601304	5721701
130.05109_9.01_n	1976534	2053322	1683103	3218408	2038055	1606893	784932	1173637	1259729	1648851	2535064	1728937	2105032	1962945	2235171	2046575	1719316	1950453	1449905	1822150	2290186	1674710	1702171	1944701	2190853	1766275	1751580	2322034	1871035	1848139	1789640	2028797	1858939	1469140	1063908	2486954	2137669	1258826	1373991	2300998	1475358	2047634	1610777	1646375	1988866	1599690	1225955	1474592	1552550
130.0623_11.07_n	4161940	4288241	3484791	6176781	2743014	15272320	17156796	8083911	5668825	9857306	2020896	3876313	4230649	8294548	6850694	5454026	4685481	8502768	5005955	15992659	5353251	6273581	4664696	11270861	6347682	4664874	6152577	3056670	3817356	2251552	10527803	7912725	13271358	9117960	3042907	7725890	8178050	8517357	4702443	11574150	7425551	6247668	4630122	4559697	7757132	3919707	4429146	9693999	5973403
130.06636_3.49_n	1273787	1724772	2812516	1840795	4389273	265870	3093399	1416789	8171388	6877185	783966	3148859	2767287	3706175	1943782	2643762	1627459	2490084	6614866	5515938	6501281	1341180	2886648	1335927	8259372	1138287	2781121	1768222	3291622	1199213	1106084	2652044	1801093	2630776	1730215	3223431	4817366	1957332	1239982	6301270	3437944	11513165	1760922	4764444	5037559	3272736	3277950	2922081	3553612
131.0351_2.41_n	110625361	96128894	128608105	69922429	100856623	201043358	196750587	144153163	86719120	252647670	128229065	95678584	91935850	93323240	124401030	209016213	133276938	87975526	131254618	85953537	99534428	118570586	132121109	122834334	140432526	125120279	138564864	118554838	120875748	96708966	130365716	118795210	166334228	132429237	122031227	126878243	154529969	119698613	78029535	120963279	144924576	103206475	204809981	118178152	145809985	113425914	116511753	129478916	139277286
131.03511_9.18_n	17557204	26660126	33717692	39828397	39327529	32171993	15440938	25462074	26949219	37416825	30009999	18090337	24294250	24396766	30916489	27889466	27690485	28473194	18216781	16594768	35183594	33357179	30714496	24760866	28108232	14591864	16432771	15390324	27483500	32832921	19543718	15464975	38632399	25179059	25854613	40000117	71167818	29873651	21302212	25437456	32133675	13118925	27162016	13761635	13806202	23825092	31528585	47824680	36157879
131.07146_5.02_n	11527887	7283649	5820910	9269075	7990974	8061709	6099407	4166340	6450259	8885118	8585199	11075824	14887162	16576240	9597003	7467344	11856497	10497424	8322509	11181868	14441562	10232014	6158944	14878025	15512071	10504380	9114514	8143788	13426106	39880808	6859880	8056987	8121762	9955827	10100523	9705089	13059952	5702399	10045771	12422874	11306795	7270743	12105781	9989296	6719122	5864373	6080231	9090310	12411245
131.07147_4.29_n	415583	NA	20923653	310646	355802	57868128	292235	14698560	475772	31516340	NA	194189	556456	34929596	542099	NA	37084861	32526733	NA	NA	64938110	24365556	26543823	30875325	14582252	28684015	29112344	28669924	NA	40927685	306500	799298	23511008	21153242	10675942	41129130	35806628	28687871	467040	591757	1393746	33941129	NA	566492	29875380	23524714	27730882	33538515	30910173
133.0658_0.78_n	NA	NA	8643058	57340	29431	NA	211630	477491	895621	731144	NA	453997	5323444	898316	7657963	4620499	5397055	990273	1173696	687176	5374261	528787	88974	3807780	994759	505692	2593755	126169	599800	378521	5897947	1541920	1922815	46613	1688032	250428	575387	433883	1892253	867570	1635519	995057	213933	1296691	1105659	NA	1403699	3600124	1487011
133.99187_1.85_n	39949140	18774390	19840271	17653541	10634546	19223207	13069089	22052468	18828547	19362134	30098602	37255756	17347985	17911979	13492136	15307649	19172281	13868614	16614937	23583033	14376472	14157175	21975395	22492383	14724396	28445321	24994927	15606236	13751728	17131841	20417183	19388139	15412174	18947189	23862909	13803570	18386365	24080612	39525116	26384441	17603005	36451399	19954409	17245697	25138908	16960585	24955695	43440220	19620454
134.06134_6.29_n	NA	211204	211971	138463	NA	NA	568182	184880	3984350	NA	1911290	1881014	1496477	344286	2374394	354183	1162396	31983	3073155	32510	1018626	290743	858749	NA	965294	641991	4768558	849786	2314079	105578	840033	4557764	909787	1773149	531187	30456	4603055	833761	269136	1157818	1450206	276250	328542	687847	NA	61870	104515	1602574	520693
135.03139_4.58_n	210855347	166578812	214049325	198562147	171242312	154114345	202717275	175995180	219820112	161232330	330787274	171205186	234069526	205844232	181517300	195287237	150911816	157942880	101815616	272239919	236390362	210619398	180944041	294533176	117074135	221241758	174978940	100582079	223878409	154349502	157638004	177065144	169392016	110740124	240929516	114732520	210290877	181042217	140716746	140279683	170905240	136959614	129451417	160609506	185807677	155363138	210807201	115310486	133526689
135.04523_0.74_n	19494	13740	34821	1186805	16357	24668	23573	19320	297538	19010	32346	258338	32007	37250	11759	199041	16030	61646	40308	999097	18304	37049	17777	329557	630262	1696445	29974	923695	17195	31753	15589	865607	14445	16904	14374	60554	180464	204112	2118827	28547	12428	21252	276867	564117	18212	65919	1382062	193807	30324
135.0665_2.98_n	NA	380657	211713	76657	NA	23203	122571	110486	2108972	114399	612389	465173	137480	48512	369467	720170	1775892	59334	388642	247647	150603	152642	288547	177868	79649	255628	329507	268135	3593209	441344	148303	90050	291776	208555	117162	102469	2102659	228688	221815	676349	57168	3012703	429787	1190180	57429	222940	186399	132399	1360768
137.02449_1.29_n	1788776	4645128	33355276	1951598	2537657	3147861	24175297	18036110	10291709	6583121	9161809	11643203	15389375	7427542	2664719623	69932174	9512977	10788947	8100854	5078705	5441098	5455304	4709591	3379490	63123479	21055236	60079648	9206383	7901797	10587031	5890613	4080670	4361588	32213814	5501809	5445677	6271461	11403755	10300698	11668082	4648625	23049875	7919911	9273890	4284347	34873186	28177699	32049011	19091595
139.02629_9.32_n	3081169	10312041	9888914	8640485	2904673	2068580	8890252	5885667	6809865	7411737	3387502	7370762	7014105	11887807	9835797	5902802	8620623	8727994	6145877	13322237	8162808	7975972	9701294	9064395	10998240	9084937	6985188	6649872	7646840	8974243	8708282	7571418	7791266	7072732	7686801	10111128	8195617	8663302	6682156	9754626	6405088	8721298	10692924	11700319	9876304	8502203	7220771	6286666	11986514
139.04004_0.74_n	NA	13075	82827	NA	45750	NA	13604	NA	NA	NA	1065761	178770	NA	999808	756605	1574315	57631	2964422	NA	NA	NA	131411	NA	NA	146428	124095	162360	578502	20558	NA	19410	2156259	441140	184377	18203	646805	14144	2322596	112467	1376650	1501959	349870	445682	NA	NA	248795	NA	37602	39919
139.04021_2.99_n	56059	22114871	18407491	57214996	32892684	1217531	344788	2564916	46893	27417	24606	221969	80740	3572721	2894507	2279451	8351019	5219739	640860	7682812	718126	13683345	8365011	1729471	15398144	14516223	733717	8040059	293693	141087	184382	1021194	283428	3857903	234887	13467193	340050	2983956	447749	3552371	29598	2140934	26679	39064852	7642053	32311281	444837	741128	13046164
139.9846_6.25_n	3623314	1909176	3024317	2142290	3214704	2361567	1467141	2269128	4314662	2030024	2490593	1923335	2250811	1565031	580994	2920167	1541690	1939134	731241	4022372	7256368	1248701	1154564	3415433	855299	4941837	277229	1598900	1222654	632486	544411	816601	805378	812622	2794011	1022087	2335688	772507	563200	1402140	1156284	1929529	876900	1498194	3112868	2221540	2104987	687360	1145259
141.09225_1.67_n	2636583	1571528	450726	145905	25568	1405451	45932	539703	1968148	1696023	947288	2288027	5382327	369055	3218800	5966147	1923640	1503136	1202234	1623040	785882	4324273	1810019	4407120	2952556	299245	4062724	514100	2913893	11144498	768259	2497962	3786457	1374163	4730354	1322776	2342965	2737225	5634943	475920	814408	44778	2719773	3456696	775768	729075	2619336	444607	3269966
142.06633_5.9_n	NA	NA	344300	21639	340825	403250	452779	174228	1344651	262981	58036	148067	563856	562704	4364242	299858	1173488	1723986	33957	985778	11510886	1725028	31641	1212998	49298	216053	213430	22316	249838	3864106	2519324	968653	22936	219705	2089245	NA	224562	55822	314729	918626	1145737	443109	310668	129037	80552	275355	14591	1699561	1193773
143.03506_9.17_n	59933274	59311934	68361255	81849689	80861442	66562634	57200897	26503946	50093994	69735056	52702767	49428170	55942265	51573873	59204135	57733445	60608740	63698326	46460120	48349778	40471587	46420479	49312822	57237125	53845577	48620205	38999690	30514634	62572234	58150159	56097676	36398120	85793551	55550948	56003952	50958294	105561491	29009010	54597232	58044831	58210694	48787997	30093940	51861316	48210768	50237221	52180484	98267568	69360163
143.07146_4.63_n	698006	379138	1400793	225823	331763	602721	586770	978416	950805	1081010	7359476	5441643	584458	1087220	1062463	5428812	6268981	806203	3702226	758968	2961956	971675	886741	1081757	2369527	443015	2549290	349343	927201	1378610	311545	590307	4107015	724878	3755161	516734	449594	2697856	667329	1190758	375778	296915	752679	960242	671268	826970	460532	2280432	1086487
143.10786_1.24_n	6028296	4464371	7180566	5536134	5318093	6423079	7680946	6450560	7583154	7741840	4686865	8169712	5917544	7308706	3836438	7245388	4759401	6690727	3884867	6881871	9334738	4574256	5572614	7199587	4427266	8417262	5922165	5436115	6953222	4738985	3713076	6825786	6086730	4930919	5451456	5310031	7568390	5852685	6679615	7533900	2953640	4706756	4793349	5042470	5431365	6567425	3736404	4467521	3771896
144.04564_0.96_n	43802283	41567403	48077396	42140005	60844640	42766503	52539148	40778870	44075399	62597252	33606267	52067478	53141798	50233805	46132895	42489231	47367016	51549998	62039889	50100142	55108684	34008856	50194136	41085297	58816756	37844642	41916620	40000211	47769700	35818369	42314516	50731558	43409672	37400871	37496077	51993385	46648601	36999264	48182659	56872510	45829495	73844964	34440629	52101293	59737170	45375683	55485078	32277061	44934452
[truncated: 490 more rows]
[truncated: 498 more columns]

## Sheet: internal validation
Raw abundances of 27 metabolites based on the established biomarker panel from samples in the internal validation set.
[truncated: 28 more rows]
[truncated: 64 more columns]

## Sheet: external validation
Raw abundances of 27 metabolites based on the established biomarker panel from samples in the external validation set.
[truncated: 28 more rows]
[truncated: 70 more columns]

## Sheet: external validation_outside lab
Raw abundances of 27 metabolites based on the established biomarker panel from samples anlayzed by a outside lab in the external validation set.
[truncated: 28 more rows]

[truncated: 2 more sheets: LUSC, normalization reference]
