# Supplementary material for: Metabolomic differentiation of benign vs malignant pulmonary nodules with high specificity via high-resolution mass spectrometry analysis of patient sera
Source: Nat Commun. 2023 Apr 24;14:2339. doi: 10.1038/s41467-023-37875-1 (PMC10126054; doi:10.1038/s41467-023-37875-1)
Supplement: Supplementary file 5 — Supplementary Data 2 [file 41467_2023_37875_MOESM5_ESM.xlsx]

## Sheet: Discovery (+ESI)
Relative abundances of +ESI features with RSDs<30% in QC samples from the discovery set including heathy controls (HC, n=174), benign nodules (BN, n=170), and stage I lung adenocarcinoma (LA, n=136).
Features with >20% missing values were removed, then missing values were replaced by 1/5 of the minimum positive value of each feature.
Name	Patient	Group	EGFR	100.07581_1.15_p	100.07583_1.33_p	100.11215_4.52_p	102.06625_2.38_p	102.12779_3.09_p	104.07069_9.69_p	104.10707_5.25_p	104.99241_9.37_p	106.05_12.11_p	106.08638_7.18_p	111.08052_1.3_p	112.07585_1.31_p	114.06629_4.07_p	116.07073_9.67_p	116.07076_2.29_p	116.07082_14.92_p	116.10709_5.81_p	116.10714_3.12_p	118.0612_11.03_p	118.06526_8.27_p	118.0863_8.37_p	118.08638_9.72_p	120.0657_11.34_p	120.08071_6.17_p	120.08088_8.29_p	124.07563_1.56_p	126.0221_9.71_p	126.0915_1.53_p	128.10707_4.2_p	130.05003_12.01_p	130.05003_7.07_p	130.08638_8.33_p	130.08644_14.83_p	130.15919_1.83_p	131.11807_8.07_p	132.00331_9.35_p	132.06572_10.86_p	132.07684_10.77_p	132.10204_8.78_p	132.1021_8.4_p	132.10211_3.96_p	133.03194_9.29_p	133.06093_12.47_p	133.09735_14.93_p	134.03523_9.34_p	134.06015_1.13_p
batch2_S001	S001	BN		0.90711	0.45522	0.64146	0.95067	0.86207	0.64673	0.90094	1.08414	1.15984	0.75796	1.94938	1.39299	0.8319	1.15545	0.55169	1.1665	1.16868	1.20122	0.68322	1.07551	0.76488	1.01011	0.81382	1.65822	1.26236	1.28405	1.22925	1.29858	1.64634	1.1266	0.43224	1.04049	1.1584	1.03516	0.57954	1.0152	0.38641	1.26354	1.08803	1.43842	2.08207	1.07681	0.9297	1.10053	1.0497	0.44537
batch1_S002	S002	HC		1.0689	1.0689	1.65746	1.0647	1.48105	1.4127	1.2531	1.2049	1.07442	0.92654	1.72325	1.51279	1.29689	1.50379	1.21988	1.23487	1.09796	1.24783	1.26016	1.20798	1.3378	1.00014	1.22267	0.73221	1.14629	1.36904	0.87632	2.62049	1.23582	1.20016	0.38433	0.37417	1.17188	1.42604	1.36007	1.19817	0.89216	0.64429	1.16333	1.16712	0.41705	1.37797	1.03049	1.24619	0.97638	0.76334
batch1_S003	S003	BN		0.69011	0.69011	0.79105	0.97027	1.166	0.95714	1.11335	1.02553	1.04833	1.24585	1.21365	1.11057	1.25655	1.2764	1.93849	1.18047	1.14017	1.16139	2.19956	1.01903	0.95573	1.21562	0.84335	0.98174	1.11324	0.99202	0.83508	0.82528	0.77267	1.40109	0.27322	0.60389	1.35084	0.72969	0.99492	1.10069	1.16491	1.20271	1.25476	1.38818	0.009654	1.35678	0.64355	1.03871	1.11317	0.96201
batch1_S004	S004	BN		0.981	0.981	0.86119	1.49793	1.17623	1.62444	1.43168	1.02728	0.82986	1.25314	1.27531	1.49989	1.18951	1.53565	2.52045	3.51171	1.15105	1.16508	0.4487	1.1909	1.10105	0.83023	1.06765	0.83192	1.01152	1.18166	0.85342	1.35543	1.03735	1.02705	1.04964	0.83316	1.09909	0.96403	1.27718	1.21215	2.34931	1.14296	1.48267	1.38103	0.27434	1.19556	1.13659	4.55949	0.99294	1.20883
batch1_S005	S005	HC		0.72385	0.72385	0.91733	1.22294	1.26016	2.02855	1.15529	1.05508	1.08657	0.95991	1.54064	1.46025	1.2311	1.06609	0.47196	1.16355	1.06137	1.1124	1.18573	1.09092	1.3423	0.76876	1.01299	0.95456	1.15466	1.3712	1.21512	1.50935	1.45115	1.14193	0.63618	1.33564	1.18835	1.01739	0.89741	1.1065	0.90612	0.63742	1.46958	1.54012	0.009654	1.23324	1.10009	1.12038	0.94433	0.64534
batch2_S006	S006	HC		0.60625	0.38011	0.78602	1.3844	1.12218	1.5444	1.05096	0.64862	1.21298	1.17907	1.51851	2.42851	0.93294	1.37449	0.49777	1.32607	1.01973	1.68129	0.82427	0.93302	1.04624	1.00826	1.33388	0.4376	0.99347	1.18685	1.09274	0.74554	1.27437	0.76888	2.81727	2.3607	1.19643	1.06125	1.88967	1.13185	0.30982	1.68598	1.03493	0.95876	0.009654	1.12346	1.37532	1.27329	0.95996	3.27126
batch1_S007	S007	BN		1.19795	1.19795	0.54926	1.47105	1.0726	1.12144	1.21467	1.05647	1.29668	1.24417	0.89241	1.09976	1.51504	0.97557	0.89344	1.17389	1.19015	1.30326	1.18337	1.01417	1.37521	0.79359	0.93977	1.24042	1.12204	0.93368	0.72746	2.99436	0.83608	1.12418	0.1486	0.4802	1.11839	0.78619	0.98442	1.14947	0.67266	0.71903	1.55406	1.52617	4.97619	1.13824	1.13519	1.09361	1.02723	0.14508
batch2_S008	S008	BN		0.80311	3.93641	0.68252	1.46979	0.81011	1.59046	1.13028	1.02892	1.33429	1.03464	1.74056	1.25303	0.95189	1.14891	7.82895	1.22144	1.03676	0.7948	1.14729	0.83051	0.75506	0.98644	1.06157	0.60461	0.95516	1.29409	1.42465	1.4021	1.63155	1.2672	2.3651	1.37513	1.29675	0.68279	1.16747	1.17337	2.16564	1.39677	0.78857	0.97757	0.009654	0.9469	1.11411	1.12877	0.95263	1.01532
batch1_S009	S009	LA	EGFR-mutant	0.88006	0.88006	0.66567	0.90768	0.75999	1.26689	1.04972	0.93691	1.29652	0.76758	1.20576	2.3747	1.04694	0.79744	0.07894	0.94797	1.10723	0.48476	0.42025	2.19406	0.68999	0.84783	0.85938	2.28343	2.2364	1.07388	0.95609	1.00877	1.03905	0.60652	0.0083	2.23059	0.86573	0.91861	1.13209	1.1454	0.37481	0.62478	1.59729	1.55114	3.37045	1.0356	1.08458	1.10408	1.01939	0.004378
batch2_S010	S010	HC		0.91217	1.41676	1.54994	0.99003	1.32749	1.0749	0.92276	1.04303	1.21776	0.83164	1.84719	1.88931	1.02731	1.87928	3.16205	2.04593	1.0608	1.16431	1.55992	1.07804	0.90281	0.88478	1.23922	1.05621	1.30255	1.2931	1.2047	1.36519	1.3788	1.02996	2.61034	0.66649	1.28015	1.15756	1.06633	1.20204	2.25503	2.17765	0.99418	0.9459	0.009654	1.10603	1.15879	2.30809	0.95616	1.43463
batch1_S011	S011	HC		0.83263	0.83263	0.95833	1.12767	1.38536	1.36796	0.68243	1.07053	1.10408	0.58271	1.16176	1.21141	0.96916	0.79241	2.78215	1.24051	1.07895	1.03251	1.04238	0.82774	0.99086	1.276	1.10127	2.3617	0.88138	1.00564	0.92609	0.90772	0.76167	0.88054	0.53173	2.81802	0.91276	1.01654	1.00661	1.20975	1.20395	1.15843	1.90586	1.50023	0.43181	0.67461	0.5379	1.24075	0.94169	1.59715
batch1_S012	S012	BN		1.28198	1.28198	0.65901	1.14378	1.28609	1.25329	1.46384	1.11415	1.19304	1.3137	1.96108	1.98394	1.26608	1.34019	0.23967	1.41188	1.00777	1.01363	1.35116	1.00747	1.27471	1.12177	1.1794	0.74871	1.20971	1.60548	1.0295	1.50566	1.39441	1.31156	0.61674	5.03297	1.4047	1.42072	1.00201	1.15667	1.17277	0.75461	1.30661	1.35407	1.96594	1.40839	1.36807	1.24448	1.10675	2.03394
batch1_S013	S013	HC		0.62412	0.62412	1.03046	1.0818	1.25494	2.38828	1.32195	1.05138	0.80071	1.05888	2.19693	1.98754	1.07982	1.12999	1.0916	1.38321	1.01596	1.90074	1.15551	1.02451	1.22188	1.02475	1.21608	1.11672	1.05531	1.47188	1.02727	1.90854	1.51139	0.91707	0.23096	0.91065	1.07232	0.9894	1.45513	1.09381	0.6447	1.11437	1.29753	1.13849	0.009654	0.94997	0.90346	1.31266	0.9907	0.80786
batch1_S014	S014	BN		1.09087	1.09087	0.91068	1.02316	1.19497	0.83144	1.01345	0.98683	0.96075	0.55996	1.47908	1.6388	1.24253	1.50708	0.67731	1.30616	1.08072	1.29551	1.54372	1.20998	0.8758	0.77889	0.96993	2.5002	1.09249	1.36256	1.37909	0.98091	1.06909	0.99973	0.3623	0.29859	1.27884	0.99773	1.06382	1.20882	1.30832	1.24766	1.25725	1.3068	3.2526	1.12955	0.57438	1.24542	1.0016	0.13125
batch2_S015	S015	BN		0.83431	0.04909	0.87994	1.33378	0.96984	0.90419	0.82857	0.93105	0.81862	1.04181	0.94827	1.16862	0.71783	1.28957	0.21375	0.82664	1.00804	1.36256	0.74219	0.77287	1.09253	0.93311	1.04358	0.4986	0.95306	0.83338	0.58055	1.14788	0.80388	1.25145	1.79915	0.69099	1.16785	0.82527	1.00874	1.05738	1.32183	1.1271	1.0233	1.00874	0.009654	0.68843	1.08379	0.97713	0.85957	1.45621
batch2_S016	S016	BN		0.86036	0.20831	0.65362	1.07144	0.9862	0.95889	0.97581	1.02104	1.2592	0.97225	1.71909	1.73706	0.88209	1.01837	0.18024	1.00895	1.008	0.92931	1.32348	0.91269	1.13468	0.90198	1.12666	0.28925	0.83697	1.18274	0.65678	0.76725	1.468	1.0065	0.33197	4.64429	0.89582	0.75324	0.92722	1.18543	0.64581	1.2331	0.86793	0.79811	1.53496	1.04251	1.46186	1.15983	0.98838	0.31527
batch1_S017	S017	LA	EGFR-mutant	0.9285	0.9285	0.78414	0.87374	0.7614	0.9731	1.20113	0.94745	0.93271	1.06411	1.4472	1.70369	1.00085	1.01224	1.96199	1.07725	0.91158	0.89441	0.83466	1.45151	1.03638	0.99946	0.82487	1.4966	1.23166	1.05685	0.83528	1.44495	1.82479	0.95136	0.823	0.54034	0.92635	1.02777	0.89083	1.02862	0.43441	0.62618	1.18128	1.1636	1.61577	0.95453	1.06185	1.09852	0.98667	1.96484
batch1_S018	S018	HC		0.99326	0.99326	1.05957	1.16719	1.19481	1.61011	1.21527	1.07853	1.06765	0.95734	2.20827	1.75518	1.11488	0.78262	2.79722	1.72735	1.10904	1.25232	1.34466	1.07467	1.063	1.03101	0.97247	1.26847	1.00206	1.5943	1.28393	1.18712	1.59878	0.93771	1.21265	0.54324	1.24108	1.29074	0.93167	1.16071	1.5627	0.90274	1.09207	0.96846	0.009654	0.90322	0.66853	2.04018	1.0062	0.99769
batch1_S019	S019	BN		1.00369	1.00369	0.97307	1.33022	1.2639	1.12838	1.15544	1.1159	1.17823	0.44849	1.51759	1.95206	1.25559	1.06331	1.37307	2.11296	1.15568	0.93874	1.44778	0.93406	1.27882	1.07742	0.75295	0.73179	0.82345	1.51945	0.94703	1.22182	1.34039	1.04237	0.51504	1.01395	1.11036	1.08746	0.94714	1.20496	1.874	0.65622	1.14793	1.10098	6.51089	1.03521	0.74658	2.03176	1.02659	1.02817
batch1_S020	S020	HC		1.02165	1.02165	0.87216	1.11442	1.10266	2.58188	1.02885	0.98174	0.95089	0.91307	1.97734	1.94418	1.06292	1.13509	0.59528	0.89672	1.10575	1.24486	1.19156	1.06765	1.37864	1.13463	1.12252	0.33538	1.29699	1.31736	0.66468	1.05053	1.1866	1.03656	1.26535	1.88554	0.93708	0.90727	1.05725	1.10139	0.77642	0.68737	1.17528	1.14649	0.009654	1.27478	1.01598	0.98536	0.90081	1.55346
batch2_S021	S021	LA	EGFR-mutant	0.89859	1.01143	0.77579	0.95699	0.94887	0.93943	1.06441	1.08848	0.98152	1.10726	2.32245	1.74239	0.80302	0.74188	0.97749	0.92381	0.81405	1.17003	0.898	0.85127	0.96457	0.81763	0.58319	1.24282	1.12164	1.40064	1.10693	1.24443	2.08323	0.96854	0.50256	2.70238	0.80998	0.77857	1.01387	1.04218	0.36985	0.78247	0.89763	0.93521	0.009654	0.6881	0.94166	0.87132	0.92049	0.74019
batch1_S022	S022	BN		0.8885	0.8885	0.40216	0.81574	1.16163	1.12522	1.06002	1.05969	1.02973	0.78953	1.68428	1.75973	1.17658	1.06241	0.29521	1.10858	1.06065	0.97206	1.3627	1.12172	1.23512	1.14593	1.06413	1.09244	1.01987	1.325	1.01036	1.12797	1.39535	1.10783	0.17094	0.60582	1.24801	0.86911	0.90431	1.08121	1.15571	0.69833	1.2441	1.28165	0.009654	1.10835	1.15292	1.03991	1.03378	0.21404
batch1_S023	S023	BN		0.86237	0.86237	1.32615	1.0586	1.17223	1.30444	1.24116	0.98988	1.01791	1.01409	1.30925	2.11754	0.97875	2.09907	0.87238	1.02159	1.10748	1.01366	1.29987	0.60787	0.94726	1.03835	0.98307	0.40625	0.96081	1.22213	0.45364	1.56663	1.18964	1.21799	1.01367	0.72721	0.97374	1.1772	1.07431	1.20858	1.41325	1.60939	1.33178	1.09054	0.20686	1.27376	1.25639	0.98824	0.99961	1.13264
batch1_S024	S024	BN		0.87071	0.87071	0.70362	1.22018	1.14239	0.97095	1.24097	0.99225	1.01619	1.06524	1.29329	1.51358	1.29532	1.20092	1.37749	1.26779	1.00772	1.73196	1.40393	1.15474	1.04356	0.94641	0.83033	0.80943	1.13024	1.28714	1.08762	1.08787	1.07469	1.28011	0.32004	0.54638	1.26771	0.89309	1.10188	1.17139	0.94506	1.06908	1.52675	1.5173	0.009654	1.25117	1.26589	1.1785	0.98869	0.73972
batch2_S025	S025	HC		1.18809	1.00909	0.53045	0.81092	1.04555	0.97024	0.93569	0.91749	1.09901	0.7236	1.6944	2.47208	0.81779	0.77337	0.69814	0.90119	1.20535	0.58644	1.18923	1.23537	1.04122	0.79035	1.02039	0.90134	1.17856	1.28609	1.00445	1.08877	1.52762	1.22988	0.88532	1.23062	0.99148	0.84609	1.11304	1.10669	0.32752	1.35432	0.80723	0.76457	0.009654	1.31284	1.24691	0.89094	1.04796	0.47506
batch1_S026	S026	LA		1.10146	1.10146	1.78773	0.94949	0.74099	1.37242	1.67409	1.0341	0.90588	2.34588	2.11445	3.06087	1.12091	1.08466	3.29303	1.45871	1.10259	1.07228	1.15169	2.03664	2.04821	0.95126	0.86511	1.85141	1.49412	1.64588	1.11251	1.36381	1.65228	0.92262	1.11212	1.18377	0.9185	0.74284	1.545	1.10049	1.18209	0.60652	1.44092	1.26306	0.009654	0.95501	1.14597	1.59251	1.07341	2.27782
batch1_S027	S027	HC		1.0736	1.0736	0.76792	1.25149	1.23064	1.00658	1.1436	1.09488	1.1875	1.94146	2.20104	2.06162	1.28852	1.03428	0.69321	0.49705	0.9724	0.90868	1.23126	1.08377	0.96737	1.12149	1.33433	1.258	1.18379	1.57353	1.15893	1.28281	1.78722	1.06371	0.44941	0.51737	0.99743	1.3341	0.80188	1.2407	1.39132	1.33725	1.33839	1.24651	1.89823	1.13565	1.09624	0.67608	0.91859	0.21224
batch1_S028	S028	HC		0.96579	0.96579	0.91652	0.80048	1.01786	1.77378	0.99456	1.08456	1.11684	0.95375	1.3863	1.30007	1.17879	2.04842	0.54818	1.16321	1.0171	0.65199	1.65215	0.90912	1.57577	0.76836	1.43037	0.52509	0.9766	1.13554	0.49777	1.06251	1.16512	1.77719	1.75431	0.88038	1.18394	1.06981	1.21186	1.10666	1.6943	0.75878	1.6894	1.18159	0.4265	1.41782	1.15731	1.22957	0.92184	1.37578
batch1_S029	S029	HC		0.64702	0.64702	0.87818	1.47708	1.15299	1.31457	1.31681	1.06574	1.03428	1.1283	1.55948	1.24667	1.08446	0.95803	2.88596	1.15452	0.9753	1.36348	0.75673	1.04102	0.99899	0.70735	1.00212	0.9772	0.98408	1.4121	1.43788	1.04247	1.64417	0.97564	0.60131	0.31548	1.18035	0.84762	0.87108	1.06252	3.33604	2.15653	1.20564	1.20301	2.33372	1.02654	0.93142	1.15992	0.95167	0.97225
batch2_S030	S030	LA	EGFR-wild type	0.99152	0.02285	0.87508	0.6224	0.78473	0.51632	1.11234	1.13597	0.87178	0.7225	2.47032	1.64878	0.85535	0.54667	0.06063	0.8339	0.88905	0.39016	0.51429	1.35922	0.7085	0.90216	0.5126	2.56809	1.67047	1.4585	0.85922	1.04149	2.29779	0.72249	1.09042	1.16288	0.91804	3.05951	0.80377	1.06867	0.37242	0.98653	1.34895	1.45425	3.87776	0.8933	0.9016	0.7616	0.97976	0.47954
batch2_S031	S031	LA	EGFR-mutant	0.76901	2.39956	0.71838	0.76353	0.94305	0.43181	0.94293	1.04137	0.60728	0.96825	1.32861	1.25367	0.80544	0.3938	3.08547	0.3257	0.88583	1.01249	0.37911	0.88384	0.57048	0.78112	0.47124	1.10662	0.98729	0.96845	1.22692	0.74198	0.85002	0.60396	1.88982	0.69218	0.54807	0.60918	4.18253	1.03562	0.23642	1.42209	0.63582	0.8816	3.52512	0.55535	0.64432	0.25076	0.92551	0.20109
batch1_S032	S032	BN		0.77669	0.77669	1.25521	1.0278	1.22727	1.05755	1.14621	1.07255	1.06015	1.18087	1.49533	1.56978	1.27795	1.74956	1.11178	0.4595	1.01932	0.9977	1.74036	0.76613	1.00342	1.08586	1.09797	0.98453	1.25155	1.33278	1.34381	1.10541	1.61552	1.13327	0.36423	2.27533	1.23169	0.85381	0.89928	1.09268	1.54101	0.82391	1.1851	1.27158	2.02474	1.51684	1.5709	0.93696	1.05384	2.00591
batch1_S033	S033	LA	EGFR-mutant	1.22172	1.22172	1.42558	0.89949	1.15499	0.879	0.98769	1.03787	0.51891	1.00227	1.46237	1.92078	1.08832	0.71458	0.88349	0.39432	1.05621	1.19701	0.18321	1.76628	0.74935	0.92386	0.43746	0.91602	1.29311	1.27475	1.05567	0.72283	1.68605	0.7177	0.5264	0.76739	0.59397	1.0553	3.83769	1.03832	0.22061	1.03173	0.61044	0.79737	0.009654	0.69309	0.79713	0.42906	1.04782	0.02419
batch1_S034	S034	BN		1.21725	1.21725	0.69457	1.01259	1.00659	0.78006	0.97702	1.00454	1.24224	1.77904	1.49369	1.31084	1.12037	1.08292	0.97181	0.99648	1.06332	0.85358	1.70954	1.44004	1.29869	0.97181	1.12307	1.28125	1.02054	1.34472	1.05158	1.25277	0.98141	1.29032	0.95448	0.56557	1.15616	0.9016	0.82589	1.0944	0.85236	1.04786	0.97592	1.15759	2.00381	1.24429	1.18644	0.93662	1.03174	0.97056
batch1_S035	S035	BN		0.70379	0.70379	0.72838	1.35929	1.08505	1.88078	1.31521	0.98161	0.99899	1.25081	1.63309	1.77661	1.29502	1.29358	2.66284	0.97559	1.19236	1.52202	1.59173	0.62719	1.43161	0.85516	1.1943	1.06887	1.10984	1.38764	1.22821	1.67805	1.3217	1.21808	1.40507	2.61361	1.15445	0.66583	0.85941	1.1212	0.84616	0.65205	1.37747	1.38974	2.70984	1.237	0.57905	0.93759	1.00695	1.75719
batch2_S036	S036	HC		1.09129	0.73535	0.84314	0.92838	1.1127	1.00756	1.02921	0.94482	1.26009	0.72237	1.75117	2.12035	0.92426	0.75061	0.52616	1.00756	1.16421	1.26856	1.10519	0.99779	1.10887	1.09353	1.30084	0.5997	0.92705	1.1809	0.80777	1.03078	1.31222	1.24218	0.9821	1.35347	1.25571	0.73042	1.12562	1.26799	0.6554	1.50002	1.13777	1.0661	0.009654	1.06195	1.10636	0.94559	1.14031	1.06834
batch2_S037	S037	HC		0.92933	0.9272	1.53543	1.43812	1.24531	0.80564	1.18019	0.968	1.12489	0.97949	2.46237	2.16752	0.89334	0.96099	1.01693	0.85798	1.02537	1.28534	0.87965	1.15081	0.88992	1.1571	0.93527	1.57967	1.40973	1.46084	1.10676	1.23721	1.8229	0.85619	2.90654	0.96169	1.30078	0.73881	0.99205	1.1535	1.04972	1.26481	1.1974	1.15766	0.009654	0.92638	1.02198	0.80378	0.97337	2.60017
batch2_S038	S038	HC		0.91879	1.49173	0.67822	1.47089	1.21723	0.85209	0.9726	0.92848	1.35221	1.07184	1.68197	1.93018	0.94992	1.24243	1.00419	1.21807	1.11129	0.86441	0.98989	1.07155	1.01027	0.97449	1.18551	0.76454	1.00722	1.24508	0.73565	0.94945	1.25155	1.3155	1.80653	0.40605	1.28453	0.98505	1.00196	1.19196	0.7893	1.76802	1.04921	1.07531	0.08143	1.10137	1.24373	1.36288	1.03382	1.20829
batch2_S039	S039	LA		0.93569	1.49034	0.7804	0.9136	0.95979	0.46511	0.74999	1.0289	0.75954	0.69245	1.16924	1.17754	0.82324	0.76733	0.80982	0.85934	0.89636	0.81558	0.69706	0.94852	0.69556	1.27548	0.70299	1.6982	0.82372	1.07684	1.16215	0.49417	0.83436	0.70112	0.31433	1.21987	0.54532	0.80051	3.60609	0.97157	0.46227	1.24599	1.52696	1.39087	2.05523	0.41989	0.51112	0.7032	0.8736	0.20554
batch1_S040	S040	BN		0.81003	0.81003	0.83711	1.45963	1.17139	1.77613	1.26477	1.0541	1.06635	1.0126	1.83337	2.02714	1.20084	1.10572	0.30459	1.47893	1.1118	1.32358	2.59914	1.04438	1.45284	0.7663	1.29954	0.96107	1.06942	1.38917	0.94736	1.09381	1.49114	1.22596	2.61023	1.0307	1.05671	0.76249	1.08302	1.10638	0.75267	1.15086	1.32327	1.17674	0.009654	1.14049	1.52903	1.40164	1.04063	2.08237
batch2_S041	S041	LA	EGFR-wild type	0.92573	0.18513	0.59597	0.79798	0.98145	0.9446	0.94457	1.19833	1.08142	0.54563	2.05584	1.47813	0.77651	1.12939	0.23022	0.78393	1.01407	0.51893	1.50142	1.08966	1.21297	0.94454	1.24481	0.81011	1.04179	1.33083	1.19285	1.07091	2.41581	1.08913	0.16155	0.40865	0.96238	1.07677	0.78393	1.04572	0.41186	0.59073	0.95009	0.93345	0.89519	0.93542	0.9547	0.70659	0.95732	0.25127
batch2_S042	S042	HC		1.05975	2.45046	1.84679	0.97017	1.12926	3.02019	1.20769	0.98733	1.16762	0.76749	1.46045	1.96394	0.88578	0.76577	0.90909	1.18732	0.95498	0.89072	0.83162	1.16924	1.04964	1.12541	1.06778	0.52898	1.325	1.08581	0.59374	0.92061	1.19673	1.30637	1.31191	2.56296	1.21452	1.22841	0.79883	1.19719	0.58539	0.9372	1.21708	1.15954	0.009654	1.1685	0.74638	1.29253	0.99171	1.81677
batch2_S043	S043	BN		1.13412	2.31014	2.86078	0.82163	1.03469	0.80953	0.89204	0.95039	1.1827	0.70304	1.58005	1.30824	0.89124	0.96594	3.61353	1.91518	1.03567	1.30665	0.93755	1.24384	1.03027	0.87804	0.94938	0.97987	1.03168	1.18784	0.84671	1.05108	1.2603	1.18243	1.25909	1.10422	1.07125	1.0201	1.18824	1.09011	0.39342	0.90893	0.99195	1.02329	0.009654	0.9629	1.18018	2.05845	1.02147	1.10999
batch1_S044	S044	LA		1.16302	1.16302	0.84918	1.52896	0.84823	1.22297	1.21886	1.12449	1.04802	0.85763	1.3992	1.89126	1.14162	1.75882	1.37859	1.48719	1.1875	1.04612	0.82041	3.09851	0.77083	0.77871	1.21091	0.51079	2.64599	1.26595	0.94544	0.92868	1.18412	1.35927	1.03799	0.81114	1.02592	0.92133	3.8856	1.1615	0.54329	0.52882	1.45041	1.24121	7.22316	4.46561	0.83021	1.58209	1.13107	0.44029
batch2_S045	S045	BN		0.97943	0.69584	1.36268	0.99527	0.83081	1.22114	1.06986	0.84269	0.82407	1.27811	1.35584	1.54784	0.97487	0.8166	1.2152	0.66235	1.0677	2.03145	0.79337	0.88421	1.02634	1.12458	0.97127	0.65595	1.02529	1.03853	0.4975	1.39521	1.08823	1.10221	0.61731	2.23635	1.11939	0.98776	1.23268	1.1046	0.39688	0.52869	1.02822	1.10506	0.009654	1.05201	0.64684	0.77826	0.937	0.65265
batch1_S046	S046	BN		1.20181	1.20181	0.6956	1.50777	1.0578	1.51909	1.61109	1.05699	0.63712	1.3746	2.05175	1.73416	1.58022	1.90291	1.90798	1.41392	1.00861	1.78247	1.40432	0.75331	1.27415	1.12603	0.71449	1.25614	1.13247	1.70335	0.80628	1.46375	1.59251	1.21745	1.69107	0.22576	1.26711	0.91173	1.32601	1.17284	0.94547	0.80963	1.45658	1.65241	0.009654	1.11245	1.17902	1.49345	1.02414	1.72127
batch1_S047	S047	HC		1.01082	1.01082	1.54371	0.99181	1.51021	1.59362	1.35743	1.03754	1.05572	0.85427	2.71636	2.62627	0.96482	1.16055	0.64555	0.58005	1.00178	0.90822	1.06279	0.70295	1.22335	1.1261	0.4665	1.08923	1.24124	1.82198	1.27348	1.23636	1.78525	1.09038	1.58321	0.34871	1.11273	1.03279	0.79847	1.2192	0.46888	0.75719	1.4779	1.45539	0.20834	1.22716	0.52088	1.09464	0.90918	2.29833
batch2_S048	S048	BN		0.76451	0.08264	0.95192	2.30377	0.97094	2.26464	1.6159	0.89296	0.91642	2.54149	1.83917	1.71012	1.46753	1.18732	0.60396	1.15684	1.1922	2.33033	0.62829	0.86315	0.9472	0.89819	0.99757	1.85988	1.29079	1.13051	1.1104	2.185	1.32829	0.84572	1.49567	2.89782	1.2243	0.79371	1.5659	0.99903	1.0184	1.95293	1.28875	1.30204	0.16973	1.155	1.2812	1.2844	1.05899	1.64607
batch2_S049	S049	HC		0.76623	0.21326	0.49784	1.06307	1.18998	1.22447	1.09775	0.90666	0.8607	1.03269	1.5179	1.66161	0.98741	0.89492	0.23599	0.97235	1.24912	1.69953	0.77957	1.18194	0.78408	1.03013	0.92367	0.80481	1.17204	1.10496	0.89732	1.34086	1.08878	0.94446	0.51557	0.5224	1.13734	0.64774	1.07003	1.18642	0.56559	1.93689	1.10387	1.10673	0.13227	1.01388	1.06483	0.8795	0.96518	0.27027
batch2_S050	S050	LA	EGFR-wild type	0.98745	0.17339	0.49716	1.21151	0.82945	1.20239	1.29924	0.91989	0.97671	1.2088	1.64845	1.44367	0.8661	1.07297	0.34917	0.99957	0.8231	1.32078	1.09843	1.1158	1.09381	0.82447	0.80463	1.12116	1.11403	1.10087	1.3789	0.93466	1.13232	0.86356	1.05376	1.16534	0.84817	0.62512	1.00352	0.99853	0.71817	1.31896	0.82445	0.9422	2.33797	1.04271	0.92604	0.83699	0.85142	1.89839
batch1_S051	S051	LA	EGFR-mutant	1.4804	1.4804	0.59701	1.52526	0.6941	1.34188	1.12204	1.07048	1.36785	0.58558	1.44013	2.36984	1.02969	0.68772	0.23019	0.93499	1.13927	0.33671	0.58057	2.377	0.76777	1.20113	0.98402	3.63179	2.0379	1.30769	0.63117	0.89404	1.88574	0.99619	0.98827	0.7137	1.18052	0.93473	1.28815	1.10751	0.2517	2.5769	2.00906	1.97631	5.41642	1.67755	1.62529	0.93119	1.05695	0.0289
batch2_S052	S052	BN		0.83826	0.74088	0.92336	1.30579	1.07988	0.93165	0.83279	1.03033	1.17312	2.2752	1.87248	1.68943	0.84906	0.83479	0.91004	0.86465	1.07025	0.81888	0.66743	0.95318	0.80806	1.0872	0.91887	0.71059	0.94513	1.30213	1.07723	1.03188	1.53115	0.9078	1.10193	1.15424	0.99403	1.25629	1.00452	1.02744	1.25667	1.10111	1.07384	1.10739	2.15968	0.78889	0.93782	0.87476	0.94074	1.00104
batch2_S053	S053	HC		1.13216	0.13721	0.7103	1.02433	1.14273	0.93679	1.04059	1.01155	0.95434	0.98414	1.56868	2.03708	1.01622	1.09706	0.35637	0.89203	1.27956	1.22908	0.76551	0.76114	0.90972	0.97378	0.83741	1.17991	1.05305	1.17157	0.93727	1.0745	1.21859	0.96813	1.17287	3.6161	0.77272	0.85327	1.37294	1.12416	1.37835	0.77548	1.09395	1.08281	0.009654	0.84751	1.29238	0.76213	1.00219	1.47214
batch2_S054	S054	BN		0.93545	1.0244	0.74267	1.11888	0.86906	0.78186	0.94417	1.01667	1.28327	0.62246	1.86236	1.48183	0.86076	0.78232	1.14264	1.24066	0.88925	0.92994	1.27524	1.06587	0.91541	0.92775	1.38655	0.6182	0.8722	1.26571	0.95288	0.98327	1.67633	1.21057	0.99779	1.30422	1.16384	0.89731	0.97219	1.11293	2.17555	1.22377	0.68761	0.82926	0.14668	0.92976	1.40052	1.42531	0.93569	0.59392
batch2_S055	S055	HC		1.05792	5.07242	0.6937	1.15133	1.11872	1.05647	0.85701	0.90196	0.86178	0.77238	1.5604	2.26128	0.97399	0.97842	2.29001	1.27055	1.04858	0.95798	0.86141	1.25756	0.6986	1.11927	1.08353	1.02063	1.40214	1.3406	1.07102	1.32747	1.4186	1.05261	0.74653	1.57845	1.39155	0.78861	1.0079	1.22426	2.21085	1.2485	1.37068	1.28495	0.009654	1.34003	1.1508	1.31922	1.07044	1.01372
batch1_S056	S056	BN		1.3694	1.3694	0.89624	1.35133	1.30464	1.52431	0.98342	1.08634	0.9432	0.78908	1.37128	2.06158	1.34781	1.35393	0.59142	0.79897	1.16356	1.62543	1.24604	1.08389	1.37129	0.80406	0.99696	1.27123	1.10832	1.2185	0.66649	2.05087	1.15939	1.18748	0.66316	0.95359	1.28529	1.35181	1.23039	1.2002	1.83419	1.3231	1.69149	1.57938	0.27031	1.14927	0.59595	0.89333	1.16922	0.94764
batch1_S057	S057	BN		1.47665	1.47665	2.76642	0.92096	1.11315	1.13386	1.47947	1.05626	0.91164	2.6046	1.67639	1.45027	1.26412	1.15627	0.18474	1.32401	0.90966	1.02708	1.75947	1.50895	0.94177	1.066	0.98919	2.41876	1.3701	1.22317	1.56118	1.14729	1.34661	1.16899	1.55286	0.88795	1.15218	0.99417	1.23264	1.06034	0.88571	0.60534	1.36843	1.47408	1.53983	1.43268	0.99078	1.2361	1.01956	0.68361
batch1_S058	S058	BN		1.06383	1.06383	1.05492	0.83553	1.12747	1.16166	0.96375	0.98505	0.98019	0.76285	1.74561	1.71346	1.22682	1.05052	1.3181	0.9313	1.15782	0.85436	1.05794	1.12764	1.67604	1.06279	0.92257	0.49399	1.17206	1.32845	0.6179	1.84056	1.37234	1.3516	0.60477	1.11729	1.10804	1.53302	1.09609	1.04914	0.8072	0.27759	1.09305	1.0164	0.009654	1.13906	1.24476	0.8204	1.0569	0.17016
batch2_S059	S059	HC		0.74821	1.71766	0.70781	1.28351	1.04044	0.90681	1.04506	1.04514	1.05587	1.05976	1.32872	1.59121	0.99537	1.21836	1.13607	0.92289	1.12925	1.23678	0.65815	0.93752	0.90009	1.21328	1.18041	1.2328	1.0161	1.01905	0.89098	0.79707	0.97454	0.91853	0.96226	1.53895	1.02273	0.77908	0.98657	1.10319	0.91203	1.98475	1.30004	1.22266	0.08062	1.06179	0.96683	0.84105	1.02262	1.60793
batch2_S060	S060	BN		0.8936	0.18342	1.46622	0.83517	1.30353	2.7741	1.07562	1.0704	1.53069	1.11557	1.99534	1.49031	0.8539	0.77963	0.5959	1.66184	1.22285	0.94773	1.05709	1.07996	1.0938	0.96031	1.06371	1.05752	1.28477	1.15022	1.52375	1.3735	1.55119	1.21574	1.16461	1.00075	1.64381	1.17712	1.07083	1.22919	0.96345	1.48351	0.94853	1.04463	1.29001	1.08777	1.43477	1.94043	1.03378	1.1703
batch2_S061	S061	LA	EGFR-mutant	0.96089	2.16712	1.15407	0.79976	0.90542	1.1443	1.0674	1.11384	1.61399	0.81882	2.12381	1.21744	0.88234	1.30508	1.61641	1.39367	0.81331	0.57083	1.03328	1.03314	0.98319	0.8283	1.45124	1.15468	1.03098	1.26819	0.69687	2.2261	1.85887	1.25224	0.53111	2.62219	0.66978	0.85347	1.12797	1.0364	2.29725	0.83687	1.00453	0.82819	0.009654	1.00422	1.14105	1.14476	0.90243	0.91446
batch2_S062	S062	BN		1.07012	0.32136	0.95318	1.32166	1.11922	0.98381	1.19704	1.03409	1.49872	0.90766	1.47812	1.45518	0.9146	1.36689	0.50592	1.0909	0.99325	1.10418	0.78909	1.18237	1.21143	0.99697	1.38349	1.1372	1.05279	1.07393	0.92273	0.90065	1.20427	1.35978	0.27927	1.399	1.37742	0.90656	0.86728	1.1273	2.46477	1.53937	1.03414	1.07443	0.85759	1.10462	1.32934	1.35258	1.00381	0.65595
batch2_S063	S063	HC		0.88096	0.40796	0.58026	0.97884	1.14643	0.89432	0.76546	0.88491	0.78839	0.82606	1.86355	2.20052	0.87778	0.56239	0.66619	0.56301	1.142	0.85682	0.41944	1.10975	0.89455	0.75337	0.51638	1.6281	1.29069	1.35532	0.71285	1.16508	1.54095	0.6753	0.47045	0.78002	0.82494	0.63147	0.89557	1.214	0.20871	1.02413	0.64208	0.95359	0.009654	0.72729	0.76603	0.58982	0.99124	0.09579
batch1_S064	S064	HC		0.89228	0.89228	0.52704	1.13833	1.28055	0.91562	1.06713	0.99671	0.8931	1.11769	1.91774	1.74822	1.0758	1.01295	0.76743	0.89417	1.06488	1.5353	1.38974	0.94775	0.86005	1.04605	0.65812	0.85627	1.04636	1.48164	1.10346	1.24259	1.50224	0.99751	0.14934	0.59788	1.28717	1.0368	0.77628	1.196	0.55288	0.94429	1.05178	1.14852	3.00344	1.15887	1.03468	0.94253	0.91212	0.37346
batch1_S065	S065	HC		1.01518	1.01518	0.94387	0.87576	1.14452	1.38361	1.35221	1.03284	0.90837	1.12563	1.78481	1.91988	1.25456	1.27851	1.12513	1.00838	1.02926	1.73674	1.01748	1.07054	1.20255	1.17972	0.88573	1.49241	1.05793	1.47586	1.20554	1.59687	1.59835	1.02869	0.30332	0.63706	1.04006	0.83987	0.89597	1.27895	0.84435	0.85836	1.29936	1.29665	0.21393	1.15881	0.61326	1.07233	0.93559	1.27076
batch1_S066	S066	HC		0.87014	0.87014	0.86012	0.92069	1.22686	1.57963	1.56069	1.0069	1.3127	1.40071	2.12707	2.07084	1.21516	1.37491	1.25114	1.21542	1.06857	1.03633	1.43426	1.12166	1.48753	0.73023	1.13725	1.97009	1.33054	1.52409	1.7488	1.33388	1.57472	1.04355	0.11486	0.61078	1.1402	1.096	0.97354	1.1223	0.83529	1.66672	1.44551	1.51175	2.86881	1.08392	0.64154	1.20443	0.90571	0.004378
batch2_S067	S067	LA		1.64044	1.60828	2.07163	0.99139	0.8352	1.05762	1.66532	1.11866	1.04052	1.0936	2.35272	1.23301	0.86629	0.874	1.62976	1.20026	0.65432	0.89797	0.90749	1.32157	0.83105	0.86378	0.83758	1.65098	1.79524	1.59224	1.26333	0.95547	2.45948	0.84732	0.43646	1.06117	0.84653	0.92848	0.74936	0.95425	0.68312	0.83072	1.00629	1.02378	0.009654	0.63219	0.84437	1.1434	0.9358	0.71652
batch1_S068	S068	HC		1.12351	1.12351	0.48589	1.3757	1.18184	1.34142	1.00749	1.16349	1.0698	0.91647	1.57203	1.46427	1.38026	1.36931	3.62433	0.79783	1.09504	1.3687	1.28125	1.23452	1.2043	1.16296	1.34407	0.6028	1.14908	1.22386	0.64031	1.35245	1.11045	1.21013	1.16951	0.67275	1.37562	1.17824	1.06231	1.15962	1.23575	1.10553	1.29682	1.16328	1.33774	1.3935	1.12973	0.72697	1.01877	3.02909
batch1_S069	S069	LA	EGFR-wild type	1.93995	1.93995	2.47504	1.30375	0.70042	1.05167	1.94578	1.06358	1.69626	1.24987	2.34023	2.62262	1.32291	2.31006	0.31959	4.16507	1.01234	0.91297	1.07331	2.35168	1.41371	0.74564	1.60767	2.31649	1.96071	1.58413	0.74022	1.16363	1.6942	0.8794	0.5296	0.83524	1.63384	1.46036	0.86727	1.11492	2.32478	2.75204	2.73285	2.17415	0.6731	1.95665	1.57512	5.18654	1.08836	1.06817
batch2_S070	S070	BN		0.83886	0.75994	1.02208	0.86301	0.99277	1.11188	0.93574	0.90438	1.23386	1.08542	1.44618	1.45361	0.79517	1.31481	1.19088	0.85857	1.07644	1.32727	1.05386	0.99461	1.07572	0.91244	0.84912	0.99317	0.9798	1.02816	0.98365	0.97701	1.03386	1.14109	0.12317	1.56495	1.01195	0.68324	1.33302	1.11456	0.45679	1.83942	0.85111	0.95489	0.06777	1.10356	1.03915	0.96034	0.99159	0.16509
batch1_S071	S071	BN		1.03333	1.03333	0.48963	1.22377	1.21178	0.80414	1.50846	1.0629	1.31166	0.90819	1.90281	2.88222	1.2364	1.05917	0.83066	2.37055	1.01825	1.42379	0.63572	1.12742	1.06195	0.78993	0.91351	1.29647	1.19982	1.40579	1.57357	1.7481	1.38171	1.11013	0.2932	0.8392	1.30568	1.15914	1.07271	1.12376	0.58484	0.99225	1.41433	1.66498	1.47814	1.20484	1.39841	2.71853	1.04788	0.78418
batch2_S072	S072	BN		0.95383	0.03924	1.34935	0.9139	0.9121	0.56381	1.13337	0.90649	1.05348	0.86338	1.84439	1.46309	0.89842	0.66138	0.11191	0.62802	0.87023	1.41856	0.94224	1.13075	0.89383	1.00328	0.67379	1.10972	1.11288	1.21173	1.2957	1.03805	1.60886	0.95384	0.26842	1.72739	0.91399	1.31821	0.7755	1.10208	0.31297	0.89473	0.97035	1.14318	3.40379	0.83793	0.96387	0.67147	0.93214	0.22448
batch2_S073	S073	BN		0.87386	0.07936	0.93447	1.30965	0.88023	1.34533	1.0592	0.62644	0.98575	0.9385	1.70875	1.07552	0.98531	0.54421	0.16723	0.59992	0.99835	1.18625	0.64273	0.62268	0.99326	0.9829	0.76638	0.63244	0.97561	1.06118	0.49609	1.68376	1.32515	0.89286	0.17713	4.35833	0.83237	0.81288	0.96712	1.08235	0.51821	0.52324	0.98414	0.97351	0.009654	0.79824	0.42456	0.7325	0.98398	0.09105
batch2_S074	S074	HC		1.04089	0.28945	1.65418	1.2097	1.11534	1.11629	1.05993	0.99929	0.72698	0.90004	1.9751	1.7824	0.95131	1.45526	0.5081	1.02705	1.14874	2.32326	0.57835	0.62431	0.65127	1.29638	1.14979	1.2951	1.15898	1.11647	0.72975	1.16803	1.19704	1.03016	0.29568	5.27114	1.12614	0.96647	1.34204	1.09853	1.28029	1.89206	1.6237	1.57321	0.10923	1.02844	1.02784	1.00935	0.91402	0.36157
batch2_S075	S075	HC		0.80471	0.55549	0.88489	1.00404	1.08839	1.27841	1.16937	0.89889	1.22141	1.21407	2.16843	2.85731	0.90458	0.83556	0.61482	1.60002	1.02954	1.21828	0.72864	0.83998	1.23255	1.01428	1.13907	1.0278	1.005	1.43683	0.94879	0.94382	1.47713	1.36249	2.21965	0.8008	1.29379	0.91396	1.1771	1.18196	0.36769	1.18876	0.96947	0.94374	0.25373	1.04005	1.35316	1.71188	1.02779	0.97544
batch1_S076	S076	LA	EGFR-wild type	0.85173	0.85173	1.73967	0.88207	0.75905	0.58908	1.0274	0.94955	1.13121	0.42022	1.54971	2.70849	0.97077	0.95681	0.4532	0.81611	0.98161	0.92317	0.88404	1.66758	0.94581	1.05328	0.68868	1.07667	0.77621	1.22764	0.96154	1.35208	1.3593	0.92464	0.97418	0.61389	0.97167	0.84086	0.74021	1.10931	1.7413	1.16395	0.88509	0.94852	0.009654	0.79205	0.90869	0.91243	0.93284	0.83036
batch1_S077	S077	HC		0.88735	0.88735	0.81734	1.17817	1.14015	1.10369	1.39383	1.11014	1.05155	0.867	1.97872	1.25935	1.26674	0.92589	0.29758	1.2763	1.12534	1.44708	1.04128	0.80806	1.03002	0.70636	1.10885	0.78014	1.04969	1.29602	1.40101	1.84956	1.16357	1.07258	0.43925	2.53667	1.3427	1.11208	0.96529	1.14053	1.39469	0.7476	1.41729	1.33067	0.22965	1.1005	1.03758	1.18952	0.94919	0.13072
batch2_S078	S078	LA	EGFR-wild type	0.94817	0.67445	0.6387	1.35132	0.88917	0.96655	1.1072	1.0557	1.16994	0.91126	2.0348	1.28002	0.89613	0.84134	1.04405	0.87404	0.80393	0.65113	1.01994	1.13138	0.68919	0.96962	1.38535	1.35377	1.24982	1.09129	1.08337	1.34585	1.56755	1.08334	0.17251	0.7931	0.95884	0.80486	0.88041	1.04368	0.83575	1.37409	1.00852	0.93496	2.03409	1.20552	1.21868	0.74472	0.98132	0.10776
batch2_S079	S079	BN		1.22903	0.58806	0.9946	1.40959	0.97022	1.00279	1.09767	0.9962	1.20318	0.89776	2.00106	1.78096	0.89367	0.94456	1.20207	1.2907	0.96754	0.8311	1.06468	1.25265	0.97151	0.99168	0.9269	1.00756	1.02621	1.16647	0.6457	1.57906	1.55239	0.97534	0.33929	0.47319	0.90977	0.89256	1.11699	1.17697	2.56264	1.08758	1.13885	1.11896	0.176	0.8095	1.02193	1.45088	0.93875	0.24969
batch2_S080	S080	BN		0.87765	0.38856	0.80317	1.58801	1.07153	0.6229	0.82948	0.91466	1.24732	0.90151	1.79042	1.8665	0.80492	1.00074	0.81664	1.18586	0.91292	1.30292	1.3291	0.9344	0.76794	1.02568	1.13088	1.58164	1.04428	1.12331	1.28062	0.72144	1.38086	1.19025	0.27415	2.26644	1.43607	0.62384	1.09526	1.1096	2.03543	1.75147	1.19611	1.17521	1.35056	0.77475	1.06427	1.28517	0.94215	0.98215
batch2_S081	S081	HC		0.70499	0.2102	0.55335	1.0094	1.06657	0.97892	0.78785	0.92067	0.8642	1.21707	1.55079	2.32197	1.04559	0.94369	0.95525	1.0153	1.12822	1.10668	0.77653	0.6024	1.19465	0.858	0.82556	0.61473	0.81949	1.26026	0.9823	1.45601	1.52329	1.02606	3.42111	3.3562	1.00514	0.90689	1.22499	1.17411	1.58647	1.04187	0.89828	0.72719	0.45431	0.7718	1.13324	0.90219	0.94087	1.21957
batch1_S082	S082	BN		1.26368	1.26368	0.60866	0.59814	1.109	1.19549	1.29004	1.0351	1.45655	0.79942	2.49365	2.051	1.02455	0.76508	0.25609	1.20992	0.94447	0.56157	1.00925	0.79999	1.28307	1.09146	1.05338	0.67853	0.99915	1.68911	1.13478	0.90407	1.83917	1.19094	0.732	0.71963	1.02444	0.87296	0.89348	1.10784	0.93588	0.50293	1.21448	1.03287	1.09773	1.09999	0.54586	1.07529	1.12705	1.38924
batch2_S083	S083	HC		0.75171	3.64266	0.98264	1.02476	1.05551	1.2224	1.24651	1.0319	1.30692	0.77246	1.64667	1.73224	0.83534	0.81467	2.19874	1.23035	1.13998	0.75426	0.84752	0.83443	1.11081	1.06098	1.05418	1.07446	1.113	1.24771	1.19718	1.70545	1.35188	0.99961	0.76423	2.30484	1.13767	0.98286	1.01619	1.14453	0.46612	0.9037	1.08784	1.06673	0.009654	1.0527	1.04277	1.10447	0.92465	0.69854
batch1_S084	S084	BN		0.99537	0.99537	0.59167	1.0175	1.06797	0.7998	1.03322	1.02366	1.2722	2.52861	1.73822	1.7373	1.09152	1.3214	0.85427	0.99922	1.18909	0.92056	1.30646	1.06552	0.97832	1.07326	1.07626	1.24076	1.02134	1.31037	1.16607	1.39977	1.29651	1.17233	1.77327	0.44074	1.11964	0.7816	0.85539	1.06881	0.88674	1.24835	1.16087	1.31992	3.40434	1.22716	0.68483	0.89319	1.06112	1.70932
batch2_S085	S085	BN		0.89936	0.05492	1.01954	0.70111	0.64335	1.36012	0.96469	0.93955	1.31383	0.88444	1.90855	2.07098	0.83521	1.02678	0.433	0.7427	1.12912	0.76835	1.04926	0.93897	0.94636	0.83139	0.99779	0.75771	0.82121	1.23829	0.97514	1.26585	1.66323	0.82036	0.12393	0.54296	0.83471	1.27656	1.34238	1.09638	2.22885	1.13817	0.87041	0.87395	0.07753	0.96558	1.033	0.82579	0.99882	0.3618
batch2_S086	S086	HC		1.15326	0.36267	0.69653	0.9853	1.20088	1.125	1.18277	1.02913	1.25406	1.06438	2.0251	2.20027	0.9884	1.05889	0.42446	0.89106	1.13126	1.42042	0.69467	1.00844	0.93989	1.05587	1.38431	0.98647	1.13033	1.44006	0.92753	1.14892	1.26491	1.16949	0.36331	0.48615	1.08507	1.14895	1.20336	1.2024	0.77111	1.6857	1.1394	1.23225	0.009654	1.15109	1.21745	0.88978	1.01186	0.17846
batch2_S087	S087	LA	EGFR-mutant	0.88495	0.42528	0.66029	1.14217	0.79542	1.36337	1.28643	1.15554	0.90556	0.81306	1.85767	1.11637	0.96189	1.01643	1.1413	1.1281	0.91248	1.16648	0.9233	0.81152	1.06074	0.87509	0.97744	1.3124	0.99279	1.09602	1.02659	1.15927	1.58083	1.11112	1.11093	2.31663	0.95626	0.67874	1.29251	1.05805	1.1733	1.86172	1.05171	0.95607	1.62459	0.80087	0.97796	0.90054	0.91286	0.54049
batch2_S088	S088	LA	EGFR-mutant	1.02503	0.0915	2.19379	0.82712	0.82482	0.65677	1.13985	1.12487	1.14616	0.90781	2.15595	1.57213	1.10225	1.27743	0.11969	0.9177	0.77537	1.06748	0.75173	0.95112	0.52931	0.8681	1.16891	1.25711	1.01149	1.43671	1.35719	0.66241	2.68197	0.7766	2.19007	0.50813	1.17455	0.69851	1.43167	0.99679	0.6386	1.69504	0.87166	0.9767	0.009654	1.03558	0.88106	0.81691	1.0455	1.5599
batch2_S089	S089	HC		1.02914	1.75351	0.75826	1.0709	1.23058	0.86712	1.07664	1.05678	1.03412	0.49053	1.78433	1.73924	0.85696	0.7392	12.834	1.38195	1.28325	1.01368	1.01934	0.86261	1.11585	0.87394	0.83418	0.74787	0.90591	1.24343	0.99505	1.02186	1.21307	1.2651	0.54369	1.18619	1.1946	0.85781	0.77349	1.15911	0.80688	1.26872	0.90073	0.81593	0.09302	0.77678	1.01967	1.35976	0.92746	0.4482
batch1_S090	S090	BN		1.59712	1.59712	5.621	1.03109	1.14089	0.68251	0.93279	0.95782	0.78442	0.89376	1.28836	1.34475	1.03085	1.36308	0.75658	0.59968	1.05421	0.96623	0.57593	1.05694	0.64558	1.03677	0.76913	0.62846	0.92228	1.21932	0.73334	1.13132	1.1059	1.03508	0.56106	0.78864	0.91639	0.79631	1.04975	1.0055	1.23587	1.14593	0.9943	1.02204	0.009654	0.88048	0.96108	0.44159	0.99354	2.07901
batch2_S091	S091	HC		0.82297	0.08584	0.60244	0.9231	1.13675	1.07338	0.85939	0.93167	1.10522	0.73521	1.45335	1.38565	0.90007	0.96586	0.17434	1.29819	1.32019	1.2113	1.09492	0.74088	1.2811	0.98174	0.89149	0.35353	0.70064	0.91289	0.73726	1.83019	1.02613	1.12536	0.38991	2.95256	0.73242	1.01379	0.99972	1.1808	0.42943	0.87748	1.06004	0.8998	0.009654	0.89109	0.99035	1.36584	0.98955	0.38466
batch1_S092	S092	LA	EGFR-mutant	1.40915	1.40915	0.81007	1.21307	0.74407	1.29901	1.88373	1.00154	1.24181	1.59868	1.36654	1.68038	0.84325	1.53996	0.6979	1.96111	0.99184	0.95558	1.46441	1.77873	1.4539	0.71571	1.33639	1.16156	1.13566	1.30799	1.29945	1.2037	1.19722	1.23445	1.80223	0.5705	1.27229	0.75576	1.27227	1.01839	1.93907	1.00317	1.74511	1.38318	4.16749	1.43977	1.47057	1.91109	0.98443	1.48241
batch2_S093	S093	HC		0.79413	0.59053	0.61837	0.71061	0.85097	0.82242	0.75677	0.78838	1.19889	0.50349	1.17293	1.81472	0.71016	0.59189	0.39297	0.7934	0.95269	0.87054	0.88361	0.76059	0.91234	0.95547	1.05754	0.43048	0.61965	0.92843	0.68114	0.69716	0.99426	0.95495	0.66916	1.01879	0.93032	0.73687	0.95643	0.98169	0.52831	1.2392	0.789	0.74697	0.009654	0.75254	1.02053	0.82827	0.83138	0.83044
batch1_S094	S094	HC		1.12167	1.12167	0.72192	1.237	1.17037	1.04289	1.01936	0.97881	0.95699	1.09606	1.46019	1.65699	1.17681	1.44343	1.73243	0.86631	1.04793	1.32918	0.98997	0.82079	0.95096	1.03715	1.07615	0.76322	0.94335	1.26321	0.78837	1.14146	1.20984	1.03388	1.28292	2.06339	1.17175	1.00206	0.87617	1.07825	1.26319	0.95179	1.30132	1.19779	1.01861	1.11286	0.92739	0.74935	0.91854	2.14377
batch1_S095	S095	HC		1.36594	1.36594	0.95325	1.56041	1.15512	1.52528	1.26004	1.16312	1.12521	1.26328	1.6223	1.34569	1.33852	1.45299	2.03369	1.12115	1.14448	0.94329	1.34027	1.22136	1.25068	1.04223	1.74357	1.89146	1.22441	1.19262	0.77984	1.40392	1.23655	1.22704	0.95629	0.50535	1.09036	0.96117	1.03123	1.09418	1.55733	0.51059	1.40656	1.14076	0.009654	1.45014	0.66626	1.2618	0.98345	0.29251
batch2_S096	S096	BN		1.20225	0.13209	0.57322	0.84105	0.82213	0.87475	1.23469	0.88321	1.07023	0.78798	2.12582	1.7749	0.85163	0.93549	0.17087	0.79272	0.83213	0.907	1.17526	1.14323	1.21925	0.92378	0.77429	1.33754	1.18014	1.36838	0.91237	0.76468	1.80006	1.02849	0.71553	0.30534	1.04297	0.75621	0.78616	1.07055	0.35572	1.10777	0.75699	1.01447	0.6788	0.8983	1.01831	0.92058	0.92542	0.80566
batch1_S097	S097	HC		0.88422	0.88422	0.65008	1.46994	1.44029	1.18077	1.14172	1.10885	1.21674	1.00946	1.52316	1.92414	1.32505	1.59198	0.36702	1.16909	1.11853	1.01709	1.03953	0.87309	1.07006	1.10266	1.20046	0.85075	1.06385	1.20026	1.19069	1.5317	1.40301	1.08511	0.80904	2.41787	1.01114	0.88722	0.79301	1.17342	0.98157	0.62518	1.15116	1.09335	0.009654	1.12222	0.4325	1.18184	0.98855	1.17999
batch2_S098	S098	HC		0.79926	0.22202	1.05339	0.95564	1.1337	1.10619	1.03932	0.9177	1.30699	0.57254	1.4315	1.71725	0.88575	1.16806	0.23246	0.7506	1.16895	0.34423	0.89925	1.05592	0.75626	0.84362	1.7275	0.55702	1.02606	1.10484	0.93346	1.28527	0.9788	1.29412	0.39392	1.66071	0.90487	0.90417	1.02692	1.13203	0.92229	1.72322	0.99533	0.8712	0.11851	1.12873	1.24436	0.76341	0.97121	1.23233
batch2_S099	S099	HC		0.76357	2.16103	0.58804	0.70661	1.19954	1.03545	0.88986	0.89546	0.7817	0.79134	1.28696	1.7689	0.88087	0.71353	1.14643	0.60004	1.21904	1.18329	0.82804	0.79937	1.04802	0.99789	0.88565	0.84043	0.84628	1.05462	1.00369	1.50602	1.04195	0.95571	0.87196	1.04789	0.80246	0.91166	1.3459	1.16605	0.23528	0.98958	0.91542	0.81983	0.009654	0.78175	0.99608	0.66463	1.09561	0.45656
batch1_S100	S100	LA	EGFR-mutant	1.17134	1.17134	1.15625	1.14045	0.88924	1.35259	1.09347	0.9836	0.53378	0.85866	1.50378	2.56602	0.85206	1.11836	0.19729	0.70224	1.07098	1.1852	0.8719	1.81201	0.72295	0.76724	0.51231	0.9272	0.93443	1.58134	1.10744	0.3608	1.50953	0.86138	0.11594	0.93158	1.06446	0.65629	1.15639	1.28684	0.51781	1.55591	1.5761	1.3952	0.21691	1.05358	0.73576	0.82417	1.00579	0.0712
batch1_S101	S101	HC		0.89986	0.89986	0.6921	0.82902	1.18712	1.59933	0.91047	1.06398	1.12016	0.95201	1.34625	1.80778	1.23172	0.89323	1.93341	0.42061	1.10661	0.73458	0.79616	0.93249	1.02084	1.02972	1.16555	0.63809	0.97037	1.1582	0.81854	1.37127	1.17447	1.10809	0.89988	1.70929	0.90194	1.02663	0.89814	1.27602	0.42284	0.35662	1.28928	1.13279	0.009654	1.022	1.0542	0.84511	0.83516	0.76957
batch1_S102	S102	HC		0.99568	0.99568	1.13901	1.66888	1.17438	1.49606	0.97762	1.13761	0.87513	0.74384	2.12589	2.29543	1.06923	1.72239	1.50739	0.87123	1.0763	1.24785	1.29065	0.71725	0.96075	0.73414	1.08591	0.64814	1.06991	1.47655	0.97496	1.03684	1.51049	1.29657	0.48753	1.29257	1.18801	0.91577	0.88042	1.13923	1.44712	1.86381	1.31013	1.23328	0.009654	1.35511	0.46189	0.59844	0.94795	0.71995
batch2_S103	S103	BN		0.73928	0.3348	0.79903	1.49393	1.0833	0.7604	0.99499	0.9448	1.60515	0.85948	1.7138	1.49487	0.87879	0.76017	0.4302	0.96699	0.92226	1.06594	1.17274	1.00648	0.85053	1.03125	0.92155	1.1167	1.03205	1.06123	1.00347	1.05904	1.59114	1.11734	4.05837	2.58603	1.51702	0.84139	1.04154	1.04719	0.96864	1.32287	0.87337	0.98081	0.009654	0.72473	1.10143	1.05869	1.03712	1.15009
batch1_S104	S104	HC		1.03795	1.03794	1.12125	1.10829	1.33924	1.39481	1.31257	1.04816	1.19259	1.11047	1.54069	1.41852	1.21618	1.30354	0.499	1.52101	1.09362	1.4038	1.20621	1.16258	1.16331	1.06407	0.97923	0.75999	1.12508	1.26723	0.93077	1.18166	1.30795	1.1479	0.56742	0.60054	1.10475	1.01221	1.00218	1.11425	0.90559	1.22404	1.47964	1.28864	0.009654	1.20911	0.57613	1.42286	1.02554	0.66203
batch2_S105	S105	LA	EGFR-wild type	1.10933	0.27603	0.81979	1.12837	0.98915	1.14085	1.18828	1.17543	0.90273	1.05978	1.98255	1.35576	0.96055	0.7752	0.40529	0.98649	0.86614	0.68173	0.74327	1.30003	0.97368	0.74715	0.97264	1.25236	1.2909	1.16029	1.25384	1.27958	1.40994	0.92425	0.45964	1.52251	0.87949	0.79421	0.83927	1.06472	0.94242	1.6191	0.81364	0.8579	0.009654	0.82465	1.05074	0.89901	0.91572	0.64932
batch1_S106	S106	BN		0.90098	0.90098	0.54074	0.98941	1.34985	1.25849	1.04314	1.1298	1.24707	1.0452	1.39444	1.57485	1.22324	1.12744	0.33966	1.17189	1.00956	1.90954	1.86262	1.18791	1.03142	0.74538	0.87529	2.03479	1.40384	1.24036	1.34511	1.43155	1.16676	1.23142	0.93587	0.76463	1.07542	0.84282	1.37346	1.07553	0.96281	1.24278	1.39789	1.42895	1.70938	1.12959	0.64265	1.08529	1.06072	1.0118
batch1_S107	S107	BN		0.90275	0.90275	1.19487	1.17211	1.19336	1.42696	1.02619	1.05586	1.05146	2.16182	1.70568	2.11533	1.19956	1.56848	1.44484	1.1909	1.0134	1.15989	1.57234	1.0359	1.04722	1.20659	0.94074	1.17745	1.02151	1.41965	1.32888	2.39797	1.25882	1.1379	0.82027	0.54244	1.25114	0.953	1.15071	1.1746	1.40181	1.39082	1.46177	1.38103	4.78518	1.05032	1.11732	1.00698	1.03843	1.61937
batch1_S108	S108	BN		1.07636	1.07636	1.02049	1.42879	1.19019	1.13605	1.32591	1.06367	1.16652	0.97477	1.53204	1.23456	1.11961	1.1626	1.18985	0.88639	0.99315	1.31863	1.34541	0.84828	0.80165	1.18636	1.14407	1.68875	1.08506	1.43867	1.18174	1.09995	1.50302	1.04552	0.53846	0.94867	1.06538	0.95123	1.15709	1.11189	1.63647	1.08235	1.17819	1.28604	0.009654	0.93958	0.83783	0.86011	0.98801	0.21195
batch2_S109	S109	HC		0.75008	2.5309	0.82165	1.0882	1.35602	1.18526	1.13781	1.03687	1.1175	0.97574	2.17585	2.0565	0.97511	1.21003	0.55775	1.4434	1.1877	1.00428	0.93008	1.08417	1.12681	1.03927	1.11542	0.60411	1.27988	1.30906	0.94599	1.15766	1.34098	1.3842	0.12214	1.62206	1.03075	0.94071	0.99849	1.21851	0.72741	0.95492	1.00146	1.02874	0.0625	0.90197	1.06787	1.42747	0.99022	0.13234
batch2_S110	S110	HC		1.07389	0.07388	0.61857	0.90848	1.16903	1.10655	0.86386	0.98181	1.15059	0.85507	1.54381	1.88516	0.96732	0.65314	0.17847	1.01402	1.17651	0.70907	1.00091	0.85396	1.19168	0.83132	1.04639	0.49181	0.89018	1.19839	0.71649	1.26492	1.14104	1.1145	2.87047	1.1609	1.01206	0.76756	0.96038	1.17753	0.67839	1.30291	0.67168	0.70923	0.13207	0.78224	1.05516	0.90208	1.00108	1.79004
batch1_S111	S111	HC		0.96548	0.96548	0.76692	1.02224	1.16806	1.13445	1.23799	1.04815	1.10367	0.7634	1.54042	1.77919	1.07981	0.99524	2.10607	0.86208	1.09914	1.28404	1.22559	1.2299	1.07896	1.01978	1.1831	1.00316	1.03067	1.35526	0.9937	0.94762	1.3931	1.07394	0.93562	0.80443	1.27935	1.16062	0.88045	1.20552	0.3701	1.94062	1.28903	1.28978	0.16061	1.13612	1.42155	0.93643	0.9982	1.60759
batch1_S112	S112	HC		1.39298	1.39298	0.80423	0.99082	1.33221	1.41089	0.881	1.10557	1.23345	1.403	2.39382	2.27186	1.21252	0.79616	1.11505	0.97279	1.0607	1.13777	1.37113	1.089	1.17124	1.11369	1.04786	0.46049	0.99479	1.64669	0.67881	1.23274	1.7853	1.06924	0.47848	0.89551	1.13489	0.8615	0.70796	1.24596	0.79512	1.31065	1.02139	1.00824	1.4588	1.00466	0.75971	1.07813	0.90449	1.10671
batch1_S113	S113	HC		1.08888	1.08888	1.71541	0.8198	1.19821	1.8861	1.32076	1.14229	1.2491	1.00746	1.79713	1.83642	1.02565	1.72937	0.40275	1.24859	1.01954	1.037	1.13564	0.95946	1.60124	0.97175	1.31677	1.33393	1.18819	1.34515	1.13474	1.31866	1.33243	1.30552	0.87443	0.84764	0.97957	1.27396	1.05516	1.13195	0.556	0.4807	1.26253	1.12261	0.009654	1.28175	1.0066	1.05579	1.02142	1.03858
batch2_S114	S114	BN		0.67955	1.68565	0.62785	1.07004	0.91321	1.01629	1.07832	0.90171	1.48449	1.03573	1.55143	1.72062	0.87416	0.84784	2.78314	0.75999	0.8437	1.55554	1.09847	0.87932	0.91783	1.12289	0.966	1.36011	0.90481	1.0538	1.33624	1.13844	1.07844	1.01309	1.49131	2.95374	0.80388	0.83284	1.35821	1.0643	1.57901	1.45649	0.9759	1.10055	0.9125	0.71316	1.25491	0.87585	0.83101	0.95513
batch2_S115	S115	HC		0.60254	0.20656	1.1116	1.20709	1.11387	1.06506	1.14269	1.0183	0.95867	0.96532	1.88222	2.15094	0.88479	1.11166	0.32716	0.96245	1.29325	2.14079	0.74278	0.84462	1.09129	1.22914	1.01917	0.99194	1.02181	1.24423	0.95055	0.77141	1.19926	0.98493	0.74053	1.06415	1.46922	0.77168	1.24936	1.1549	1.00678	1.93558	1.52197	1.40068	0.009654	1.01042	0.91036	0.93517	1.03585	1.05742
batch2_S116	S116	LA		1.04888	0.99759	0.63797	0.96853	0.97133	0.74801	0.92307	0.99437	0.87046	1.03221	1.72187	1.42415	0.75893	0.96586	1.34632	1.05918	0.81275	1.60037	1.30483	1.55252	0.69959	1.00525	0.87907	1.27248	1.66888	1.14188	0.54801	0.871	1.77155	0.8866	0.38257	1.90796	1.04151	0.79843	1.08208	1.02542	0.81934	1.46432	0.99141	1.1082	1.22886	1.04104	0.75757	0.87839	0.95105	0.57435
batch1_S117	S117	BN		1.40889	1.40889	1.00248	1.04774	1.06612	1.00478	1.62999	0.9843	1.14799	1.53332	1.21715	1.12402	1.02964	1.16561	1.29193	1.33178	1.00749	1.08789	1.36038	1.18067	1.28726	0.81463	0.96177	2.21659	1.20924	1.15868	0.5123	1.06412	0.96403	0.94096	1.53317	0.04428	1.25743	1.04607	1.23944	1.07462	0.74423	0.90431	1.72403	1.55253	0.55915	1.23302	0.97219	1.10081	1.09554	2.45298
batch1_S118	S118	HC		1.19317	1.19317	0.86513	1.30902	1.57787	1.23941	1.30459	0.99041	1.24701	1.10909	1.32388	1.88513	1.09203	1.27812	1.43697	0.86301	1.02924	1.75373	1.02008	1.23178	0.62799	0.79656	0.69928	1.1461	1.27217	1.24736	0.68346	1.35245	1.38585	0.82742	0.11933	0.15696	1.36611	1.1041	1.04649	1.26714	1.10123	1.35976	2.03813	1.89249	0.009654	1.42065	0.5258	0.97399	0.95417	0.11858
batch2_S119	S119	HC		0.63384	0.80646	0.51485	0.89272	1.12329	0.90532	1.01285	0.7721	1.09436	0.82366	1.50345	1.92097	0.76553	0.70635	0.299	0.83845	0.89961	0.47147	0.89408	0.78951	0.76333	0.87988	1.36468	0.62488	0.66672	1.04345	1.1939	1.17053	1.05466	1.05258	0.30059	0.69433	0.94742	0.66084	0.82939	1.12365	0.37329	1.53226	0.72988	0.7239	0.04827	1.00626	1.20755	0.95303	0.97027	0.27815
batch2_S120	S120	BN		0.83901	1.17011	7.06048	0.97796	0.7503	1.38621	1.14055	0.92104	1.42782	0.91955	1.60682	1.27792	0.81614	0.89479	1.63799	1.37504	1.04711	0.60645	0.85719	0.90359	1.30432	0.88417	1.19639	0.50013	1.00494	1.10514	0.72168	0.99857	1.23697	1.23563	2.54265	1.40021	1.16705	0.78526	1.33781	1.06974	2.30884	1.43595	0.81942	0.85387	0.009654	0.87868	1.24353	1.45535	0.89872	0.74816
batch2_S121	S121	HC		1.06686	0.48978	0.48979	0.88378	1.19985	1.7792	1.24082	0.9052	0.8765	1.03755	1.12951	1.27436	0.90034	0.68313	0.91995	1.15573	1.16036	0.73512	0.8828	0.84545	1.49667	0.96264	0.85734	0.71434	1.10364	0.87179	0.77129	2.09234	0.76433	1.11106	0.22844	2.18393	0.96214	0.81994	1.17854	1.06519	0.41145	0.80146	0.90024	0.94001	0.009654	1.10552	1.12407	1.04851	1.02126	0.25019
batch2_S122	S122	BN		0.77656	1.24591	0.69481	1.02979	1.09775	0.83494	0.9163	0.9196	0.84314	1.13567	1.73356	1.73305	0.7635	0.75925	1.26766	0.7833	1.01628	0.73925	1.11906	0.70586	0.83799	0.91323	0.97162	0.74954	0.77047	1.15404	0.94866	0.89261	1.73641	1.21783	1.58805	1.67105	1.04297	0.73469	1.51795	1.09362	0.75186	1.09718	0.84703	0.80344	0.009654	0.77576	0.80298	0.93626	0.97013	1.14087
batch1_S123	S123	HC		1.06726	1.06726	0.82035	1.55137	1.08133	1.21138	1.56232	0.94859	1.14	3.04185	2.17412	1.63562	1.39327	1.22257	1.04948	1.23557	0.94289	2.17629	1.09668	0.83401	0.67501	0.72875	1.29967	1.88444	1.5138	1.42198	0.90433	1.14838	1.52114	1.01098	1.2443	0.30085	1.56445	0.98612	1.15007	1.04097	0.78019	1.23426	1.62508	1.50648	0.009654	1.54016	1.06091	1.30001	0.92958	1.22154
batch2_S124	S124	BN		0.85776	0.26471	0.88884	1.16383	0.87815	1.0039	1.26987	1.0732	1.28737	0.85223	1.58496	1.07868	0.87254	0.75068	0.32876	1.11704	1.17474	1.07813	1.24655	1.07252	1.3358	0.88814	0.86934	1.15147	1.18248	1.07291	1.2268	1.40663	1.20011	1.06932	2.3354	0.5799	1.26857	1.12578	1.03239	1.1035	0.4252	1.73615	0.91711	1.05882	0.14646	0.932	1.30797	1.19992	0.94942	0.93619
batch2_S125	S125	HC		0.82215	1.5579	22.0289	1.60003	1.1421	0.88138	1.29975	0.91724	1.4091	0.94959	2.37851	2.2676	0.90802	1.49967	2.2997	1.54807	1.10125	1.33559	0.85515	1.14687	1.08888	1.20229	1.18302	2.39247	1.30629	1.57032	1.33824	0.97762	1.75978	1.23163	3.5035	0.83003	1.47677	0.75138	1.03915	1.18873	1.18146	1.7232	1.33451	1.27316	0.009654	1.04262	1.12349	1.43587	0.92462	1.74377
batch2_S126	S126	BN		0.76389	0.64671	0.71724	1.21349	0.98004	1.18437	1.0445	1.08086	0.84509	0.83819	1.2457	1.31087	0.87723	0.79872	1.15587	0.67735	1.09436	1.14988	0.80905	0.95658	1.06867	1.00301	0.70804	0.66641	0.85503	1.02025	1.03698	0.66346	0.93991	1.05632	0.38634	3.75525	0.92137	1.78447	1.60802	1.07834	1.9511	1.25893	1.05827	1.01317	0.009654	0.86838	1.06889	0.71871	0.96619	0.74214
batch1_S127	S127	BN		0.90905	0.90905	0.7144	1.67893	1.17051	1.27249	1.5007	1.07264	0.89092	1.25309	1.5149	1.48361	1.33238	1.25684	1.49963	1.11598	1.13385	1.32675	1.55089	1.11357	1.24382	0.9894	0.95157	0.85791	1.15014	1.35759	1.04441	1.57801	1.12858	1.0679	0.65018	0.75867	1.12343	0.97325	1.39485	1.11973	1.00963	0.94832	1.18665	1.15584	4.03284	0.85958	1.04449	0.91653	1.08276	1.00362
batch1_S128	S128	BN		1.0631	1.0631	1.24491	1.23969	1.22423	0.81901	1.08704	1.08812	0.93872	0.88273	0.99315	1.17968	1.13592	0.92857	1.42229	1.13449	1.0626	0.7761	1.48487	1.05387	0.95382	1.15109	1.11866	1.17061	1.02451	1.15387	0.90544	1.14	0.96865	1.1736	1.71114	0.41221	1.17244	0.97644	0.96289	1.1638	1.25272	1.21057	1.23135	1.14392	2.35542	1.27194	0.63744	0.9891	1.03647	1.37747
batch1_S129	S129	HC		1.22809	1.22809	0.74509	0.99047	1.26325	0.93318	0.99182	1.14465	0.97553	1.06804	2.30498	2.04078	1.19543	1.11484	0.38966	1.16471	1.02838	1.49317	1.40283	1.25129	0.70091	0.67403	1.04735	1.18977	1.03085	1.67993	1.13271	1.87787	1.67541	1.08053	0.16024	1.21399	1.33251	1.07028	0.99314	1.22201	0.58734	1.40441	1.26203	1.37603	2.89491	1.22447	1.08898	1.29057	0.98882	0.10623
batch1_S130	S130	BN		0.68531	0.68531	1.60988	1.43709	0.98767	1.62886	1.84521	1.08378	1.24796	1.16575	2.22946	1.97569	1.09705	1.40903	0.34918	1.10694	1.11199	0.92748	1.38238	1.23171	1.43445	1.11297	2.20922	0.87354	1.25063	1.60452	0.94086	2.15581	1.91146	1.29933	0.70062	0.19007	1.72436	1.02804	1.44009	1.07691	0.5076	0.75443	1.29263	1.36842	0.42657	1.47715	1.42546	1.47133	1.09303	0.27901
batch1_S131	S131	LA	EGFR-mutant	1.37539	1.37539	2.02817	1.01324	0.82527	3.59661	1.32485	1.03298	1.18119	0.99521	2.14523	2.7771	1.01688	0.97382	0.92426	0.83489	1.06592	0.35521	0.50767	1.6493	1.42582	0.96784	1.04372	5.33268	1.93447	1.73851	0.81216	1.33556	2.52253	0.91982	0.22881	3.08024	0.92713	0.77753	0.8955	1.06664	0.73558	0.35813	1.30054	1.14956	0.009654	1.04279	1.60787	0.87574	1.10431	0.06541
batch2_S132	S132	BN		0.99105	0.17288	0.76377	0.81648	0.98559	0.80023	1.10091	0.99242	0.75186	0.8292	1.97915	1.59662	0.86243	0.61735	0.89216	0.50669	1.14142	0.90964	0.72365	1.00936	0.90357	0.93512	0.5558	0.81271	0.98949	1.38745	1.16373	0.47167	1.40614	0.86441	1.07261	1.87287	0.70922	0.98177	1.02199	1.0897	0.65682	1.22591	0.95984	0.9945	0.8682	0.77053	1.10264	0.51354	1.01114	1.22082
batch2_S133	S133	LA	EGFR-mutant	1.03291	2.12892	0.68014	1.028	0.78962	1.377	1.42161	1.08825	0.95886	1.11187	2.20942	1.63205	0.8077	0.83915	1.96354	1.07786	0.71026	1.25739	0.70413	1.06947	0.75432	1.0642	0.75049	2.33875	1.20976	1.35019	0.95532	1.05389	1.35341	0.94218	1.62985	0.73022	0.85816	0.69498	1.30916	0.98351	1.01379	1.23211	1.13297	1.15254	2.78081	0.82438	0.78432	0.83049	0.93403	0.85454
batch2_S134	S134	BN		0.65207	5.0201	0.70048	1.27022	0.87239	2.13585	1.05633	0.94603	1.03503	1.42708	1.42178	1.64878	0.83863	1.59288	6.93351	1.1449	0.91031	1.01419	0.5747	0.71094	1.02241	1.08595	0.89938	0.54664	0.84102	1.01212	0.97378	0.87393	1.0955	1.24371	2.76188	1.47322	1.01603	0.97087	1.45553	1.06579	2.39438	1.35202	1.04499	1.02611	0.009654	0.82001	1.12341	1.27297	0.91688	1.55776
batch2_S135	S135	BN		0.96082	0.1188	0.70615	0.78827	0.97138	1.1734	0.7711	0.86481	0.95215	0.70816	1.95265	1.76625	0.90797	0.90914	0.28815	0.5686	0.99902	1.54169	1.01024	0.8013	0.70278	0.92953	0.55774	1.24266	1.00606	1.24098	0.92359	1.06068	2.26107	0.96991	0.73763	3.19223	0.65822	0.90975	0.97903	1.08949	0.64964	0.89279	1.03421	1.05463	0.40469	0.84234	0.82774	0.5753	0.97127	0.64522
batch1_S136	S136	HC		1.10496	1.10496	0.97407	0.79855	1.24669	1.14434	1.11445	1.03748	1.05521	1.29418	1.46318	1.62471	1.28124	1.15368	0.37312	1.00043	1.09931	0.75322	1.8449	1.347	0.97649	1.02778	1.34245	0.65049	0.95765	1.28166	0.89364	1.0855	1.2512	1.06394	0.29748	0.67287	0.98065	1.18446	0.83262	1.11344	0.74254	0.68913	1.07712	0.96321	0.50227	1.35845	1.11151	0.93119	0.98648	0.64591
batch2_S137	S137	HC		0.87336	0.11931	0.51755	1.13887	1.19462	0.72872	0.87294	1.0271	0.76679	0.96633	1.34992	1.48685	1.034	2.36258	0.38431	0.90629	1.2062	1.5208	0.70361	0.95754	1.12967	1.11256	0.91622	1.00296	1.01668	0.93883	0.55158	1.49374	0.83424	0.97627	1.35143	1.75825	0.83681	1.04083	1.1501	1.15013	1.07961	1.00334	1.37996	1.19068	0.009654	0.79621	0.95408	0.82274	0.97573	1.7787
batch2_S138	S138	BN		0.78172	0.68737	1.95166	1.17569	0.92018	0.92067	0.96718	1.03703	1.18124	0.90319	1.24862	1.13563	0.95551	0.89819	0.72719	0.98848	1.0432	1.25694	1.31349	1.04949	1.02099	0.83574	0.86728	0.29981	0.99884	0.99017	0.51827	1.51788	0.92202	1.30745	2.45161	1.66429	1.51874	0.84578	1.10519	1.10389	0.93263	1.10636	1.10653	1.00469	0.009654	0.97157	0.87114	1.16392	0.97885	1.08847
batch2_S139	S139	HC		1.04849	2.97074	1.45041	1.09948	1.03289	1.01713	1.25061	0.97696	1.2246	0.91955	2.12174	2.18201	0.96079	1.19013	2.12495	1.46084	1.26898	1.65675	0.93443	1.14241	1.37225	1.28925	1.48032	0.59735	1.34925	1.41398	0.88602	1.39916	1.56642	1.25465	0.70541	1.07992	1.62525	0.86761	0.97821	1.27084	2.368	1.31953	1.4108	1.38028	0.009654	1.36077	1.45279	1.53177	1.04777	0.52922
batch2_S140	S140	BN		1.05011	0.95158	0.62596	0.96847	0.98586	1.18269	0.99983	0.92697	0.89397	0.65961	1.19483	1.08148	0.84164	0.82352	1.01948	0.69924	0.98779	0.85988	0.84171	1.07085	1.24273	0.84828	0.72702	0.6363	1.00917	0.93225	0.82107	0.95816	1.1826	0.78256	0.1257	1.41935	0.79975	0.93403	1.28623	1.00438	1.01016	0.72618	0.98129	0.86349	1.83799	0.84804	0.8885	0.60237	0.89408	0.92561
batch1_S141	S141	HC		1.34503	1.34503	0.73245	1.54788	1.06624	1.67862	1.23909	0.99528	0.89714	1.37755	1.63548	1.21295	1.39799	1.09452	4.15614	0.94384	1.05162	1.43831	0.68163	1.19487	0.93702	1.04599	1.24781	0.98993	1.13897	1.23582	0.73657	1.5961	0.94971	1.07096	3.31022	1.25295	1.23447	1.23403	1.11182	1.06529	1.01688	1.75836	1.26494	1.18175	1.74441	1.26614	1.10619	0.89177	0.93341	3.33013
batch3_S142	S142	HC		0.99256	0.99256	0.60086	0.80373	1.0297	0.86498	1.00564	1.00509	0.9531	0.69973	2.02538	1.82201	0.94282	0.71223	0.89999	1.02795	0.83947	1.1388	1.03499	1.15437	0.72254	1.04415	1.02049	0.9592	0.83743	1.21277	0.90294	1.28047	1.37354	0.9658	0.39968	0.45713	1.01785	1.771	1.15399	0.96403	0.707	1.27768	1.11711	1.01939	2.0015	1.04909	0.96483	0.85868	1.04813	0.37911
batch4_S143	S143	HC		0.94382	0.94382	1.24391	1.01561	1.07867	0.75735	1.04122	0.81245	1.01611	0.99407	1.95656	2.06116	0.87363	1.09755	0.50944	1.14562	0.97141	1.23564	1.07635	1.01984	1.02236	0.9201	0.80217	1.28437	1.00981	1.32959	0.89772	0.94877	1.73618	0.94822	1.14184	1.04676	0.80837	0.81225	0.89332	0.93566	0.5075	1.07255	0.7381	0.79047	5.30802	0.84955	0.83337	1.1832	0.97365	1.07721
batch4_S144	S144	LA		1.32976	1.32976	0.33326	1.38105	0.96598	0.65052	1.05864	1.04744	0.99052	0.67213	1.83895	0.95124	1.03798	1.20728	0.69913	0.77886	1.11977	1.05733	1.16695	0.98342	0.69357	0.88314	0.92734	0.34756	0.93994	1.09001	0.46603	1.129	1.3634	0.91	1.51339	1.66593	0.69863	1.0947	0.84258	1.09422	1.01338	1.17321	0.90697	0.95418	1.41955	0.69405	0.89185	0.74424	0.88445	1.68642
batch3_S145	S145	BN		0.97508	0.97508	0.51086	1.35352	1.03203	1.875	0.9723	1.13778	1.17773	1.16719	2.79442	2.67403	1.17231	1.3231	0.18266	1.06734	0.84685	0.95213	1.74068	1.1302	1.00311	1.02517	1.28808	1.24831	1.00011	1.30086	1.02463	1.59317	1.68984	1.12955	0.33279	0.56167	0.99089	1.78946	0.90538	1.06816	1.99367	1.20865	1.15845	1.19475	4.46616	1.04852	0.97286	1.31555	0.98536	0.62113
batch3_S146	S146	BN		0.81467	0.81467	0.54354	1.32983	1.03116	0.90235	0.96033	0.94383	1.02311	0.78266	2.14791	2.25306	1.09355	1.56246	0.78218	1.18757	0.97094	1.43697	1.8044	1.32029	0.88506	1.19794	0.92058	1.43632	1.22595	1.12148	1.17612	0.84596	1.29276	1.09405	2.60396	1.22296	1.09862	1.73527	1.15949	0.98807	2.39735	1.19394	1.3595	1.31629	0.27588	1.22938	1.1751	1.11256	0.98955	1.8726
batch3_S147	S147	BN		1.23165	1.23165	0.42903	1.43797	0.937	1.52585	1.30672	1.00913	1.15956	2.24196	3.02085	1.55094	1.16519	1.22165	1.5392	1.21081	0.84481	1.574	1.26758	1.01235	0.98619	1.20674	1.20185	1.01923	0.96544	1.30611	0.89279	1.34157	1.79437	1.14995	0.27666	0.83345	1.35691	3.22065	1.58092	1.01645	2.35966	1.03773	1.19216	1.148	1.59569	1.04905	1.24817	1.1331	0.96225	0.96019
batch4_S148	S148	BN		1.18645	1.18645	1.48138	0.94464	1.09272	0.69352	1.48869	0.93923	1.07133	1.15386	1.64865	1.78663	0.86008	1.25596	0.18273	0.82334	0.85427	1.50644	1.1173	1.15043	1.07184	0.97263	1.10433	2.22203	1.18691	1.46601	1.03607	1.14325	1.24523	1.05376	0.5255	1.55929	0.88642	0.88983	0.82609	1.14434	1.51024	1.4271	1.15992	1.27409	1.19478	1.0899	1.00309	0.86014	0.92327	0.35583
batch4_S149	S149	BN		1.05661	1.05661	0.78212	1.21313	1.15663	0.95801	0.9535	0.91485	0.87	1.03143	1.6954	1.78013	0.93194	0.76907	1.04875	0.74794	0.99058	1.42596	0.97899	1.07025	0.95168	0.87475	1.02222	0.87794	1.0326	1.46018	0.68857	0.8795	2.487	1.11873	1.31572	1.07852	0.8855	0.88873	0.7684	1.22379	1.07639	1.24283	0.8093	0.91842	0.22573	0.97721	1.12793	0.71359	0.93425	0.79215
batch4_S150	S150	LA	EGFR-mutant	1.09843	1.09843	0.89418	0.89385	1.01999	0.84912	0.86362	1.03941	0.92826	0.70993	1.92196	1.76369	0.9155	1.34717	0.79556	0.59366	0.88808	1.08255	1.29978	0.92487	0.96308	0.80435	1.28592	1.1032	0.9693	1.29125	1.12495	0.91917	2.48122	0.98495	0.23481	0.43675	0.83271	1.44086	0.80079	1.04488	0.99823	1.42847	0.80682	0.82617	0.15554	0.97958	0.99317	0.54892	0.82268	0.52879
batch4_S151	S151	BN		1.11224	1.11224	1.49885	1.18404	1.38292	0.79106	0.86903	0.90028	0.84435	0.94006	1.3354	1.85007	0.87621	1.12187	0.32592	0.69725	1.0468	0.90914	1.0341	0.78172	1.04674	0.84918	1.2553	0.53017	0.74402	1.43481	0.43528	1.07534	1.37904	1.11663	2.15517	1.62725	0.69621	0.81372	0.81333	1.20015	0.73992	1.15128	0.85442	0.76504	3.62599	0.83819	0.9658	0.71147	0.91999	1.04398
batch3_S152	S152	BN		1.2954	1.2954	0.26144	1.22025	0.95781	0.96863	1.14752	1.08375	0.9372	0.95073	1.78652	1.94909	1.17364	1.14289	0.13376	0.93808	0.84421	1.49674	1.19868	0.89846	1.12674	0.96637	1.19754	0.82773	0.91529	1.05273	0.56928	0.97062	1.45918	1.10454	1.01828	0.48799	0.95461	1.17835	1.23704	1.02535	1.27608	1.07973	1.07589	0.99887	1.26767	1.0019	1.15001	0.84897	1.07173	1.443
batch4_S153	S153	HC		1.26877	1.26877	0.63374	1.46741	1.26801	0.97789	1.17827	0.91168	0.85819	1.67116	1.27024	1.75976	1.06861	0.79479	12.1476	0.56444	0.95079	3.95718	0.95832	1.66024	0.77222	1.02124	0.55222	2.808	1.70509	1.03497	0.75017	0.8435	1.17952	0.89732	1.55812	0.47603	0.82359	0.81667	2.27628	0.96912	0.86568	1.58582	1.05302	1.08386	0.27138	1.15978	0.85051	0.55088	1.0756	0.55132
batch4_S154	S154	BN		1.01962	1.01962	0.86701	1.23932	1.2894	1.25565	1.41821	1.05477	1.03031	1.16302	1.39022	1.6405	1.01883	0.95228	1.82184	0.82796	0.93216	1.00509	0.97409	1.31256	0.67584	1.1581	1.36887	1.35034	1.22383	1.39918	1.23163	1.07112	1.05505	1.19	0.17573	2.85442	1.09571	0.95625	0.84869	1.18779	1.05027	1.42757	1.14712	1.29885	3.11987	1.40772	1.14905	0.82966	0.9964	0.45743
batch4_S155	S155	LA		1.17588	1.17588	0.80441	0.92665	0.9992	1.06092	1.35178	1.02911	1.16157	0.94912	2.37084	2.39475	0.91808	0.841	0.94701	0.87201	0.97843	1.09142	1.09197	0.96339	0.77662	0.75887	0.86114	1.05822	1.07072	1.72063	1.11716	1.06297	3.44342	1.06526	0.11891	1.63299	0.81997	1.05377	1.01661	1.02169	0.34866	1.19563	0.76347	0.93192	5.89765	0.73334	0.9141	0.78325	0.8269	0.64773
batch3_S156	S156	BN		0.89261	0.89261	0.66407	0.94259	0.96907	0.73605	0.95358	0.90333	0.95275	0.74989	2.65603	1.93528	0.90414	0.62686	0.74703	1.86742	0.95121	1.0788	0.92423	1.05189	0.9098	1.07558	0.99755	0.76923	0.97397	1.13805	0.89246	0.84895	2.00864	1.18648	0.52023	2.3705	0.91648	0.77717	0.98355	0.89242	0.91228	0.42663	1.21791	1.13559	3.73756	1.0947	0.96431	2.0188	1.07934	1.16715
batch4_S157	S157	HC		1.36888	1.36888	0.71759	1.66808	0.89353	0.73099	0.95007	0.78491	1.23661	1.50405	2.51653	2.75287	0.83554	1.01147	2.12546	2.76424	1.00315	1.58867	0.65003	0.96928	0.78486	1.12617	1.04948	1.83039	0.98151	1.31549	0.7502	1.27955	2.24563	0.99685	0.31933	1.57894	0.6883	0.70366	0.86033	1.03955	3.94183	1.48698	0.9726	0.98492	3.85493	0.94437	1.05916	2.93496	0.89114	0.02189
batch4_S158	S158	HC		1.19339	1.19339	1.16357	1.038	0.96367	1.34481	1.39186	0.84819	0.74184	1.41606	2.21275	2.70064	0.90962	1.37483	4.17491	0.89999	1.00272	1.48289	0.88077	0.89862	1.29815	1.12912	1.16394	0.74616	0.96295	1.36344	0.90519	0.91348	1.832	1.11283	2.81308	0.24408	1.16058	0.72099	0.96945	1.03382	0.75046	1.45199	1.48973	1.28156	2.51025	1.0547	0.97177	0.87469	0.89189	1.5287
batch3_S159	S159	LA	EGFR-wild type	1.39166	1.39166	0.39562	0.85648	1.13501	1.14031	1.01131	1.01681	0.61199	0.80825	2.7579	1.85163	0.8874	0.73261	1.29516	0.45905	1.12045	0.6268	1.14731	1.08191	1.07897	0.83413	0.80529	0.63667	0.87321	1.11248	0.68885	1.01791	1.11964	1.00766	0.22261	0.76047	0.59662	1.28913	0.39193	0.99506	0.62634	0.79674	0.65263	0.80204	1.27836	1.06167	1.04379	0.43519	1.0309	0.27184
batch3_S160	S160	LA		1.08788	1.08788	0.63518	1.41597	1.22947	0.96722	1.23648	0.57874	1.0367	1.42145	3.48857	2.04985	1.07236	1.25018	0.88235	0.96742	1.19804	1.46368	1.29796	1.55404	0.91157	1.24985	1.28498	1.40716	1.64306	1.13207	1.04108	1.45748	1.03339	0.98736	0.50135	0.31501	1.29359	1.40506	0.645	1.03629	1.04246	1.41256	1.62639	1.80636	1.09741	1.39468	1.00926	1.04699	1.02145	0.67062
batch3_S161	S161	HC		1.53761	1.53761	0.58865	1.36885	0.9188	1.21315	1.42842	1.07574	0.93651	1.60922	1.8468	1.81053	1.11181	1.41406	0.22188	1.81523	0.91226	1.62148	1.54906	1.42526	1.19022	1.19126	1.21349	1.35323	1.45766	1.31191	0.92069	1.57911	1.31174	1.14031	0.4691	0.27025	0.92304	0.9987	1.16508	0.99567	1.04599	1.62412	1.88089	1.8131	2.43849	1.49411	1.69032	1.51149	1.07342	0.89951
batch3_S162	S162	BN		1.02078	1.02078	0.61504	0.93274	1.08242	1.14716	1.1548	1.14981	1.23062	0.94017	2.65892	1.79284	1.11498	1.22364	0.80208	1.35413	0.86217	0.93522	1.43774	1.21537	0.96842	0.96067	1.37003	0.80008	1.0903	1.25021	1.13276	1.1405	2.13779	1.21496	0.38374	0.69481	1.10983	1.48709	0.86273	1.03382	1.16311	0.91487	1.11831	1.08218	2.27528	1.40686	1.36416	1.29581	1.0019	0.57447
batch3_S163	S163	LA		1.20241	1.20241	0.81241	0.92068	0.56847	1.08246	1.4066	1.02114	1.13227	1.12572	2.75317	2.33479	1.07197	1.21786	0.33044	0.83572	0.96482	0.73166	1.46301	1.37116	0.81812	1.16183	1.04595	1.41812	1.19826	1.46002	1.36813	1.25822	1.64797	0.93628	0.65399	0.35277	1.07498	1.75178	0.66813	1.02127	1.08183	1.1799	1.48417	1.44129	0.28252	1.51118	1.15722	0.80242	1.03076	0.96289
batch4_S164	S164	HC		0.92821	0.92821	0.48151	0.96765	1.04384	1.29788	0.93714	0.64527	0.86034	0.65898	0.91586	1.39274	0.68378	0.77656	0.82505	0.6955	1.0191	0.80395	1.0683	0.87075	1.05452	1.0977	0.80806	0.91959	0.85957	0.84182	0.7136	0.92226	0.96684	0.88126	0.12274	1.76043	0.73908	0.65575	0.54912	0.94452	0.62104	1.52003	0.91858	0.96383	1.70338	0.90589	0.82949	0.67092	0.94262	0.06634
batch4_S165	S165	LA		0.79429	0.79429	0.70568	1.54696	1.03661	1.38013	1.00938	1.20877	0.88364	0.93581	1.19804	1.27232	0.84134	1.29996	0.2905	1.69835	1.14618	0.83948	0.58911	0.7621	1.38136	1.63337	0.81301	0.55503	0.81219	0.95939	1.08233	0.72582	0.95282	1.72632	0.68865	0.91428	0.87124	1.1169	1.34009	1.16112	0.89081	2.19097	2.12105	1.78119	3.60885	0.37559	0.42694	1.74963	0.91138	0.08026
batch3_S166	S166	HC		1.14835	1.14835	0.48327	1.04087	0.92313	1.39266	1.05691	0.98184	1.16857	1.15593	2.23398	2.04833	1.10175	1.09947	1.46229	0.94373	0.80256	1.26453	1.5342	1.19619	0.77839	1.12293	1.35698	0.98542	1.04344	1.30439	1.05652	1.25838	1.97666	1.18857	0.75657	0.66312	1.11828	1.13417	1.42983	1.06531	2.08333	1.46464	1.51219	1.43388	0.009654	1.25244	1.34931	0.81998	1.00942	1.15125
batch4_S167	S167	LA	EGFR-mutant	0.97551	0.97551	0.46743	0.91235	1.08136	1.25338	1.22002	1.20222	1.03768	0.88522	1.25224	1.03016	1.08402	0.99319	2.89601	0.96511	0.99205	1.32702	0.75777	0.84496	0.9388	0.70777	1.17371	1.69173	0.93378	0.91207	0.92722	1.4671	0.67188	1.03111	1.74727	0.22433	0.73479	1.33162	0.83553	1.09623	1.41103	1.16134	0.78233	0.63225	1.41292	0.66341	0.77879	0.98359	0.84993	1.4857
batch4_S168	S168	HC		0.94276	0.94276	0.72455	1.31788	0.98633	2.83443	1.54083	0.77872	1.06547	1.91398	1.82192	1.45827	1.17379	1.09886	4.36704	0.84846	0.99213	0.94748	0.68985	0.97987	1.0438	0.93937	0.72394	0.8623	1.0548	1.27018	0.82727	1.58526	1.64273	0.92839	1.14585	0.9268	0.95831	1.15771	1.44281	1.00365	0.80733	1.26001	0.85851	0.8904	2.64972	0.98501	0.88772	0.84079	0.98466	1.20545
batch4_S169	S169	HC		1.0448	1.0448	0.42979	1.07953	0.95303	0.59334	0.93129	0.84674	0.72464	0.74689	1.45134	1.8947	0.76638	1.12109	1.59172	0.60509	0.93025	1.06019	0.4766	0.91426	0.68433	0.97207	0.54911	0.82148	0.88923	1.17806	0.93869	1.15009	1.4864	0.74941	0.86969	0.34026	0.71193	0.67782	1.10669	0.9543	1.14578	1.09335	0.9334	0.87659	1.24211	0.81554	0.70722	0.61461	1.00055	0.54194
batch3_S170	S170	HC		1.07526	1.07526	1.04039	1.60367	0.9425	1.27299	1.23613	1.04125	0.86474	1.3641	2.41178	2.24884	1.18347	1.03358	3.37958	1.3067	0.83552	1.15325	1.05632	1.08573	0.89089	1.02371	0.70738	1.54139	0.95982	1.3993	1.17531	0.95851	1.76804	0.9723	2.42022	0.56868	0.79435	0.81197	0.84706	0.97063	2.82085	1.0953	1.34782	1.20305	0.21092	1.01825	0.92723	1.35805	1.09659	1.58238
batch3_S171	S171	BN		0.88665	0.88665	0.47269	1.12014	0.91629	1.06316	1.17783	0.9505	0.83252	0.81536	2.80651	2.46683	1.1814	1.19064	1.6638	0.86517	0.82308	1.4761	1.00456	1.25528	0.8443	1.16693	0.7441	0.97911	0.95718	1.29852	0.83348	1.1426	2.51135	0.91188	0.82757	0.46969	0.96747	1.10073	1.24117	1.04202	1.06469	1.3858	1.48323	1.32577	1.026	0.79668	0.88428	0.69773	1.06042	0.43758
batch3_S172	S172	HC		0.7724	0.7724	1.08101	1.45425	1.02121	1.38358	1.32865	1.19417	1.48574	1.47103	2.05971	1.92134	1.24484	2.07046	4.90164	1.70737	0.95273	1.94948	1.43575	1.10819	1.015	1.20709	1.2516	1.34709	1.18754	1.25071	1.95952	1.42632	1.50129	1.29	3.07084	0.45497	1.49419	0.96528	1.14847	1.05278	2.91497	1.73801	1.87594	1.67767	0.32797	1.56274	1.18678	1.72907	1.00467	1.92873
batch3_S173	S173	BN		1.39906	1.39906	0.40985	1.19852	0.90788	1.16513	1.18504	0.99305	0.83048	1.08156	2.11401	1.7828	1.14882	1.13512	1.31567	0.91465	0.97793	1.37249	1.20498	1.09446	0.86812	1.02142	0.76567	1.39823	1.12515	1.17149	0.82715	0.77068	1.30882	1.06315	0.65179	0.3096	1.02895	1.66269	1.40944	0.98182	1.87368	1.30773	1.18943	1.08645	1.75216	0.85007	1.11003	1.03812	1.04696	0.73611
batch3_S174	S174	HC		1.23453	1.23453	0.37563	1.03395	0.90884	0.90444	0.97767	1.15008	1.09156	1.08855	2.21191	1.74532	1.12755	1.32418	1.18	1.16956	0.74951	1.05435	1.22014	0.92408	0.9345	1.00375	1.29675	0.91464	1.03271	1.1478	0.82096	0.94148	1.15249	1.26563	2.66523	0.33407	1.23943	1.13636	0.9898	1.03886	2.7778	1.36061	1.33584	1.19804	1.10205	1.43473	1.00047	1.09721	1.15795	3.82044
batch4_S175	S175	LA		1.00989	1.00989	2.579	0.90306	0.83764	0.77502	1.17777	0.97427	0.83735	0.81994	1.7913	2.25764	0.76833	0.60395	0.4657	0.68813	1.00685	0.8203	1.16027	0.82789	1.06946	0.80475	0.87702	0.85686	0.89526	1.43198	0.97405	1.06761	1.49932	0.87892	0.34344	1.9863	0.7086	0.93038	0.71853	0.97986	0.44736	0.62504	0.75323	0.81453	0.05218	1.02369	0.83715	0.65274	0.85358	0.52992
batch3_S176	S176	HC		0.91372	0.91372	0.56043	1.28315	0.94184	1.46928	1.3783	1.17057	0.99426	1.78841	1.80151	2.93999	1.20928	1.06367	3.09329	1.06126	0.83947	1.67007	1.28889	1.1269	0.92617	1.1026	1.2453	0.94301	1.21977	1.19512	1.06088	1.41054	1.66738	1.18715	0.92478	2.08158	1.11073	0.9354	1.66762	1.09841	0.78471	1.54611	1.50402	1.48193	2.35215	1.6787	1.49728	0.90023	0.9943	0.78571
batch3_S177	S177	BN		1.10504	1.10504	1.73909	1.32041	0.9466	1.78546	1.24455	1.01327	0.99231	1.02307	3.14884	2.50342	1.06337	0.88887	1.53559	0.95341	0.77146	1.09751	1.38792	0.94921	1.20329	1.22181	1.23831	0.8082	0.82327	1.3578	1.25291	1.09162	1.78889	1.28674	0.44192	2.47596	1.12618	1.56388	0.98963	1.02457	0.67649	0.76958	1.30044	1.07738	0.1238	1.02738	0.98738	1.05553	0.96436	1.33566
batch4_S178	S178	LA		1.02953	1.02953	0.88227	0.75608	0.95151	1.31353	1.31039	1.16792	0.93994	0.9388	1.63592	1.18278	0.70827	0.84292	0.58153	0.56434	1.12886	1.09119	0.29737	1.06348	0.99258	0.98782	0.63566	1.37083	1.17206	0.99512	0.69777	0.59911	0.99939	0.74483	1.42696	2.92357	0.75243	0.98779	3.20163	1.07656	0.19329	1.69116	0.50932	1.04345	2.7187	0.90679	0.78372	0.53469	1.00931	0.55283
batch4_S179	S179	HC		1.1225	1.1225	0.42096	1.2885	0.87589	1.15636	1.25236	0.98977	1.25959	2.56516	2.14462	2.42929	0.92731	0.90869	0.78644	1.16307	0.97819	1.18428	0.91346	1.12841	0.80618	1.11763	1.43847	1.92933	1.22335	1.25057	1.0042	1.02006	1.78571	1.06307	1.70184	0.6578	1.22847	3.28727	1.02329	1.10882	1.05056	1.61318	1.15432	1.04273	2.4986	1.06048	1.01101	1.13449	1.00111	0.61831
batch3_S180	S180	LA	EGFR-wild type	0.99956	0.99956	0.71404	1.29379	0.94385	0.97532	1.40145	1.08066	1.0393	0.85679	3.24592	1.78895	1.23042	0.74884	1.14424	0.75868	1.11975	0.78241	0.34348	1.68192	0.82665	1.26556	0.87842	3.50075	1.97083	1.14002	0.91916	0.90123	1.6597	0.97672	0.91057	0.44822	1.29646	1.54938	1.1875	0.92493	0.23917	1.79002	1.64067	1.76441	2.09611	1.84214	1.25499	0.78745	1.15128	0.12942
batch4_S181	S181	HC		1.07769	1.07769	2.16522	1.11888	1.04345	1.13706	0.97345	0.82178	0.91521	0.96387	1.67932	2.39343	1.017	1.15063	0.77365	0.70374	1.11062	0.68147	0.94307	0.79993	0.98581	0.84187	1.13017	0.44615	0.90194	1.13047	0.71229	0.98033	1.42529	0.98165	1.04191	1.21721	0.7427	0.9731	0.9856	1.0226	0.48523	0.85664	0.69164	0.66818	4.10847	0.90496	0.986	0.73131	0.94339	0.38537
batch3_S182	S182	HC		1.126	1.126	0.24075	1.62363	1.00004	1.32912	1.15558	1.00967	1.07103	1.14269	2.68798	1.93919	1.3229	1.07614	1.94374	1.42294	0.86266	1.62311	1.16554	1.55822	0.71875	1.32976	1.14998	1.5187	1.40833	1.29013	1.06843	1.52064	1.49457	1.19144	2.85032	0.48431	2.28802	1.78086	0.95928	1.03796	1.71062	1.45678	1.92342	1.90195	0.2139	1.78206	1.08103	1.20929	1.17777	1.98835
batch4_S183	S183	LA	EGFR-mutant	1.09988	1.09988	3.106	1.06983	0.97624	1.32312	1.31174	1.01855	0.91541	1.23886	1.69418	2.17801	1.06555	0.93431	0.4703	0.78657	1.15282	1.66949	1.27749	0.87681	1.13402	0.87833	0.61715	1.44017	1.10687	1.18144	0.81384	1.3048	2.10428	1.10047	0.30759	0.73192	0.6987	0.94982	0.88198	1.09175	0.31828	0.62324	0.8828	0.88797	0.32374	0.78881	0.83247	0.75671	0.93142	0.41908
batch4_S184	S184	BN		1.08052	1.08052	0.27874	1.25862	1.23251	1.1168	1.02906	1.09406	1.06617	1.17171	1.56222	1.50061	0.95725	1.24383	0.6149	0.77971	0.97404	1.20294	0.99629	1.13648	0.9575	0.86252	1.16973	1.22793	1.11406	1.32436	1.05208	1.154	1.24704	1.11008	0.23601	0.67921	0.96777	0.78102	0.92946	1.1712	0.86665	1.3772	0.81618	0.94564	0.38225	0.85069	0.8482	0.84668	0.84856	0.25391
batch3_S185	S185	BN		0.8476	0.8476	0.65873	1.03328	1.13714	1.26394	1.00958	0.94015	0.83292	0.67969	2.29163	2.6274	0.82511	1.75946	1.56053	0.74836	0.58037	1.10325	1.15557	0.96428	0.53319	1.05142	0.58244	2.45803	0.81348	1.28336	1.07517	0.97576	1.65288	0.94528	0.37103	0.54479	0.7984	1.05659	1.08665	1.05612	2.9003	1.61716	1.64515	1.27002	0.9945	0.53539	0.99627	0.79986	0.84593	0.62222
batch3_S186	S186	HC		0.84835	0.84835	0.42484	1.25706	1.10046	1.16431	1.08373	1.10171	1.04081	0.95605	1.74003	1.58013	1.18032	1.56943	0.84318	1.44171	0.89814	1.34369	1.23927	1.15194	1.06885	1.06223	1.42928	0.97096	1.21523	1.15012	0.91014	0.91043	1.13046	1.22899	1.10701	0.5738	1.15105	0.66809	1.36039	1.05899	1.66772	0.77487	1.52629	1.38944	0.78247	1.30495	1.23649	1.31583	1.06296	0.64047
batch4_S187	S187	BN		1.56218	1.56218	0.39148	1.33785	1.04636	1.03537	2.13267	0.97956	1.13011	0.79001	1.07798	0.54378	0.95256	0.92259	4.13173	0.98518	0.76311	1.74252	1.29214	1.05565	0.93923	1.04809	0.88719	1.28305	1.10068	1.11165	0.87417	1.26406	0.90794	1.13898	1.33083	10.7039	1.04606	0.68486	0.70167	1.18783	2.61509	1.33057	0.93511	1.04043	0.3665	0.82803	0.79579	0.99078	0.87624	0.74027
batch4_S188	S188	BN		1.1748	1.1748	0.59991	1.36938	1.25709	0.5337	0.96823	0.93385	0.8068	0.71715	1.82317	1.7267	0.86671	0.92312	0.15561	0.6107	0.91338	0.86529	0.81456	0.92754	0.69259	0.86794	0.82098	0.92475	0.88725	1.51418	0.9912	1.11346	1.76636	1.01262	0.19184	1.17271	0.8163	0.97568	0.74748	1.05025	0.53978	1.30237	0.97926	0.88995	1.26829	1.03278	0.98719	0.60461	1.06863	0.06045
batch4_S189	S189	HC		1.29029	1.29029	0.94724	0.94212	1.10016	0.68495	1.20141	0.8445	0.78102	1.35706	1.58598	2.24075	0.75808	0.64373	0.40314	0.53563	0.99399	1.10507	0.76944	1.0345	0.67292	1.06114	0.67591	1.07514	0.95286	1.19823	0.91391	1.24653	1.03658	0.85885	0.50315	0.28522	0.74018	1.11092	0.9251	1.02878	1.02981	1.11904	0.97971	1.04123	4.35937	0.78912	0.83126	0.53884	0.96614	0.61013
batch4_S190	S190	HC		1.25907	1.25907	0.74139	1.0408	1.10459	0.94016	1.00573	0.80163	0.91612	1.02681	1.84199	2.56016	1.04675	0.72781	2.34988	0.62361	1.03281	0.90995	0.98107	0.98723	0.94497	1.03994	0.66143	0.88132	0.89359	1.22772	0.69087	1.47052	1.72244	1.07491	0.96065	0.61466	0.61309	0.90202	0.83525	0.93592	0.46742	0.83905	0.92115	0.88206	1.81306	0.83785	0.84915	0.59776	0.97568	0.69073
batch4_S191	S191	BN		1.10861	1.10861	1.34761	0.94709	1.23068	0.87829	1.13676	1.06925	0.91886	0.81008	1.75176	1.50363	1.03564	1.11985	1.04414	0.81764	1.0329	1.20526	0.82956	1.02973	1.02768	0.94476	1.23278	1.22882	1.05938	1.56387	0.8247	0.8269	1.86981	1.09202	0.55161	1.06878	0.9675	0.99272	0.78821	1.11464	2.27024	1.27915	1.04291	1.03807	3.31708	1.11301	0.99096	0.85653	1.07048	1.41166
batch3_S192	S192	LA		1.36604	1.36604	0.9349	1.1048	0.9556	1.13613	1.14665	0.96454	1.10608	1.03283	4.18005	1.60309	1.16394	1.34578	2.74405	1.33866	1.12071	1.15883	1.36042	1.13163	1.10854	1.13722	1.45774	1.60821	1.01036	1.46114	1.11526	1.24471	1.3466	0.98794	1.14342	1.11492	1.09251	1.38038	0.64622	0.99975	2.79409	0.894	1.24061	1.30634	0.17755	0.85324	1.05903	1.53577	0.97862	1.05192
batch4_S193	S193	LA	EGFR-mutant	0.9801	0.9801	0.5776	0.8013	1.03451	0.54341	1.07383	1.04027	0.99726	0.85194	2.16821	1.94205	0.77401	1.56215	1.29046	0.62863	1.10132	1.28688	0.7264	1.03144	0.76992	0.75557	0.73368	1.34296	1.04506	1.31168	1.33415	1.24684	1.89433	0.98027	0.96398	0.64632	0.92142	0.95746	1.24248	1.08634	0.50445	1.54321	0.9883	1.00733	3.37108	0.87415	0.9737	0.59606	1.06332	0.7869
batch3_S194	S194	BN		1.58435	1.58435	0.30779	1.02269	0.90159	0.81225	1.13755	0.95066	1.07285	0.87464	1.53828	1.32084	1.06986	0.97657	0.19408	1.1925	0.88698	0.96743	1.706	1.1923	1.03441	1.11847	1.39065	1.54625	1.1015	0.88897	0.7063	1.8945	0.94479	1.15734	0.84745	1.19265	1.53916	1.20762	0.76634	1.03317	0.76055	1.49334	1.18916	1.29634	1.32947	0.95099	1.3094	1.40571	0.84654	1.39572
batch4_S195	S195	BN		1.06641	1.06641	0.39099	1.29522	1.11251	1.46864	1.19324	1.15969	0.8565	1.25111	1.37322	1.44233	1.02823	0.98581	1.10992	1.18635	1.0443	1.46136	1.10944	1.13974	0.9319	1.03059	1.2939	0.80263	1.16813	1.19043	0.85968	1.17531	1.0731	1.24179	0.89218	1.73292	1.21014	1.08613	1.39241	1.10641	0.46041	1.23572	1.06921	1.10707	1.73188	0.9816	0.98575	1.2676	0.99247	0.44816
batch4_S196	S196	BN		1.14354	1.14354	1.50459	1.05247	1.34318	1.17971	1.21535	0.897	0.82385	1.11471	1.95196	1.92773	1.07859	1.15451	0.17566	0.76827	1.02677	1.64247	1.3433	1.13002	1.2734	0.87854	0.89092	0.89634	1.11258	1.40387	0.9385	1.62914	1.88882	1.0586	1.51673	0.3008	0.80128	0.78387	0.96757	1.12574	0.62767	1.15778	0.87568	0.9555	1.12003	0.85585	0.78064	0.76983	0.87518	0.48104
batch3_S197	S197	LA		1.41022	1.41022	1.76011	1.54794	1.04414	2.48703	1.47231	1.11091	1.04162	2.16536	3.17811	2.05387	1.62971	1.04797	4.00142	0.84468	1.13518	1.08552	0.77454	1.73563	1.00492	1.05924	0.70897	2.53494	1.82567	1.4042	0.93049	2.29026	1.5987	0.92362	1.957	0.57291	0.84245	1.21787	0.98431	0.97382	1.02815	0.87156	1.45636	1.33187	0.1871	0.85945	1.23617	0.83774	0.87341	3.77885
batch3_S198	S198	LA		0.88631	0.88631	0.7858	0.82326	1.18916	1.34307	1.17448	0.85959	1.253	0.86012	2.7014	1.99676	0.87543	0.92338	0.68202	0.73492	1.06956	0.81513	1.23037	0.98548	1.03081	1.04158	1.23214	0.9534	1.04688	1.10925	0.92985	1.11171	1.23473	1.18685	1.53269	1.12885	1.02958	1.03055	0.65048	1.02652	1.27441	1.2223	1.20595	1.05407	2.05182	0.9581	1.10715	0.78159	0.91975	1.89534
batch3_S199	S199	HC		1.23604	1.23604	0.29864	1.18782	0.81676	1.09223	0.9191	1.0271	0.94907	1.27969	2.2872	2.17192	1.20955	0.89766	1.01602	1.16083	0.96426	1.39065	1.0077	1.1275	1.28619	1.16548	1.06162	0.82224	1.08725	1.3314	0.85449	1.22937	1.67763	1.30571	0.61531	0.67822	1.08643	0.60328	1.29101	1.01142	0.99694	0.56598	1.41691	1.30127	2.10241	1.24854	1.06771	0.92512	0.94714	0.68109
batch3_S200	S200	BN		1.13865	1.13865	0.39063	1.20214	0.96818	0.67873	1.27488	1.09162	1.06297	1.0426	2.72825	1.602	1.0273	1.12523	0.41344	1.23592	0.80903	1.42418	1.49017	1.37457	1.01744	1.12436	1.00995	2.06837	1.27214	1.14369	1.42267	1.03054	1.81809	1.07838	0.45896	1.33606	0.70424	1.14613	1.90034	1.06159	0.62028	1.49726	1.2039	1.27611	1.89758	0.76495	1.32295	1.3826	0.8887	1.28887
batch3_S201	S201	LA	EGFR-mutant	1.56251	1.56251	2.65039	1.11493	0.96638	1.71507	1.75555	0.9691	1.01069	2.20821	2.49962	1.71846	1.06052	1.23409	1.29534	0.88239	0.67702	1.17646	1.24787	1.69611	1.05952	1.20105	0.77951	2.00065	1.62944	1.27386	0.83415	0.91068	1.23246	0.94931	0.2316	1.88944	1.00619	0.92635	0.65337	0.98212	1.65559	1.29456	1.85636	1.72724	0.25825	1.21629	1.0309	1.06474	0.82565	0.51417
batch3_S202	S202	BN		1.14163	1.14163	0.63943	0.69196	0.98265	5.99864	1.08249	0.93686	1.58686	1.06457	1.5665	1.15608	1.09314	1.25189	1.665	1.08217	1.07619	0.37535	1.36101	1.07274	2.40877	1.00492	2.12068	0.58373	1.27236	1.0072	0.5795	0.67846	0.84804	1.35806	0.28729	0.88518	0.97518	1.3107	2.68226	1.09454	0.55514	0.61408	1.31242	1.08035	2.45467	3.68563	1.79426	1.1523	1.07807	0.3604
batch4_S203	S203	LA		0.98221	0.98221	0.46699	1.20988	0.95289	1.45494	1.47996	1.08296	0.89043	1.17291	1.7917	1.23033	1.07149	0.75705	4.95988	1.27576	1.10299	0.51734	0.14352	1.16116	1.31601	0.90278	0.63469	3.21173	1.81715	1.2448	0.39156	1.81096	1.92743	0.72742	2.09247	1.03852	0.88458	0.7616	0.77507	0.99533	0.43355	1.04077	1.03896	1.32474	1.72527	0.8402	0.91018	1.25685	1.00096	1.5312
batch4_S204	S204	BN		1.01908	1.01908	0.72271	0.82064	1.17237	1.12679	1.03113	1.10187	0.78662	1.10656	2.10202	2.1054	0.86375	0.71188	1.18003	0.63608	0.89551	1.4418	0.96496	0.93607	0.72008	0.8943	0.85407	0.95544	1.19768	1.68602	0.84016	1.50749	1.72083	1.17265	0.51176	0.98792	1.02462	0.87941	0.83915	1.12861	0.61716	0.74075	0.91023	0.98207	1.75062	0.94659	0.88115	0.64536	0.99485	0.7436
batch3_S205	S205	HC		1.45674	1.45674	0.71511	0.84033	0.89988	1.016	1.17565	1.00199	1.00041	1.37145	2.15928	1.74599	1.22291	1.07398	3.91785	1.61828	0.89956	2.03195	1.11527	1.19931	1.26742	0.96034	1.16685	1.11689	0.91694	1.19681	0.64067	1.08187	1.22713	1.01423	0.53274	0.51441	1.08946	1.00544	1.01483	0.97949	1.64276	0.76599	1.02321	0.95515	0.20123	1.15344	0.95369	1.45536	1.14257	0.08645
batch3_S206	S206	HC		1.16676	1.16676	0.96328	0.76832	0.98061	0.69087	1.24296	0.9698	1.19045	0.89874	3.20733	2.59596	1.06947	0.84577	1.37328	1.26226	0.71183	1.27151	1.22426	1.29202	0.87783	1.04407	1.05522	1.76113	1.2318	1.50938	1.42185	1.02027	2.24787	1.04227	0.74677	0.20654	1.35462	0.80322	0.98328	0.99478	0.85928	0.94469	1.47959	1.53449	1.61026	1.4436	1.13019	1.27633	1.16039	0.62084
batch4_S207	S207	LA		0.91459	0.91459	2.0995	1.08576	0.78373	0.73867	0.86353	1.04652	0.75391	0.87307	1.5096	1.32597	0.86032	0.72595	1.02367	0.60372	1.12222	1.22716	0.7459	1.87727	0.57949	0.98458	0.69453	1.01709	2.44621	1.14358	0.94956	1.15222	1.43547	0.67791	0.68219	1.16564	0.81652	0.98333	2.7649	1.0149	0.50121	1.18923	1.14766	1.14706	0.41789	1.46243	0.44946	0.57657	1.04761	0.47924
batch4_S208	S208	LA	EGFR-mutant	0.87896	0.87896	1.88572	0.97509	1.11637	0.77146	0.74925	0.61255	0.72141	0.76179	1.32756	1.38898	0.87723	0.73261	7.72343	0.58737	1.1544	1.27042	0.39247	1.06109	0.54454	0.60224	0.50004	0.75696	1.33977	1.12568	0.61252	0.61172	0.91802	0.71897	0.80753	0.77692	0.56334	1.02935	3.54971	1.13552	0.82668	0.986	0.47839	0.60715	0.72302	0.67286	0.61933	0.53234	1.00792	0.43234
batch3_S209	S209	HC		1.23022	1.23022	0.43579	1.09055	0.81367	1.08228	1.03485	1.21113	0.87115	1.15219	2.7121	2.10231	1.36879	0.96587	0.39563	0.94483	1.07535	1.49726	2.15721	1.38065	1.24885	0.91684	1.11456	0.47213	1.2149	1.41782	0.9823	1.11174	2.11647	1.43147	1.28218	1.75286	1.15735	1.01544	1.36062	1.12615	0.66668	0.72137	1.08743	1.02758	0.009654	1.35012	1.23504	0.86253	0.90648	1.38879
batch4_S210	S210	HC		1.40529	1.40529	0.93747	1.34475	0.9145	1.31524	1.0569	0.92352	1.12916	1.09821	2.35609	1.98765	0.91641	0.90364	0.99627	0.90988	1.01524	1.36797	0.70839	1.04218	1.06783	0.96843	0.81999	1.75807	1.15284	1.3521	0.8475	1.81977	1.94627	0.95838	0.78313	0.71254	1.08435	0.80074	0.93523	0.97042	0.90708	1.28051	0.91037	0.89098	0.50913	1.02412	0.81472	0.92539	1.03656	0.67757
batch3_S211	S211	HC		1.26634	1.26634	0.47446	1.49081	0.9444	0.9322	1.28692	1.20808	0.85823	1.07472	2.17886	2.30882	1.05182	0.71578	0.46469	0.74958	0.87963	1.39919	1.17437	1.31407	0.82565	0.99332	0.71367	1.01973	1.19348	1.23384	0.7134	1.31163	1.59642	0.90418	1.64981	0.13235	1.04268	0.65863	1.2208	0.98959	1.17708	1.02147	1.80579	1.78282	1.14721	1.1032	0.83943	0.66122	1.08124	0.54176
batch3_S212	S212	LA	EGFR-wild type	1.24789	1.24789	0.35432	1.10634	1.1579	1.6756	1.58683	0.99248	0.90188	1.49024	2.93747	1.90936	1.24276	1.35204	1.94977	0.77553	1.03445	1.18976	0.46053	1.52698	1.2881	1.11353	0.68676	1.91491	1.60758	1.36155	1.224	1.72382	1.48764	0.74706	4.32586	0.60027	0.85198	1.51332	1.06529	1.04895	1.29855	1.08748	1.02687	1.11017	1.14133	0.86741	1.03068	0.73106	0.98148	3.35021
batch4_S213	S213	LA	EGFR-wild type	1.15227	1.15227	0.48298	0.83318	0.82607	0.84453	0.87113	1.01266	1.12961	0.53884	1.15556	1.06884	0.8888	0.94156	0.78907	1.83333	0.82216	0.78085	0.70617	0.88981	0.93192	0.74674	1.0955	0.7699	0.9046	0.91753	0.62576	1.21271	1.29398	1.10243	0.37235	0.55902	0.85022	1.27751	0.99158	1.04036	1.14706	0.99701	0.97801	0.8418	1.65118	0.9407	0.99842	1.86427	0.96464	0.12306
batch3_S214	S214	HC		0.93441	0.93441	0.37517	0.87012	0.77576	1.59346	1.10742	0.96479	0.80873	1.07617	2.09313	1.95142	1.03264	1.07589	0.30302	0.94336	0.89981	0.88414	1.40128	0.68667	1.27116	0.9128	0.81423	0.54944	0.86394	1.22145	0.86912	1.41906	1.90914	1.25027	4.2139	1.1261	0.84466	0.77158	0.97081	1.05375	0.53903	0.57416	1.26765	0.95175	1.15322	1.32668	1.15072	0.84351	0.92175	0.7094
batch4_S215	S215	LA		0.98308	0.98308	3.3499	0.85851	0.97225	0.81022	0.99862	0.98265	0.85624	0.55333	2.3973	2.1396	0.83198	0.66865	0.64866	0.58867	0.85261	0.66379	0.91774	0.85384	0.99377	0.80927	0.7531	0.90468	0.95179	1.6215	1.10022	1.62756	2.58053	0.9073	0.61645	1.20754	0.78551	1.32513	0.68746	1.011	0.70464	1.07462	0.71871	0.79097	0.30917	0.72535	0.95852	0.5787	0.911	0.37747
batch3_S216	S216	LA		1.02508	1.02508	0.48808	1.06179	1.0176	1.14095	1.22796	1.04361	1.05852	0.98752	2.41978	1.46512	1.07219	0.97571	2.30522	0.86153	1.19511	0.75588	1.06792	1.24935	1.3197	0.89985	0.81938	0.95521	1.38081	1.0872	0.62538	1.97775	0.94415	1.00815	2.90023	0.59888	0.87261	1.45334	0.94439	1.00537	0.79449	0.81557	1.16119	1.01299	1.58905	0.88428	0.85576	0.93089	0.99595	3.53267
batch3_S217	S217	BN		1.08535	1.08535	1.10153	1.11244	0.81289	1.10217	0.92241	0.87282	0.92079	0.74003	2.6295	2.52341	1.10171	0.89869	0.14299	1.49344	0.9	0.6777	0.9167	0.7968	1.21386	0.86017	0.95323	1.07495	0.86154	1.30586	1.0585	1.30909	1.55535	1.06231	1.06965	0.86657	0.7205	1.07357	0.87331	1.0153	0.82103	0.44947	0.76045	0.80708	2.0929	0.80864	0.95293	1.70618	0.98579	0.97583
batch3_S218	S218	LA		1.25094	1.25094	2.87374	1.05798	0.98536	1.52509	1.03564	1.05891	1.23665	1.33024	3.2526	2.08872	0.96466	1.20537	1.422	0.79017	1.14096	0.80808	1.17843	1.39761	1.17052	1.01014	1.21019	0.78135	1.23697	1.4514	0.69866	1.11265	1.61137	1.08306	1.85367	0.84705	0.86771	0.96863	0.80259	0.98442	2.30313	1.01343	1.38621	1.08775	0.24657	1.27039	0.96033	0.82323	0.87902	1.39773
batch4_S219	S219	HC		1.28048	1.28048	0.57842	1.2724	1.06045	0.59566	1.13261	0.77003	0.65131	1.29587	2.06822	3.35428	0.66536	1.37543	2.22548	1.66112	0.97661	1.60075	0.38518	0.81219	0.8815	1.32017	0.71027	2.27581	0.96362	1.51277	0.95254	1.07179	1.81052	0.70635	3.66808	0.49784	1.00661	0.74258	0.85652	1.02098	0.95813	1.00033	1.82639	1.62095	1.74898	0.7894	0.74026	1.65034	0.99495	0.84151
batch4_S220	S220	LA		1.29026	1.29026	6.00022	1.0594	0.90363	0.83017	1.3397	1.04162	0.97207	0.75066	1.69331	1.30311	0.80891	0.66214	0.60981	0.54163	0.91995	0.69011	0.77439	1.08368	0.85514	1.11117	0.84942	2.11206	1.35644	1.18538	0.78493	0.53811	2.00389	0.74124	0.51482	1.38018	0.83099	0.9817	0.87827	0.99102	0.60994	1.23671	1.04546	0.99612	0.45913	0.73604	1.2863	0.52493	0.96724	0.59147
batch3_S221	S221	HC		1.08682	1.08682	0.76069	0.94764	0.9666	2.61489	1.40447	1.0592	1.07927	0.96369	2.05796	2.20213	1.1579	1.36982	0.12129	1.31816	0.8344	1.14523	1.22009	1.24021	1.24067	1.00043	1.18422	0.51792	1.09581	1.16484	1.08694	1.0711	1.4341	1.06754	1.72947	1.0471	0.98696	0.57035	1.28016	0.98958	0.69773	0.87608	1.22441	1.15891	0.32106	1.53324	1.08384	1.23018	0.92467	1.29579
batch3_S222	S222	HC		1.14747	1.14747	0.44999	0.92331	0.93638	0.98738	0.93205	1.17414	0.75986	1.01514	2.22542	1.78896	1.05214	1.30057	0.38131	1.12927	0.75885	1.57308	1.38215	1.1792	1.04975	1.06341	0.9143	0.98218	0.93674	1.23214	1.06472	0.95933	1.62659	1.13115	0.71462	0.4935	1.39647	1.08778	1.05793	1.07031	1.39659	1.16958	1.31954	1.16654	1.92238	1.17709	1.03861	1.17146	1.18596	1.24206
batch3_S223	S223	LA	EGFR-wild type	0.99505	0.99505	3.44065	1.07047	1.16147	1.43212	1.44044	0.98176	1.07417	3.86201	4.26228	2.109	1.0947	1.42757	2.38363	1.14333	1.08938	1.21265	1.24072	1.76561	1.09347	0.95996	1.22507	2.18336	1.7006	1.37151	1.22561	1.06975	1.61727	1.393	0.73292	0.71332	1.06948	1.66215	1.62607	1.11833	1.67571	1.50564	1.05832	1.10645	0.009654	1.96081	1.66839	1.04598	1.06527	0.34893
batch4_S224	S224	LA	EGFR-mutant	1.05574	1.05574	0.25007	0.9566	1.04463	1.00198	1.09991	1.08696	1.14258	0.73587	1.02306	1.13353	0.90249	0.80322	0.40611	0.8948	1.05542	0.93506	0.9501	1.13669	0.94938	0.94935	0.86443	1.50049	1.27604	0.77344	0.97656	1.45008	0.56959	0.91229	1.33393	1.0687	1.13515	0.81378	0.70627	1.05006	0.71863	1.46691	0.929	0.96659	0.88116	1.1416	0.93749	0.88005	0.98065	1.6728
batch4_S225	S225	LA	EGFR-mutant	1.0269	1.0269	0.63584	1.06344	1.05452	1.14712	1.36094	1.04774	1.03869	0.75539	1.77114	1.60645	0.74253	1.41027	1.12367	1.53446	0.94724	1.10815	1.10669	1.16032	1.03576	1.19524	1.27825	1.36801	1.26168	1.28767	1.02949	1.00387	1.24812	0.97542	0.59528	0.39614	1.68886	0.84187	1.06978	1.13981	1.12192	1.85173	1.64839	1.36756	3.08977	1.19524	1.0824	1.60742	0.9642	1.00515
batch4_S226	S226	LA		1.05647	1.05647	1.73409	1.11104	1.07543	2.16294	1.09081	1.11534	1.06143	1.1598	1.4276	1.71926	0.95816	0.94897	1.59848	0.71305	1.20347	0.878	0.93007	0.89433	0.93908	0.94655	0.98611	0.9159	1.13902	1.21982	1.24373	1.00212	1.43405	0.91226	0.23043	0.28603	0.93632	0.85192	1.07594	1.01934	0.86363	1.3267	0.95902	1.07183	0.25506	0.96028	0.99869	0.65847	1.01161	1.70043
batch3_S227	S227	LA	EGFR-wild type	0.87494	0.87494	0.38506	1.30292	1.03203	1.03069	1.082	0.88523	0.77753	1.00619	2.80659	1.46235	1.07386	0.70175	0.08677	0.91503	1.24522	0.57811	0.35928	0.99259	0.80802	1.07709	0.73943	1.4386	1.26993	0.99493	0.37255	1.17249	1.27215	0.71941	0.10823	1.06825	0.60408	0.95543	0.73661	0.94156	0.76217	0.75134	1.22743	1.26638	1.97334	0.89107	0.80544	0.88751	1.03519	0.004378
batch4_S228	S228	BN		1.00425	1.00425	0.81687	1.24014	1.23753	0.79115	1.4483	1.02243	1.29379	0.80825	1.57934	2.10446	0.95494	1.68634	0.4514	1.1074	0.86036	1.24776	1.34285	1.17893	0.90749	0.97355	1.26835	1.18268	1.11577	1.52721	1.43191	0.82915	2.08421	1.14552	2.25285	0.33714	0.91854	0.86757	1.04483	1.24368	0.70989	1.36806	1.04968	1.14213	2.33897	0.95616	1.31082	1.18977	0.91815	1.469
batch3_S229	S229	LA		1.144	1.144	3.47424	0.92248	0.97256	0.67606	1.01686	1.00053	0.91285	0.84286	3.70574	2.15009	1.07373	0.71995	0.77786	0.80025	1.01161	1.03151	1.18068	1.17864	0.88093	0.9957	0.78931	1.25893	0.94168	1.34633	0.9664	1.45603	2.5019	0.89624	0.49017	0.47211	0.79361	1.16445	0.57675	1.00913	1.10345	0.81416	0.87793	0.91329	0.06544	1.13119	0.8512	0.78733	0.95427	0.23356
batch3_S230	S230	HC		1.00277	1.00277	0.52917	0.90753	0.81505	1.00853	1.03096	1.12894	0.94791	1.07537	1.86353	2.0195	1.27005	1.52067	4.27747	0.68641	0.88461	1.40038	1.27896	1.08123	0.94222	0.95512	0.81201	1.03608	1.02675	1.22992	0.7746	0.86576	1.6856	1.05043	2.74761	0.3858	1.12144	1.0738	1.30215	1.09457	1.36306	1.22503	1.41227	1.30338	1.26912	1.46266	0.99068	0.74589	1.11195	2.49659
batch3_S231	S231	LA	EGFR-mutant	1.33755	1.33755	4.07107	1.10917	1.13909	2.33849	1.4821	0.91974	0.98677	1.19351	2.99662	1.67711	1.07176	1.0586	1.88808	0.70096	1.07555	1.03137	1.00279	1.20626	1.01397	1.10435	0.83023	0.56528	1.04273	1.28275	0.60288	0.90622	2.30481	1.05533	0.90523	1.43725	0.88309	1.96152	0.62591	0.96808	1.28448	1.29266	1.03055	0.99208	0.009654	0.77226	1.21036	0.65477	1.03609	0.46628
batch3_S232	S232	BN		0.74747	0.74747	7.62239	0.93886	0.94638	0.75545	1.09389	0.87013	0.69598	0.93175	2.00376	1.41355	1.09209	0.8647	1.25859	0.64023	1.01034	1.23636	1.6415	0.84682	0.92999	1.01052	0.70004	0.79302	0.90556	1.01348	1.25559	1.43276	1.08845	0.88761	0.64266	0.62159	0.64834	1.40568	0.96694	0.93245	1.29578	0.74953	1.14437	1.19209	0.4024	0.98837	0.96923	0.80639	1.07688	0.82111
batch3_S233	S233	BN		0.96677	0.96677	0.36211	1.49947	1.05132	0.937	1.10593	1.12245	0.93769	0.80101	3.14635	2.4275	1.22741	0.81383	0.61572	0.77019	0.84323	1.02212	1.38027	1.01367	0.73429	0.92293	1.02596	1.18844	1.02486	1.39316	1.36974	1.11739	2.37497	1.2486	0.53659	0.9089	1.19966	1.56084	0.77484	1.10564	1.05755	1.31248	1.1865	1.1576	1.47012	1.0432	1.40978	0.70859	0.85455	1.09872
batch4_S234	S234	HC		1.14544	1.14544	1.12413	0.90631	1.01277	0.93423	1.03496	0.9468	1.13222	0.49305	1.9028	2.16526	0.73724	0.81524	0.73734	0.97995	0.94205	0.58738	1.17599	1.12373	0.79324	1.05025	0.89534	1.0325	1.29203	1.24759	1.13563	1.30338	1.39142	1.20649	1.27866	0.47482	1.13509	0.94515	0.98198	1.05299	0.37331	1.25576	1.03992	1.16381	0.26509	1.11906	1.27565	1.00259	1.05225	0.54671
batch3_S235	S235	BN		0.87562	0.87562	1.09403	1.00667	0.97274	1.7762	1.18675	1.05983	1.21278	0.84053	2.53861	1.94389	1.12951	1.03003	0.6637	3.26101	1.06275	1.13514	0.74335	0.87431	1.29327	1.05951	1.03658	0.8625	1.00499	1.1385	1.01763	1.43598	1.51444	0.99029	1.72222	0.71448	1.04879	1.39389	1.24728	0.9792	0.8309	0.85548	1.03195	0.95379	0.30716	0.86022	0.92719	3.48316	1.01481	0.69284
batch4_S236	S236	HC		0.83286	0.83286	0.63121	1.12056	1.01661	1.7941	0.96762	0.77717	0.90518	0.87962	1.82655	2.36675	0.91864	1.16197	1.57362	0.70626	0.98589	0.62685	0.68521	0.91236	0.86392	0.92009	0.84219	0.79217	0.86572	1.12247	1.04269	1.11911	1.44158	0.9687	0.51996	1.69939	0.6967	1.0942	0.72163	0.98715	0.8711	1.15791	0.91401	0.87248	0.009654	0.9709	0.93154	0.66858	1.01622	0.4779
batch4_S237	S237	BN		1.24449	1.24449	0.67228	1.82947	1.25647	1.08033	0.95907	1.02938	1.16358	0.92821	1.44325	1.87539	1.02039	1.12953	0.4121	1.05478	1.03214	1.05695	1.02485	1.14499	0.86291	1.05658	1.41903	0.61325	1.02052	1.18504	0.96408	1.13783	1.27777	1.35876	0.91597	2.81366	1.11435	1.20465	0.63855	1.18025	1.18626	1.66044	1.14843	1.19609	1.43763	1.01773	1.19092	1.03258	0.94494	0.88438
batch4_S238	S238	BN		0.97608	0.97608	1.70009	1.32623	1.21238	0.61934	1.05479	0.92086	1.01959	1.14721	1.96128	1.90057	0.99546	0.82199	0.54177	1.04655	0.98316	1.01632	3.95213	0.84757	0.92633	0.96793	1.39697	1.07557	1.03249	1.57245	0.9456	1.20632	1.6265	1.10076	2.46259	0.56625	0.94946	0.93203	0.79757	1.13048	1.06714	1.20527	0.89192	1.04913	0.44127	0.87088	1.05859	1.06898	0.9026	1.85491
batch4_S239	S239	LA	EGFR-mutant	0.83247	0.83247	0.74317	1.10647	0.95478	0.83637	0.96739	1.1586	1.06999	0.74577	1.96986	1.7269	1.05362	0.78153	1.05137	1.09659	0.97139	0.85294	0.68728	1.03993	0.7139	0.76265	0.78243	0.87733	1.1214	1.30563	0.82209	1.14747	1.7428	0.86877	1.905	0.65751	0.83132	0.9332	0.85742	1.02351	0.92137	1.15713	0.66262	0.76079	1.24325	0.94637	0.9588	1.00731	0.99196	2.24019
batch3_S240	S240	HC		0.99796	0.99796	0.25361	0.95735	0.98583	1.05113	1.01723	0.92255	0.68678	0.83743	1.80988	1.77909	1.14576	0.68047	0.29929	0.59785	0.85795	1.58847	1.26703	1.14058	0.87477	1.0039	0.83224	1.24295	0.92699	1.20949	1.11549	1.17693	1.63685	0.8771	1.48328	0.63009	0.80277	0.81156	0.75435	0.999	0.40602	0.86277	1.10648	1.20988	1.98547	1.31262	0.77886	0.54452	1.13964	1.89988
batch4_S241	S241	LA		1.16797	1.16797	0.33284	0.94872	0.87373	0.63325	1.1692	1.09032	0.92628	0.90241	2.81833	2.1524	0.77534	0.96429	0.58872	0.85337	0.8284	0.98029	0.80495	1.21361	0.81905	1.11083	0.89878	1.22031	1.14471	1.69485	0.95686	1.00581	3.31315	0.92447	0.15963	1.69877	1.0312	1.26097	0.53772	1.04813	0.8653	1.34652	1.1457	1.14387	3.033	1.04222	1.06527	0.7104	1.00077	0.21803
batch3_S242	S242	HC		1.25401	1.25401	0.7005	1.28209	1.03985	1.6385	1.11086	1.10337	1.33904	1.21803	1.90167	1.30206	1.04333	1.16117	2.10278	1.60802	0.84678	1.25759	1.19909	1.11146	1.1682	1.07883	1.15227	0.58573	1.1119	0.98552	0.52035	1.21707	0.87119	1.33058	3.82522	1.36974	1.14883	0.85162	1.23802	1.08672	1.93778	1.3666	1.27706	1.34846	2.74555	1.12178	1.06203	1.48554	0.93985	1.59572
batch4_S243	S243	BN		1.30294	1.30294	1.3102	0.95341	1.33651	2.09909	1.08141	1.04592	0.988	1.56528	1.49074	1.24668	0.87384	0.87005	0.86639	1.12319	0.92954	0.77313	1.06344	1.28245	1.07526	0.9578	1.24389	0.95156	1.34066	1.12799	0.62885	1.37185	1.05779	1.12708	1.18244	0.72392	1.35502	0.71885	1.33113	1.13561	1.53741	1.14711	0.75792	0.89309	5.83199	1.33241	1.08881	1.07012	1.01607	0.57361
batch3_S244	S244	LA		1.04208	1.04208	0.86849	1.41003	1.22722	1.51289	1.32498	0.94907	1.00863	1.6317	2.33775	1.55644	1.2127	1.09556	0.14797	0.89988	1.27097	1.3611	1.44855	1.07463	0.80543	1.14951	0.91836	1.29597	1.10447	1.02997	1.06231	1.42642	0.98003	0.99985	1.60371	1.98208	0.92033	1.15544	0.84317	1.02436	1.49922	1.07682	1.39089	1.3127	1.22538	0.9113	0.94214	0.93522	0.96002	1.89401
batch3_S245	S245	LA		1.45943	1.45943	0.27655	1.17342	1.11235	1.70396	1.40452	0.85292	0.70448	1.44612	3.68032	2.46309	1.10605	0.92275	3.21283	0.82942	1.00254	1.32136	1.37179	0.96401	1.24736	0.97724	0.53119	1.46582	0.9465	1.64147	1.77503	1.92902	2.44162	0.7983	2.28711	1.28513	0.48118	1.08491	0.80159	0.95826	1.45168	0.76155	0.9141	0.88063	1.54662	0.56364	0.61338	0.89389	0.98142	1.65818
batch4_S246	S246	BN		1.21327	1.21327	1.10432	1.0034	1.20941	1.02961	1.34322	0.88897	0.7667	1.09378	1.95568	2.29829	0.79963	0.83903	1.13017	0.72054	1.01863	1.97934	0.67068	0.95017	1.04832	1.0003	0.7322	0.97399	0.86757	1.68694	0.89893	0.89739	1.96043	0.88954	0.62884	1.24695	0.85261	0.82889	0.81836	1.05437	0.93124	1.24465	0.96778	0.97511	1.2692	0.80063	0.64369	0.75593	0.873	0.32737
batch4_S247	S247	LA	EGFR-wild type	1.03297	1.03297	1.26412	0.97892	1.05726	0.91991	1.13604	1.10053	0.96964	1.19715	2.69509	2.68661	0.81246	0.73632	1.20424	0.71746	1.01856	1.03785	1.57845	0.81218	0.9266	0.81697	0.71424	0.89384	0.96681	1.64485	1.09515	1.93205	2.66382	1.00852	0.28434	2.33422	0.67769	1.33719	0.76342	1.06999	0.52582	0.79438	0.72591	0.80041	0.30345	0.68109	0.92736	0.73671	0.85047	0.20016
batch4_S248	S248	BN		0.8129	0.8129	0.78517	0.60356	1.15924	1.07008	1.10306	1.10357	1.27594	0.70212	1.63034	2.05266	0.93477	0.688	0.89457	0.73134	1.09224	0.89713	0.98567	0.92286	0.96466	0.90183	0.82506	0.96529	0.95354	1.31813	1.31073	1.16102	1.23695	0.96953	0.18728	1.3819	0.80379	1.50173	0.73805	1.18234	0.36811	0.63246	0.76494	0.90346	0.75877	1.0168	0.98696	0.75078	1.06307	0.15668
batch3_S249	S249	BN		1.14575	1.14575	0.48731	0.99672	1.02986	0.68497	1.18631	0.98218	0.87179	1.06425	2.39948	1.9591	1.23972	1.39643	1.3586	0.78304	0.90491	1.16174	1.06509	1.07734	0.95748	1.07795	0.8494	1.011	1.06609	1.31835	0.89349	1.04291	1.54404	0.90537	1.17133	0.23168	1.06063	1.04136	1.04583	1.0411	0.68775	1.04511	1.32239	1.32461	2.78352	0.74326	1.06839	0.80612	0.9486	2.01049
batch3_S250	S250	BN		1.12724	1.12724	0.68284	1.41265	0.99944	0.88674	1.44672	1.02527	1.03206	1.40646	1.77404	1.61801	1.13261	1.00174	0.36501	1.08032	0.89553	1.19411	1.50448	0.82636	1.14575	0.93326	1.03449	1.19043	1.07167	1.00894	0.7032	0.71562	1.5269	1.12276	2.61566	0.87482	1.2546	1.76949	1.1776	1.05772	0.49783	1.20928	1.21985	1.14155	3.05645	0.94312	1.1806	1.07037	0.93434	1.36548
batch3_S251	S251	BN		1.22264	1.22264	0.62501	0.92514	1.0158	0.88354	0.97446	1.09317	0.86231	0.64577	1.55184	1.6824	0.95298	1.01597	0.26001	0.59725	0.87389	1.52548	1.24326	1.12295	1.086	1.07393	1.22799	1.09728	0.90891	1.0158	0.7326	0.99105	1.03798	1.12872	0.75355	0.48889	1.1678	0.80149	1.0052	1.0338	0.82144	1.35998	1.21408	1.09852	2.62463	1.06385	1.17655	0.79334	0.92136	1.39154
batch3_S252	S252	HC		0.94031	0.94031	0.23664	1.19612	0.9306	0.76154	0.95801	1.08464	0.94099	1.04813	1.86193	1.47127	1.15336	2.26064	2.62013	1.68063	0.72512	1.76565	1.35778	1.25848	0.92044	0.95972	0.97935	1.59089	1.16621	1.15862	1.07174	1.42696	1.15703	1.09038	0.40209	0.35552	1.55611	1.02785	1.51303	1.04271	2.77883	1.80928	1.61461	1.47002	0.09436	1.0809	1.05639	1.53749	1.0381	0.73478
batch4_S253	S253	HC		0.96517	0.96517	0.67123	1.58232	1.06061	1.41758	1.07086	0.77533	0.62239	1.64542	1.44985	1.67028	1.45348	1.09696	8.07475	0.70466	0.91527	1.05643	0.82525	1.25635	1.33995	0.82256	0.81801	1.07715	1.03645	1.16242	0.77243	1.32158	1.41326	0.96949	2.94725	1.31449	0.92525	0.87488	1.30682	1.01134	1.42333	1.14052	0.64772	0.64532	3.37071	0.87676	0.96126	0.6685	0.94823	2.08732
batch4_S254	S254	BN		1.04882	1.04882	1.1507	0.98463	1.23751	0.79459	0.7463	1.07618	0.78628	0.34072	1.18971	1.33943	0.9401	1.40115	0.81085	0.72795	1.06484	0.99973	1.21179	1.12662	0.83641	0.99277	1.16312	0.71099	0.98607	1.13977	0.51177	1.00223	1.71913	1.21628	0.76355	0.48897	0.91315	1.01003	0.74883	1.14297	1.59382	1.32856	0.79476	0.89406	1.09825	1.02395	0.81469	0.7067	1.0024	0.85022
batch3_S255	S255	HC		0.97188	0.97188	0.64252	1.27385	0.96807	1.36805	1.41865	1.16716	0.92008	1.83602	2.47885	2.43246	1.27223	1.25706	2.0433	1.21554	0.85913	1.6655	1.39515	1.46413	1.19529	1.24116	1.06228	1.22864	1.30351	1.55131	1.48009	1.53018	2.20871	1.25525	2.57873	0.66071	1.63281	0.6263	1.33642	1.02998	1.45591	1.16967	1.67186	1.48736	4.5839	1.27189	1.15816	1.15421	0.91145	0.6177
batch3_S256	S256	BN		1.22595	1.22595	0.53772	0.7902	0.86779	2.26694	1.13755	1.19997	1.07628	1.20657	2.08605	2.1309	0.95099	1.15773	0.78145	1.41334	0.83261	1.31399	1.56293	0.9657	0.87249	1.1123	1.12736	1.12433	0.99818	1.18179	1.00191	1.63242	1.67799	1.41373	0.16192	2.40349	1.14685	1.92757	0.84433	1.00559	0.58479	0.97445	1.44491	1.23751	1.57079	0.74894	1.37367	1.61964	0.84789	0.35873
batch4_S257	S257	LA	EGFR-wild type	1.19567	1.19567	4.15163	1.02126	0.99055	0.9136	1.03967	1.12752	1.08659	1.09917	2.10614	1.5322	0.81576	0.99248	1.2443	0.7755	0.97538	0.97619	0.89256	0.96122	1.04265	0.79241	0.83012	0.90998	0.9628	1.41819	0.7927	1.04006	2.67059	1.0305	0.42757	0.30915	0.82306	1.23879	0.88535	1.09477	0.69756	1.43247	0.81471	0.79717	0.22885	0.98158	0.97484	0.76514	1.02954	0.12198
batch3_S258	S258	HC		0.92848	0.92848	0.73521	1.42476	0.95852	1.30689	1.26624	0.93905	0.74632	1.1506	2.27244	1.68054	1.04246	1.23589	1.55201	0.69775	0.83017	1.51854	1.2453	0.86007	1.11118	0.90811	0.95439	0.8508	0.83869	1.21488	1.18752	1.29755	1.54656	1.06764	0.92098	0.61831	0.81291	0.82739	0.80951	1.09924	1.05378	1.09209	1.22965	1.06171	0.09515	0.81604	0.86282	0.69286	1.08973	1.70977
batch4_S259	S259	BN		1.28762	1.28762	0.70771	1.1813	1.36259	1.17485	1.07528	0.90517	0.83125	1.2502	1.36296	1.62768	1.0357	0.72055	0.48473	0.41819	1.07741	1.16434	0.90695	0.88838	0.99094	0.7629	0.81247	0.55337	0.87801	1.05306	0.56503	1.17194	0.95807	1.11771	0.76686	0.99966	0.59013	0.80173	0.84253	1.14479	0.4422	1.61383	0.76571	0.8071	0.009654	0.94485	1.16641	0.40501	0.89578	0.3828
batch4_S260	S260	HC		1.05358	1.05358	0.63393	1.13871	1.07882	1.34309	1.24897	0.81504	1.02472	1.06801	2.35249	2.53991	0.90603	0.89833	0.63356	0.9873	0.99441	1.31623	0.75595	0.96478	0.99904	1.19837	1.05319	0.93227	0.98515	1.42476	1.10195	1.39257	1.94046	0.99378	0.1653	0.73454	0.70035	0.7529	0.83056	1.03219	1.03637	1.5538	1.01434	1.07305	1.23618	0.97347	0.85121	1.01561	0.93846	0.61286
batch4_S261	S261	HC		1.17712	1.17712	0.48032	1.37521	1.02622	1.05421	1.01299	0.8678	1.0338	1.07267	2.21068	2.95131	0.89649	0.54303	0.36833	0.79783	1.04992	1.20011	1.14717	1.09007	0.9922	0.9855	0.98304	0.62539	0.92452	1.41156	1.22076	1.36267	1.98053	1.21094	2.31637	0.4422	1.01233	0.61048	0.95409	1.14516	0.71928	1.21784	0.81561	0.89429	4.65079	0.95535	1.10094	0.81376	0.87447	2.31733
batch3_S262	S262	BN		1.55031	1.55031	0.74409	1.18599	0.99047	1.06678	1.17788	1.14921	1.10592	1.40151	2.47775	1.92087	1.22821	1.72566	0.52857	1.09296	0.8851	1.54002	1.6227	1.22488	0.89668	1.03799	1.21951	0.9482	1.07218	1.2159	0.9238	1.54692	1.62637	1.09002	0.26865	0.01378	1.16938	1.34524	1.41109	1.04152	1.99045	1.20688	1.39703	1.3304	0.96767	1.25776	1.08167	1.01513	0.98173	0.29319
batch3_S263	S263	LA		0.96425	0.96425	3.6014	1.46163	1.15005	1.62852	1.22613	0.97839	1.09938	0.98653	3.27392	1.80282	1.10338	1.16209	0.58767	1.0795	1.10518	0.43002	0.99688	1.26685	0.96333	1.08426	1.09389	0.9987	1.09401	1.228	0.87391	1.29119	1.18549	1.19708	1.67005	0.92958	0.8351	0.88239	0.59069	0.96653	2.4872	0.62284	1.36087	1.04423	0.20117	1.19578	1.17398	1.17618	1.0555	0.98787
batch4_S264	S264	BN		1.02278	1.02277	1.0164	0.80904	1.16017	1.0851	0.91211	1.04588	1.15975	0.91667	1.20141	1.15739	0.7688	0.76047	0.6272	1.28979	0.95428	0.95542	1.0759	1.09261	0.80472	0.99445	0.9618	1.05565	1.15412	1.17379	0.88811	0.80754	1.02914	1.12431	0.15371	0.99396	1.01731	1.17213	0.86944	1.10905	0.84589	1.22093	0.88488	0.96866	1.58014	1.16734	0.89809	1.30786	1.04684	0.07709
batch3_S265	S265	BN		1.24375	1.24375	1.0321	1.31075	0.89944	1.34775	1.03384	0.98695	0.86867	1.12899	2.52972	3.09948	1.25032	1.06716	1.47034	0.86883	0.85765	1.09341	1.05569	1.36022	0.91399	1.2473	1.15018	1.20366	1.17459	1.37163	0.99275	1.31528	1.73032	1.0901	2.07898	0.43993	0.98199	0.74782	1.11414	1.00433	0.81435	0.85661	1.64123	1.46877	1.25798	1.23601	0.98157	0.93673	1.08491	1.85192
batch4_S266	S266	HC		1.08896	1.08896	1.02743	0.91023	1.14007	1.54928	0.84199	0.84837	0.92228	0.77131	2.06906	2.5542	0.91326	1.22566	1.14617	0.75265	0.86115	1.13687	1.18524	0.97133	0.82998	0.88671	1.0395	1.04148	0.95517	1.45707	1.04259	1.63371	1.65245	1.01404	0.46818	1.90309	0.72997	1.03866	0.86237	1.05473	0.50986	1.5949	0.82788	0.93442	0.29739	0.97744	1.08479	0.76494	1.00594	0.26797
batch4_S267	S267	HC		0.92125	0.92125	0.75459	1.30605	0.90326	0.95017	1.32487	0.7692	0.97543	5.48725	1.35467	1.94986	0.93252	0.96613	0.48689	0.73646	0.99266	1.46936	0.67971	1.01787	0.67654	1.20358	0.75469	1.38103	1.05632	1.06021	1.26659	1.71245	1.10598	0.94629	0.49484	0.76177	0.82379	0.9645	1.09668	0.94227	0.75239	1.42329	1.33936	1.11384	1.23206	0.90539	0.81586	0.73757	1.10778	0.4753
batch4_S268	S268	BN		1.00061	1.00061	0.63058	0.8622	1.33676	2.63993	1.24573	0.5351	1.11641	7.24989	1.46213	1.57212	0.88151	0.76265	0.24672	0.73443	0.98892	0.92339	1.10948	1.15725	1.13507	0.99856	1.18771	1.17062	1.07057	1.30346	1.0696	1.03949	1.52238	0.91365	0.56961	0.60995	1.01006	1.01311	0.64841	1.10892	0.56844	1.45621	0.95271	0.93331	0.55432	1.07167	0.9731	0.73514	1.09571	1.24594
batch3_S269	S269	LA	EGFR-mutant	1.22936	1.22936	0.31489	0.96878	0.91324	1.29595	1.18086	0.89627	0.89659	2.17059	2.76616	1.39783	1.05676	0.93045	1.19595	0.72327	0.86785	0.89817	1.31088	1.23725	0.94908	1.08639	1.04188	1.23764	1.03255	1.10256	0.80481	1.07336	1.10832	1.09674	0.66139	0.40703	1.07905	1.09789	0.54772	0.95504	0.7317	0.74968	0.78853	1.05415	1.48854	1.18306	1.19494	0.78118	1.02179	0.95828
batch3_S270	S270	BN		1.04361	1.04361	0.7654	1.08375	1.09012	1.32616	1.39476	1.07975	1.11971	1.29252	1.82118	1.67203	1.11686	0.84454	2.02319	0.96501	0.83675	1.12918	1.00913	0.86985	1.41249	0.91944	1.28887	1.60508	1.00046	1.0619	0.87842	1.56732	1.05747	0.91436	0.8962	0.64472	0.84168	1.17981	1.73119	1.03823	1.33143	0.72363	0.69775	0.8744	1.07493	0.59606	1.12653	0.91014	0.95358	0.3483
batch4_S271	S271	HC		0.99909	0.99909	1.97043	1.14843	1.05677	0.97573	1.02092	0.82437	1.0251	0.78375	1.86438	2.99399	0.90207	0.98384	0.17483	0.79607	0.9362	0.81962	1.0108	0.84887	0.77878	0.8637	0.97414	0.77321	0.82148	1.41278	0.9282	1.17104	1.83082	1.0278	0.60745	0.56563	0.72646	1.02149	0.63542	0.97236	0.47622	1.08908	0.72485	0.78824	0.21204	0.973	0.94121	0.8249	1.01645	0.35448
batch3_S272	S272	BN		0.92266	0.92266	1.17941	1.22804	0.92797	0.75912	0.98684	1.0851	0.99399	0.72268	2.66255	2.2875	1.03632	1.05548	0.41893	0.97166	1.06265	1.33055	1.28849	0.96888	1.04516	1.05024	1.00139	1.46542	1.11238	1.2828	1.03083	1.36226	1.78642	0.91507	0.48032	0.406	0.82132	0.99999	1.02021	1.05268	0.69075	1.28138	1.23671	1.12654	3.12105	0.96706	1.12131	1.05404	1.0949	2.45584
batch4_S273	S273	HC		1.0615	1.0615	0.49139	1.08075	1.04633	0.7433	1.017	0.85586	1.30895	0.79452	2.08365	2.06534	0.99557	0.99717	2.03574	1.0373	0.94628	0.88414	0.97729	1.165	0.81034	0.96044	0.96024	1.16813	0.98941	1.3429	0.95216	1.01663	1.63734	1.06096	1.48634	2.14785	0.84199	0.8372	1.08251	1.03554	3.27745	1.36858	0.99438	0.96319	1.6685	1.01018	1.00251	1.09507	0.92408	0.79658
batch4_S274	S274	BN		1.04552	1.04552	0.6386	1.03854	1.29866	0.57871	0.84634	0.94388	0.9879	0.76623	1.00042	1.39256	0.93429	0.71572	1.18696	0.58552	1.00832	0.64496	1.16068	0.83053	1.08296	0.75685	0.94763	0.68132	0.88642	1.2306	0.76541	0.7169	0.9305	1.0373	1.01028	0.74324	0.93974	1.06779	0.92149	1.11805	0.48094	1.10267	0.58702	0.75552	1.27895	0.9321	0.85858	0.61722	1.03904	1.10547
batch4_S275	S275	HC		1.1496	1.1496	0.46407	1.45223	0.99374	1.42651	1.43284	0.88069	1.13761	1.46534	2.23553	2.03522	0.93275	1.18951	3.23386	0.95877	1.06922	0.8133	0.90903	0.91637	1.32323	0.96908	0.79448	1.03976	1.11795	1.4916	1.18418	1.71488	2.28248	1.22794	1.53694	1.04907	1.02111	0.8457	1.04538	1.12749	1.27158	1.42367	0.78657	0.81758	1.8758	0.96855	1.14135	0.95541	1.10573	1.41767
batch4_S276	S276	BN		1.25989	1.25989	0.80726	1.01847	1.27342	0.61561	0.79396	0.93841	0.86702	0.83212	1.07902	1.1585	0.92017	1.14992	0.58661	2.09417	1.09672	0.92338	0.60241	0.84567	0.90408	0.9437	1.1098	0.73751	0.91325	1.10792	0.48934	1.08116	0.91573	0.99236	1.22498	3.57912	0.80275	0.67962	0.79427	1.10994	0.5328	0.91178	0.76318	0.89717	0.40721	0.72599	0.90771	2.06184	0.96144	0.84102
batch4_S277	S277	HC		0.85781	0.85781	1.29675	0.89665	1.00854	0.74053	0.94118	0.88099	1.15085	8.35526	2.27625	2.15912	1.00168	0.97825	0.89742	0.99699	1.04342	0.87292	0.79302	1.08994	0.96145	0.94933	1.36912	1.40144	1.0067	1.27351	0.93585	0.99737	1.61208	1.02867	0.3422	2.68667	0.69551	0.96007	0.97346	0.98659	0.77333	1.38536	0.81518	0.81075	0.009654	1.18547	0.96925	1.06673	1.0961	0.18908
batch4_S278	S278	HC		0.82261	0.82261	1.32157	0.99583	1.11937	0.93986	1.14238	0.92164	1.05922	1.66076	1.58169	2.05116	1.01796	1.1682	1.18679	1.07711	0.99663	0.81978	0.9956	1.0306	0.8092	0.98775	0.87187	1.2021	1.00612	1.22903	1.18293	2.23923	1.49392	0.92615	0.22592	1.28771	0.61487	1.13391	0.76928	1.10036	0.64252	0.97939	0.94381	0.98809	0.43239	0.7785	0.8608	1.06229	0.87958	0.42933
batch4_S279	S279	HC		0.87649	0.87649	0.95496	1.35145	1.05265	0.86784	1.39502	0.80204	0.81129	0.98738	2.09597	2.70554	0.96585	0.84255	2.93866	0.72153	0.99469	1.67246	0.93009	0.9154	0.84536	1.04837	0.78317	0.60411	0.8571	1.54923	1.05355	0.8473	1.85856	1.10429	0.87879	1.6296	0.92381	0.83538	0.87604	1.06175	0.84651	1.22601	0.84096	0.96021	0.22487	0.8443	0.94759	0.70894	0.92909	0.60157
batch3_S280	S280	HC		1.37178	1.37178	1.02479	1.05401	0.96421	1.33691	0.95748	1.06501	1.04522	1.09271	1.93931	1.65767	1.12672	1.06896	1.52914	1.55999	1.1968	0.82709	1.03657	0.83007	1.1312	0.73192	1.0901	0.7286	0.97532	1.05373	0.54174	1.31055	1.30577	1.27204	3.93497	1.12041	0.84074	2.47867	1.04127	1.10536	1.0307	0.87097	0.98229	0.9318	0.39823	1.06653	0.93519	1.57228	1.13097	1.64994
batch4_S281	S281	HC		0.7362	0.7362	0.46372	1.09725	1.04924	1.1635	1.17452	0.74974	0.8371	3.06266	1.62141	2.2406	0.81147	0.70965	1.39943	0.93022	0.87895	1.34638	0.77121	0.81343	1.37174	1.30478	0.77418	0.72515	0.8691	1.24954	0.88001	1.29014	1.47273	1.12342	0.74704	1.19369	1.00889	0.88302	0.63348	1.07166	0.42351	1.06862	1.15949	1.08896	1.6801	0.84	0.80064	0.90917	0.92187	0.40583
batch3_S282	S282	BN		1.11469	1.11469	0.56636	1.27149	0.87571	1.10033	0.88614	0.51623	1.27759	0.70041	2.23818	1.94401	1.10485	1.06407	0.98148	1.07172	0.92649	0.6699	1.25404	1.09174	0.87889	0.93626	0.95287	0.97937	0.99285	1.13323	1.20277	0.83275	1.28414	1.14117	1.19488	0.61389	1.41607	1.1041	0.95559	0.93237	2.43382	1.21356	1.0655	1.01955	1.46447	1.22499	1.11952	1.09916	1.07351	1.25009
batch3_S283	S283	LA		1.50866	1.50866	0.31731	1.08442	1.17263	1.17984	1.44505	1.01034	1.22075	1.68685	3.65388	1.86786	0.90743	1.0629	0.25264	1.41497	1.247	1.10418	0.77788	1.55699	1.18281	1.07611	0.85767	1.19026	1.39106	1.39078	1.14512	0.70697	1.38423	1.13929	2.07	2.05058	1.04601	1.23105	1.14258	0.96925	0.89934	0.56321	1.23056	1.1938	2.94107	1.27238	1.21734	1.4761	1.07392	1.00853
batch4_S284	S284	BN		1.18177	1.18177	0.57727	0.85525	1.2751	0.80685	1.5788	0.96987	1.22468	0.69321	1.65462	1.67355	0.81789	1.05754	2.43539	0.89519	0.8948	0.74822	0.89613	0.96005	1.27917	1.10703	1.16481	1.52477	1.19036	1.43815	1.49725	0.74351	1.32847	1.05354	1.24335	1.68117	1.12587	0.75169	0.73065	1.17893	0.62435	1.33177	1.11808	1.14165	0.93322	0.98642	1.1326	0.914	0.94653	1.09237
batch3_S285	S285	BN		0.85529	0.85529	0.50751	0.95607	1.05246	0.89279	1.04732	0.96636	1.04624	1.05714	2.20819	1.60453	0.93782	0.97515	1.65917	0.82643	0.93608	1.19935	1.38404	1.05145	1.05606	0.98847	0.91218	2.34986	1.11858	1.18271	0.92861	0.91492	1.30614	0.97183	0.80111	0.47701	0.83937	1.02982	1.11545	1.00306	0.57499	1.24853	1.03445	1.01923	0.009654	0.89576	1.39323	0.89175	1.0069	1.06292
batch4_S286	S286	LA		1.26436	1.26436	0.44301	1.34449	0.94826	0.94528	1.27423	1.05156	0.87349	0.95507	1.54344	1.39657	0.97078	0.93258	0.94068	0.9958	0.92524	2.06376	0.66957	1.11503	0.87056	1.16134	0.95315	1.008	1.24417	1.10076	0.77361	1.57374	1.70035	0.87913	1.57812	0.70124	1.30813	1.21386	0.97813	1.14553	0.65622	1.71137	1.26561	1.19158	2.03257	1.03257	1.09825	0.92716	0.9348	0.98105
batch4_S287	S287	LA		1.27753	1.27753	0.45602	1.68138	0.85578	1.01931	1.17081	1.07972	0.82916	0.82223	1.63946	2.99561	1.16327	1.05101	1.13486	0.9006	1.16628	0.76932	1.10103	1.31322	1.1368	1.06688	0.89748	1.13217	1.38286	1.10434	0.81732	1.98182	1.44272	1.14	2.66467	1.28515	0.88591	1.17353	0.93386	1.05958	0.59599	1.79911	1.03406	1.19006	2.61062	1.31941	1.04831	0.83452	0.96858	1.25189
batch3_S288	S288	HC		1.06506	1.06506	0.32781	0.91002	0.79184	1.21476	1.37745	1.03079	1.17967	1.13483	1.88596	1.71491	0.88385	1.29248	1.02212	0.97615	0.80598	1.75023	1.47368	1.10915	1.01038	1.04468	1.32404	2.76546	0.93165	1.2877	0.92401	1.27618	1.87604	1.21018	0.28493	0.43963	0.85727	0.79726	1.12962	1.0251	0.84925	1.17202	1.07647	1.37938	2.70036	0.96485	0.62525	0.8529	1.00618	0.23492
batch3_S289	S289	LA		1.2596	1.2596	0.39406	1.0131	0.9911	1.35113	1.18077	0.98056	0.879	1.98605	2.42538	1.34384	1.07078	0.95668	1.53645	0.79623	1.02319	0.90132	1.30743	1.21856	0.96033	1.04016	1.00559	1.35544	1.17818	1.04079	0.79473	1.19586	1.1132	1.0748	0.79455	0.39597	1.00978	1.08247	0.53853	0.93593	0.73588	0.76321	0.82103	1.0382	1.52721	1.24505	1.06234	0.80418	1.06177	0.93744
batch4_S290	S290	BN		1.33587	1.33587	0.89124	1.19457	1.09985	1.91535	1.03539	1.00693	1.06353	1.23027	2.16429	1.91191	0.95393	1.20115	0.20562	0.92378	0.99898	1.16788	0.89799	0.98123	1.23278	0.82527	0.98467	0.63756	1.0578	1.5835	0.80545	1.83689	1.8805	1.13274	0.21641	1.23073	0.91134	0.88166	0.92171	1.11638	2.17316	0.82043	0.73419	0.81968	1.84163	0.96206	0.92185	0.90234	0.99712	0.12881
batch3_S291	S291	HC		1.2378	1.2378	0.30486	1.34632	0.97395	2.35935	1.17426	1.08414	1.22004	1.36455	1.73593	1.65079	1.40683	1.27307	2.26259	1.21042	0.95578	1.30742	1.36559	1.23088	1.24931	1.12769	1.61789	0.60516	1.3561	1.10843	0.58359	1.83002	1.27649	1.49433	1.97295	2.52015	1.41099	0.77577	1.35831	1.12752	1.6064	1.13629	1.68077	1.46746	0.35748	1.36157	1.41869	1.10786	0.9959	1.48123
batch3_S292	S292	BN		1.28537	1.28537	1.64346	1.01839	0.94175	1.47724	1.15619	1.00338	1.22708	1.37105	2.4742	1.92784	1.32981	0.90278	1.12243	1.90088	0.91168	1.48016	0.88141	1.06556	1.1346	0.83913	1.01901	1.06832	1.16946	1.24083	0.96211	1.51084	1.31994	1.15954	0.41349	0.98338	0.94136	1.76046	1.23995	0.99628	1.40572	0.71689	1.02626	1.01906	1.33068	0.79747	1.15015	1.8318	0.91485	0.2415
batch3_S293	S293	BN		1.32908	1.32908	0.25484	1.2557	0.99711	1.01146	1.20143	0.90188	1.2909	1.07171	2.26256	2.4979	1.03432	0.90131	1.9757	0.9641	0.89685	1.24319	1.40644	0.86075	1.05448	1.02003	1.1328	1.22542	0.90053	1.23598	0.76894	1.26694	1.97242	0.99455	1.85467	0.49177	0.97617	1.27776	1.52481	0.98231	1.17356	1.30459	0.99297	0.93301	1.28486	1.01055	0.96148	0.98402	0.97461	1.85496
batch4_S294	S294	LA		1.34545	1.34545	2.08799	1.00972	0.83201	0.72783	1.15633	1.05419	0.97963	1.023	2.24109	2.06993	0.78765	1.10318	2.54129	0.73207	0.86521	1.21856	0.6877	1.01855	0.71132	0.91766	0.86863	0.92633	1.06515	1.56034	0.72109	0.99103	2.22865	0.88666	0.91438	2.60057	0.85184	0.86317	1.48225	1.08414	0.71907	1.56218	1.02395	1.08584	0.009654	0.7843	0.8303	0.78243	0.99626	0.70601
batch4_S295	S295	LA		0.89469	0.89469	0.41245	0.99199	1.11216	0.96153	0.73463	1.0484	0.90053	0.60238	1.12675	1.32239	0.80641	1.2748	2.00084	3.11963	1.10171	1.81034	1.1996	2.073	0.79004	1.06276	0.95057	0.73493	2.12956	1.02523	0.89821	0.49165	1.02881	0.74722	0.42537	0.93187	0.7481	0.8492	1.62079	1.12646	0.81691	0.90525	1.04683	0.90046	1.82684	4.1447	0.33379	3.15433	1.0491	0.33474
batch4_S296	S296	HC		0.59607	0.59607	0.54773	1.04083	1.11937	0.91048	1.09549	0.8773	0.74578	1.01668	1.33842	1.43591	0.8892	0.90065	1.10652	0.92722	0.99211	1.2681	0.69818	0.9764	0.92429	1.11056	0.84824	1.91695	1.06814	0.91004	1.77641	0.89856	1.11944	0.9089	0.24027	1.28574	1.00256	1.20091	1.00541	0.93924	0.70799	1.48866	0.95435	0.90119	0.22194	1.02061	1.00309	0.88128	1.10806	0.31123
batch3_S297	S297	LA	EGFR-wild type	1.26348	1.26348	4.41613	1.33162	1.1712	0.91587	1.09312	0.97987	1.07227	0.70086	2.59663	1.18224	1.05986	1.67754	0.71083	1.23929	0.93775	0.87471	1.10368	1.36717	1.05341	1.24928	1.27693	1.56301	1.07482	1.15951	0.84766	1.58297	1.01759	1.26217	2.1774	0.549	1.26065	1.23508	0.5978	1.03969	4.48798	1.22769	1.3914	1.27084	1.08569	1.0579	1.08086	1.31914	1.07356	2.64074
batch3_S298	S298	HC		1.27843	1.27843	0.49548	1.00883	0.9255	0.95938	1.10994	1.0962	0.88192	1.13291	1.40396	1.32124	1.23619	1.0784	0.31241	1.10628	0.99001	1.31771	0.99107	1.12996	1.21742	1.1025	0.85338	0.94529	1.07238	0.94341	0.80081	1.04185	0.81403	1.07489	0.63714	0.53405	1.06945	0.76406	1.49323	1.0716	0.87737	0.74686	1.18854	1.25705	0.19716	1.01882	0.9877	0.96311	0.96041	0.92142
batch3_S299	S299	BN		1.05561	1.05561	7.85675	1.20367	0.94904	1.50681	1.00318	0.93219	0.92544	0.77689	2.31368	1.78162	1.00052	0.86565	1.49092	0.66311	0.91412	0.89487	1.54521	0.85674	1.1025	0.98806	0.76199	1.36711	0.88024	1.09318	0.94393	1.10031	1.24976	1.04781	3.00982	1.20107	0.66591	1.0831	1.20239	0.96819	1.49919	1.05214	1.17398	1.01694	0.46814	0.76941	0.93691	0.71296	0.86718	3.45113
batch4_S300	S300	BN		0.95127	0.95127	1.08144	1.02266	1.34639	1.25043	1.12059	0.93927	0.92224	0.79044	1.4983	2.52822	0.9864	0.74365	1.49733	0.3964	0.77552	0.89562	1.3064	0.95949	0.9741	0.85	0.78738	0.93949	0.91097	1.39321	1.10993	1.16464	1.40143	0.83995	1.40967	3.21055	0.58142	0.72289	0.55314	1.207	0.2946	0.73786	0.77534	0.97253	0.49407	0.74862	0.88612	0.40428	0.91983	0.51368
batch4_S301	S301	BN		0.8604	0.8604	0.73049	1.23845	1.35448	1.49378	1.36759	0.89116	1.02232	1.06341	1.66489	1.73427	1.0282	0.75659	0.32268	0.93571	1.01588	0.87329	0.88107	0.91967	1.22688	0.83789	1.3442	0.76343	0.95323	1.32241	1.07675	1.80242	1.27005	1.13434	0.21797	0.64475	0.72573	0.69101	0.76106	1.11489	0.83539	1.454	0.77382	0.81404	1.36301	0.88296	0.90643	0.93812	0.91863	0.08954
batch4_S302	S302	HC		1.01308	1.01308	1.82072	1.00268	0.99876	0.92633	1.10968	0.77577	1.10088	1.04072	2.20677	2.17149	1.0039	0.80253	1.00301	0.8947	0.9539	0.7925	0.88171	0.92425	1.08037	0.9501	0.83314	1.12112	0.83101	1.54629	0.99037	1.01006	1.49122	1.002	0.23082	0.51821	0.89399	1.05263	0.76206	1.02688	0.48236	0.83279	0.89895	0.85998	0.11772	0.8627	0.95887	0.90833	0.95184	0.44781
batch4_S303	S303	HC		0.58629	0.58629	0.39599	1.09202	1.01174	1.11231	0.81535	0.79542	0.81246	1.76348	1.3241	2.2494	0.87839	0.90135	0.46689	0.67784	0.98403	0.74863	0.99829	0.71776	1.17786	0.91016	1.07512	0.29015	0.67619	1.08214	0.88835	1.23295	1.09865	1.01864	1.27866	0.59685	0.63403	1.83582	0.69464	0.97291	0.69813	1.17086	0.93441	0.76321	0.09343	0.89466	0.88417	0.69077	0.96624	0.98351
batch4_S304	S304	LA		1.23581	1.23581	1.27792	0.81429	0.85617	0.98898	1.10502	1.08609	1.30359	0.75748	1.52018	1.23596	0.96267	0.79134	1.71712	0.85496	0.87932	0.56917	1.02162	1.02031	1.05355	0.92501	1.15451	0.90299	1.10634	1.10405	1.23847	0.91326	1.30853	1.09041	0.55528	0.72718	1.03319	0.61702	0.75366	1.10588	0.84305	1.24646	0.91132	0.95358	4.83139	1.11196	1.1935	0.79219	0.9187	1.08623
batch3_S305	S305	HC		0.8542	0.8542	0.72226	1.20667	0.98513	0.87559	1.02086	1.02985	0.96773	1.54347	2.02069	1.71426	0.93327	0.68988	2.13792	1.04665	1.00648	1.05752	0.93603	1.22573	0.87203	0.975	1.09261	3.65067	1.41612	1.24562	0.93125	1.80881	1.40627	0.98551	0.54692	0.36223	1.012	1.07515	1.23198	1.03043	0.61823	1.00268	1.27415	1.36937	4.74039	0.85064	1.08142	0.82454	1.08392	0.76764
batch3_S306	S306	LA	EGFR-wild type	1.1069	1.1069	0.44833	0.95272	1.09117	1.01152	1.38228	1.03081	0.98591	1.2768	2.1779	1.03707	1.09107	1.16191	2.10808	1.13468	1.11182	1.18222	1.03157	0.88222	1.3207	1.01209	1.08587	1.81198	0.99251	1.05589	1.15857	1.15829	0.76672	1.29844	2.08802	0.76377	1.05747	1.68804	0.64513	1.08124	0.98949	0.99609	0.93968	1.00097	1.47007	0.91132	1.11789	1.22641	1.03923	0.89431
batch4_S307	S307	LA	EGFR-mutant	0.9799	0.9799	1.04401	0.83139	0.98891	1.31362	0.95617	1.06996	1.08169	0.63763	1.87764	1.75019	0.7401	0.72838	0.56486	0.95988	1.12069	0.64841	0.60992	1.40937	0.79249	1.03243	1.1137	2.37845	1.60476	1.20861	1.00549	1.22054	2.15409	1.06754	0.7579	0.52025	1.37284	1.29759	0.95177	1.00847	0.46414	1.71734	1.44506	1.37797	2.15479	1.14032	1.0974	0.95565	0.9974	0.67028
batch3_S308	S308	HC		1.16312	1.16312	0.87461	1.07027	0.85357	0.94851	1.09989	0.97802	0.90201	1.18143	2.15589	2.31682	1.06478	1.04189	2.04042	0.87888	0.68531	1.21404	1.12867	1.19064	0.83379	1.07924	1.03095	1.57837	0.97203	1.37186	1.19873	1.18162	1.67708	1.04723	0.75415	0.62666	1.057	1.09419	1.04156	1.01629	0.74075	1.16664	1.3627	1.33854	0.30103	1.35542	0.94614	0.76746	1.02279	0.97367
batch4_S309	S309	BN		1.40094	1.40094	1.06671	0.92538	1.12486	0.67209	0.84453	1.08396	0.99732	0.79568	1.44964	1.8087	0.9418	0.98255	0.22324	1.21032	0.92639	1.43684	1.1427	1.08948	0.8105	0.97113	1.14913	0.9925	1.15061	1.21084	0.87788	1.18821	1.14448	1.25963	0.40806	0.89838	1.21218	1.10928	0.92522	1.18129	0.50288	1.14682	0.78331	0.98836	3.16096	0.97639	0.92309	1.26434	0.92385	0.24673
batch4_S310	S310	BN		0.86718	0.86718	1.21048	1.09415	1.37012	1.10801	1.09838	0.90216	1.00141	1.16411	0.93711	1.70841	1.04276	0.96574	0.25926	0.69548	0.8275	1.2788	1.25051	1.01153	1.14481	0.82059	1.46875	1.44077	0.96323	1.12365	1.001	0.65444	1.00143	1.23055	0.34502	1.33727	0.86465	0.85227	0.83974	1.24603	0.96812	1.35857	0.90664	0.90839	0.77332	1.00142	0.9952	0.74215	0.89788	0.34459
batch3_S311	S311	LA		1.32389	1.32389	0.43074	1.0507	1.11244	1.23824	1.45026	1.01836	1.05423	1.71437	2.63132	1.82473	0.83071	1.20396	0.13018	1.12804	1.15853	1.08148	1.09403	1.19717	1.21386	0.96665	0.8561	0.72512	1.13792	1.17822	0.7083	0.51421	1.08132	1.03312	1.06646	1.8649	0.99417	1.50171	1.0496	1.04617	1.27927	0.6608	1.17676	1.12031	2.79938	1.07816	1.02486	1.33859	0.98755	0.65082
batch3_S312	S312	LA		0.85439	0.85439	0.39268	1.24541	1.21147	1.71732	1.24687	1.02543	1.14784	1.08294	2.3143	1.70178	1.11998	1.32115	2.24928	1.38247	1.14198	0.71056	1.29782	1.11383	1.05545	0.98945	1.0064	0.84925	1.09212	0.9613	0.89578	1.34071	0.86317	1.28568	0.76599	0.81733	0.80003	1.07301	0.77657	0.99409	1.85629	0.69659	0.97928	0.90019	1.94988	1.23806	1.11735	1.48708	0.92043	0.44758
batch3_S313	S313	LA	EGFR-mutant	1.35446	1.35446	0.38202	1.13169	0.61688	1.03987	1.03483	1.07285	1.00297	1.28375	3.0775	1.61972	1.17745	1.22435	1.00992	1.05691	1.12125	1.16582	1.37347	1.47611	0.81953	1.30441	1.21116	2.05398	1.4513	1.18594	0.68494	1.6727	0.92417	1.20729	3.22796	0.72676	1.81945	1.12468	0.59749	0.98935	1.20079	1.4104	1.27347	1.44382	1.54134	1.14323	1.08634	1.07304	0.96014	2.77571
batch5_S314	S314	HC		0.71256	0.71256	0.31676	1.07391	1.52602	0.66348	1.19011	1.01681	1.19654	1.10148	1.65345	1.75443	0.94946	0.6405	0.91051	0.72946	1.01388	1.29672	0.67144	0.92031	1.05872	0.46163	0.87328	1.36694	0.79791	1.07786	1.28958	0.83158	1.44785	0.90361	1.2532	0.27477	0.93578	0.81263	1.06446	0.98931	0.34197	1.12087	0.89424	0.90729	1.09971	0.8434	0.83763	0.67546	1.03254	1.2631
batch6_S315	S315	HC		1.13936	5.00281	0.91144	1.14699	1.22271	0.92989	0.88721	1.00331	1.01815	0.82688	1.65445	1.22292	0.8516	0.86287	2.94302	0.71005	1.17954	0.52539	0.65896	0.64412	1.15067	0.77167	1.28861	0.59186	0.71765	1.10942	0.61982	0.7388	1.46724	1.18379	1.831	0.88531	1.29382	1.18796	1.09136	1.08555	1.30232	1.4037	0.85189	0.76657	0.2162	0.85452	0.78923	0.83933	1.0001	1.67572
batch5_S316	S316	BN		0.73362	0.73362	0.39514	1.14702	0.94443	1.29727	0.84492	1.05881	1.12477	1.12379	2.16557	2.14762	0.99792	1.15243	1.37877	0.97981	1.19709	0.81305	0.91362	1.10414	0.86069	1.42515	0.91213	1.22997	1.09816	1.21429	1.16784	0.76053	1.71292	1.19704	0.80584	0.84828	0.91884	0.60203	1.02866	0.98731	1.63951	1.13976	1.29046	1.23059	0.97382	0.81279	0.97224	0.98267	0.97987	1.00689
batch6_S317	S317	BN		1.33012	0.42198	0.45578	0.89128	1.0121	1.10728	1.1264	0.86397	1.24017	3.0643	1.37437	1.78103	1.24498	1.06757	0.49687	1.04062	0.76827	1.16002	1.64768	0.95558	1.10904	0.89756	1.50479	0.89838	0.8988	1.38834	1.13636	1.13195	1.81101	1.49594	1.45463	1.03762	0.85661	1.30561	0.94071	1.06375	1.82393	0.94278	1.18628	1.16638	0.34117	1.34837	1.17868	1.27736	0.90632	0.69412
batch5_S318	S318	BN		1.1542	1.1542	0.72891	1.17756	1.16449	1.55989	1.37673	1.03871	1.07094	1.11341	2.13254	2.29731	1.33587	1.36341	0.92593	1.05719	1.13342	1.14225	0.98251	1.28171	1.36348	1.40131	0.97022	0.86594	1.25637	1.29315	1.02044	1.58831	2.00688	1.02959	0.24786	0.87115	1.02695	1.04262	1.00757	1.01443	1.00195	0.66261	1.44821	1.47696	1.9369	1.31437	1.1921	1.13568	0.95672	0.4893
batch6_S319	S319	LA	EGFR-mutant	1.25161	1.53322	0.30527	0.74226	0.99955	1.24788	1.08083	0.90403	0.88845	0.55859	1.30289	1.6171	1.19077	1.36669	0.83597	0.66306	0.83733	0.84348	1.68161	0.96274	1.32704	1.11624	1.13638	0.94516	1.07949	0.97268	0.57363	0.75125	1.02785	1.06352	0.27674	0.74527	0.97502	0.74999	0.93931	1.06444	0.74884	0.88847	1.17221	1.14718	0.54271	1.1837	1.1848	0.77306	0.91282	0.97364
batch6_S320	S320	LA	EGFR-mutant	0.93003	2.44224	0.54736	0.88129	0.98479	0.76424	1.05963	0.95575	0.9859	0.59324	0.94197	1.35902	0.79525	0.77222	2.81727	0.73111	0.78493	1.20874	0.88841	0.9658	0.82711	0.98805	0.75678	1.53657	0.9701	1.05325	1.08239	0.78423	1.74863	1.12231	0.78036	1.05576	0.78663	0.81548	0.64846	0.96958	0.85948	1.22812	0.77681	1.00318	1.22053	0.87492	0.82135	0.82028	0.88587	0.65368
batch5_S321	S321	LA		1.22335	1.22335	0.41191	1.13044	1.0526	0.85708	0.78191	1.13498	0.81514	0.8172	1.75934	1.49689	0.95909	0.84528	0.36407	0.80369	1.24269	0.65024	0.39888	1.18581	0.60626	0.95498	0.56653	1.22728	1.14696	1.57842	1.03127	0.75828	1.73349	0.67866	0.6383	0.77194	0.54705	0.37076	4.35634	1.20137	1.64738	1.00264	0.96978	0.83624	1.274	0.61198	0.3857	0.82306	1.03031	0.11113
batch5_S322	S322	HC		1.17291	1.17291	0.95759	0.92328	1.51785	0.8833	1.23227	1.13763	1.25326	1.70048	1.97859	2.18212	1.38519	1.06304	0.39204	1.93701	0.9853	1.50203	1.1372	1.1999	1.00838	1.21725	1.05796	0.95682	1.11057	1.21091	1.09916	1.47567	1.40535	1.22416	1.95259	0.52479	1.59681	0.87995	1.02777	1.05097	1.01395	0.94631	1.60845	1.41178	2.98429	1.16288	0.95125	1.74722	1.04708	2.07917
batch5_S323	S323	LA		0.76835	0.76835	1.10372	0.86309	1.38261	0.88224	1.06151	1.20762	1.05008	1.47014	1.40789	1.81939	0.95086	1.00279	0.71012	0.95227	1.54012	0.73779	1.07655	1.02575	1.07576	1.01232	0.8577	1.35087	1.07952	1.12133	1.14057	1.12232	1.00971	0.99862	1.82322	2.19543	0.76658	0.36031	0.89666	1.12127	0.95495	1.39536	1.05229	0.89	0.93838	0.84945	1.20077	0.95821	1.03427	2.73113
batch5_S324	S324	BN		1.36354	1.36354	0.51514	1.28574	1.24006	2.00607	1.07096	0.9597	0.86987	1.26773	2.35181	3.35024	1.00998	0.72453	0.72083	0.42566	1.15302	0.49986	0.81676	0.90767	0.6202	2.04026	0.74208	1.29099	1.11834	1.54415	1.0992	0.99416	2.72866	0.96714	0.15232	2.79869	0.73372	0.62986	1.13066	0.99796	0.28443	1.559	2.69231	2.75104	1.36023	0.73876	0.98705	0.45604	1.0196	0.10197
batch5_S325	S325	LA		0.82909	0.82909	0.45096	0.9394	1.4243	1.12244	0.95941	1.08687	1.0352	1.08962	1.99325	2.9422	0.94095	1.2771	0.34649	1.00561	1.37196	1.00371	1.90298	1.46052	1.11462	1.02493	1.36873	2.11031	1.47138	1.48287	1.20905	1.23229	1.40366	1.38043	0.23003	2.29536	1.03638	0.17662	1.40228	1.14216	0.98041	1.40713	1.25001	1.06085	0.42102	1.33859	1.47381	1.07834	1.17092	0.31936
batch5_S326	S326	HC		1.25653	1.25653	0.89611	1.33191	1.60469	1.27939	1.14437	1.03135	0.92397	0.97884	2.02877	2.61793	1.05993	1.36908	2.28675	0.75362	1.11794	1.73171	1.05578	1.41902	1.08549	1.0805	1.06977	0.7129	1.2891	1.0721	0.66702	0.98797	1.68629	0.85377	1.27851	0.41983	1.13323	0.91443	1.55314	1.03564	3.03153	1.76004	1.14855	1.14077	5.01601	1.47133	1.18985	0.68353	1.01851	1.42324
batch6_S327	S327	BN		1.53783	0.25977	0.49231	0.92687	1.00266	1.13839	1.04726	0.98656	0.79388	0.61678	1.75502	2.13602	1.22606	1.17061	0.41734	0.90692	0.80899	1.02074	1.3201	0.8921	1.04772	1.02421	0.94985	0.61806	0.84588	1.30732	0.51818	1.09538	2.14791	1.12771	1.08718	0.71835	0.81175	0.62191	0.8239	1.01905	0.68239	0.8673	1.12789	1.03825	0.63231	0.9735	1.04202	1.10258	0.94643	0.76238
batch6_S328	S328	BN		1.09459	0.88284	0.34105	0.74183	1.0482	0.69287	0.89419	1.03434	1.02474	0.82625	1.19925	1.17435	0.93861	0.90349	0.50138	0.73353	0.79141	1.00516	0.77096	0.66052	0.91141	0.3785	1.17419	0.67567	0.68332	1.05564	0.87643	0.663	1.28089	0.76114	1.08709	1.0991	0.73327	1.4155	1.05222	1.00685	0.70334	0.79683	0.70793	0.79988	1.30506	0.85116	0.98447	0.75561	0.96444	0.88018
batch6_S329	S329	HC		0.95432	0.71891	11.8957	1.07378	1.02058	1.10284	1.02242	0.98135	0.95691	1.23201	1.65276	1.83384	1.00713	0.85047	0.79513	0.65516	0.87563	1.0116	0.90825	0.92493	1.04646	0.79364	1.16902	0.60832	0.78961	1.28653	0.98653	0.9406	1.62033	1.13718	1.54605	0.67753	1.00195	1.23277	0.89152	1.08232	1.06108	1.18841	0.72963	0.81203	0.44813	0.88616	0.98051	0.36367	0.90785	1.7625
batch6_S330	S330	HC		0.86542	0.21682	0.69653	0.8975	1.22038	1.20091	0.94712	1.07065	1.20458	0.91897	1.05782	0.49188	0.99491	0.7172	0.12307	1.0663	0.93016	0.98493	0.7829	0.81736	1.52362	0.83922	1.22209	0.47882	0.8811	0.99382	0.71489	0.96279	1.14798	1.36996	0.55666	3.32131	1.38482	1.18383	1.12182	1.08508	0.49878	0.81895	0.87485	1.01062	1.24474	0.80497	0.99516	1.10334	0.83122	0.7519
batch5_S331	S331	LA	EGFR-mutant	1.02955	1.02955	0.4608	1.29482	1.29088	1.10212	1.15364	1.1253	0.95063	1.62795	1.19309	1.71702	0.98595	1.34628	0.09761	1.02582	1.32804	1.12627	0.92073	1.04873	1.03665	0.9031	0.93267	1.14286	1.08196	1.07791	1.07951	1.28291	1.07997	1.27997	0.1313	1.46561	0.75237	0.23735	1.01071	1.10365	0.65169	1.76831	0.98195	0.99373	1.01971	1.05312	1.03397	1.1938	1.0305	0.27505
batch6_S332	S332	HC		1.02712	0.22192	12.7802	0.94345	1.05504	1.34282	1.25705	1.02762	1.22614	1.21175	1.02153	1.66636	1.34023	1.41874	2.01196	1.20281	0.6625	1.49163	1.95706	1.26438	1.0894	1.20819	1.12586	2.01961	1.08856	1.33996	1.38405	0.81	1.61586	1.31655	0.69841	0.41608	0.8734	1.4471	0.97884	1.14739	1.03192	1.22682	1.49453	1.61217	0.96303	1.12009	1.19762	1.1624	0.80916	0.72373
batch5_S333	S333	BN		1.02339	1.02339	2.60941	1.14737	1.42037	1.49936	0.9767	0.97481	1.36442	0.96591	1.6266	2.0528	0.94321	1.37078	0.66743	1.03893	1.18942	0.71397	2.35871	1.31255	1.08857	1.21637	1.58236	1.77041	1.16455	1.13937	1.08491	0.69986	1.39879	1.49276	1.28434	0.85555	1.12726	0.98292	1.49426	1.04197	3.07669	1.98062	1.57384	1.18325	0.59704	1.3277	1.08155	1.12116	1.26941	0.99184
batch5_S334	S334	BN		1.10258	1.10258	0.38755	1.21064	1.0433	0.77646	1.09715	1.06	0.94206	1.25094	1.67036	1.66314	1.33604	1.95974	0.80989	1.06563	0.88134	1.23716	0.91034	1.31706	0.82173	1.25118	0.95622	1.66774	1.35665	1.19708	1.44249	1.84019	1.85721	1.05319	0.70967	0.51264	1.33665	0.71196	1.05509	1.03921	1.23137	0.91764	1.32934	1.4186	0.53019	1.22061	1.16136	1.18689	0.99939	1.01087
batch6_S335	S335	HC		0.91502	0.52205	0.53602	0.76709	1.02779	0.83444	0.85493	1.04151	1.20629	0.65522	1.51781	1.90191	0.96313	0.76403	0.27518	0.60172	0.93875	0.85472	0.88643	0.8952	0.86229	1.15483	0.78794	0.80942	0.7514	1.16329	0.92537	0.78539	1.49364	1.20526	1.33836	0.96601	0.78725	0.75592	0.98129	0.9755	1.04773	0.65856	0.95861	0.925	0.8179	0.7106	1.09609	0.67408	1.01262	0.52564
batch6_S336	S336	HC		0.9379	1.13469	0.59203	0.95078	1.03731	0.98308	1.20201	1.10855	1.22586	0.68259	1.75031	2.2983	0.93296	1.44037	0.78912	1.17462	0.81584	1.36452	1.25911	1.09118	0.79285	1.36117	0.88881	2.45586	1.21124	1.3786	1.37517	1.43514	2.09807	1.24836	0.6218	0.28281	1.37405	0.8529	1.03812	0.98553	1.36009	2.34309	1.5456	1.59919	3.59476	0.87216	1.06966	1.38903	0.9659	0.81974
batch5_S337	S337	LA		0.92068	0.92068	1.65871	0.89162	1.17126	0.71763	1.00755	1.12556	1.18506	1.30127	0.93882	2.05865	0.88211	1.08659	1.66584	0.86742	1.42697	1.45556	1.04589	1.16113	0.97603	0.95543	0.96444	2.23011	1.23189	1.25779	1.10692	0.71911	1.07855	0.87856	0.21216	1.08236	1.00317	0.33536	1.01559	1.09631	0.49881	1.56932	0.73947	0.78721	1.59606	1.07009	1.11807	1.00334	0.9742	0.56559
batch5_S338	S338	LA	EGFR-wild type	0.95679	0.95679	0.88114	1.27893	1.46336	0.95366	1.10704	1.0682	0.64515	1.09269	1.54988	1.76551	1.38316	0.55439	0.36713	0.71535	1.36786	1.613	0.55666	1.4504	0.68662	1.08963	0.83073	1.2416	1.8181	1.41974	1.02612	0.89899	1.22864	0.82488	0.56928	1.47665	0.62699	0.27217	6.85557	1.14446	0.52314	1.03697	0.96218	0.84833	6.43077	0.75943	0.34478	0.76477	0.99922	0.22506
batch5_S339	S339	BN		0.96917	0.96917	0.53617	0.79192	0.81083	0.91828	0.88486	1.09575	1.0697	0.74666	1.47282	1.98098	1.0983	0.99331	2.95459	0.74067	1.13503	0.90057	1.29883	0.96114	0.94231	1.21179	0.96321	0.65786	0.93773	1.38262	1.07103	1.43361	1.65023	1.03366	1.64757	0.46305	0.91118	0.85517	0.83855	0.95054	0.65547	0.86068	1.15025	0.99049	1.62656	1.03466	1.26192	0.73845	0.95507	1.69656
batch5_S340	S340	LA		1.24268	1.24268	0.72753	1.54662	1.02721	1.52335	1.43922	1.0541	1.04649	1.27058	1.69739	1.6231	1.16961	1.18499	0.07828	0.93102	1.13477	0.97428	1.04524	1.7065	0.91574	1.21342	1.13862	1.77762	1.47477	1.15692	0.8168	1.23014	1.14868	1.04788	0.25297	0.42557	1.30048	0.2265	1.4751	1.0993	2.61686	1.7551	1.4627	1.49763	1.51039	1.38047	1.26878	1.04823	0.99942	0.1111
batch6_S341	S341	LA	EGFR-wild type	0.78496	2.14743	0.56251	1.02031	1.07477	0.71367	0.9527	1.00861	0.92105	0.88148	0.72474	0.49045	0.84484	0.70589	1.78999	0.74636	0.94608	1.34174	0.71245	0.97687	0.7431	0.76384	0.75407	1.62368	0.92237	0.92153	1.12757	0.94383	1.21689	0.83083	1.54027	0.64252	0.85826	1.16218	1.08313	0.99171	0.66371	1.46732	0.95191	0.97358	1.28449	0.88626	0.76508	0.72649	1.05873	1.32537
batch6_S342	S342	BN		1.00889	0.44751	0.47137	1.1358	1.04716	0.99204	0.98475	1.11326	0.70692	0.90756	1.62266	1.3532	0.83596	1.20837	0.39224	1.64862	0.71865	1.75794	0.89747	1.01181	1.07319	0.838	0.92194	1.08915	0.93432	1.20652	1.14783	1.22851	1.75039	1.03728	0.26873	1.76167	1.00302	1.40431	1.04276	1.2036	0.5465	1.5921	0.96638	1.04779	0.89561	0.92309	0.95186	1.67965	0.82899	0.42092
batch5_S343	S343	LA	EGFR-mutant	0.92891	0.92891	0.58082	1.1955	1.54893	1.17664	1.34012	1.2014	1.0273	1.31195	1.48071	2.18634	1.34835	1.21379	3.59071	1.38821	1.50251	1.35721	2.17313	1.40354	1.29558	1.37382	1.21947	1.68468	1.23672	1.23779	1.37623	1.61094	1.11439	1.249	3.27562	1.02812	1.57582	0.34331	1.72853	1.25355	2.18978	1.83723	1.30622	1.33242	1.53146	1.13281	1.11251	1.48938	1.13039	2.33563
batch5_S344	S344	BN		1.19544	1.19544	0.45994	0.97225	1.09056	1.19773	1.014	1.11168	1.33546	1.0246	2.15402	2.09436	1.11515	0.9287	0.16766	1.0337	1.10556	1.04235	1.1819	1.37208	0.88563	1.33883	1.02582	1.43574	1.58365	1.4624	1.05181	1.19698	2.21668	1.24477	1.52021	1.33561	1.15851	0.78995	0.81195	1.03949	0.67669	0.77236	1.24622	1.37456	0.009654	1.32628	1.20256	1.15391	1.07169	1.35045
batch5_S345	S345	LA	EGFR-mutant	1.4557	1.4557	3.17482	1.29332	1.36457	1.16039	1.54294	1.19862	1.16661	1.24686	2.12211	2.32925	1.2667	1.09713	3.14351	1.20873	1.15793	1.66021	1.50795	1.75898	0.81011	1.43628	1.10037	2.11396	1.99637	1.61107	1.44433	1.80893	1.98402	1.04435	0.94264	0.28419	1.33976	0.33001	0.96396	1.10502	0.92425	1.15329	1.51014	1.55165	2.8678	1.18323	1.11359	1.21722	0.97941	0.62267
batch5_S346	S346	LA		1.04969	1.04969	0.64914	1.27724	1.09633	1.23767	1.40042	1.2489	0.92769	8.17481	1.52749	2.32764	1.22299	1.46926	1.32775	1.28096	1.11042	1.5315	1.27439	1.56191	1.00937	1.50155	1.24011	1.61457	1.6022	2.03199	1.24632	1.39504	2.41782	1.16466	0.61832	0.76601	1.51246	0.30154	0.9403	1.18494	2.20347	1.51116	1.823	1.67551	1.08762	1.1961	1.12688	1.54554	0.97355	1.22872
batch6_S347	S347	BN		0.59286	0.83004	1.90873	0.78113	1.09162	1.09951	1.07323	0.944	0.92563	1.00721	0.61487	1.36676	0.9455	0.87526	2.01771	0.76743	0.95227	0.77861	1.01036	0.72846	1.28214	0.49549	0.83609	0.76001	0.7972	0.92001	1.47646	2.46342	1.20947	1.07417	3.12217	0.54946	0.67963	1.69171	1.1361	1.00366	0.60283	0.87229	0.84379	0.74758	0.90799	0.9764	0.89493	0.79066	1.09969	4.56661
batch5_S348	S348	LA		0.96983	0.96983	1.84632	1.09933	1.0462	0.74292	0.69947	1.18376	0.87161	1.07909	1.31979	2.15037	0.8749	0.78931	0.66989	1.05132	1.33322	1.04665	0.80321	1.07332	0.89954	0.97558	0.7437	1.05933	1.05439	1.20591	0.87529	0.82967	1.10899	0.99625	0.39896	1.05464	0.80212	0.23317	0.97268	1.1056	1.2885	1.37929	0.98861	0.82661	3.14856	0.60112	0.84399	1.00003	0.95458	0.93881
batch5_S349	S349	HC		0.71223	0.71223	2.44702	1.06494	1.31298	1.11967	0.7831	1.03091	1.08174	0.762	1.49665	1.99438	0.99334	1.21235	2.1751	1.1675	1.10946	1.10196	1.23428	1.26196	0.73208	1.10402	1.21149	0.94758	1.02834	1.00992	1.02369	1.02667	1.38756	1.27136	0.43467	0.83787	1.33788	0.67442	1.1103	1.14888	1.73267	1.4813	1.24364	1.13538	0.1879	1.09774	1.13629	1.0276	1.11133	1.74799
batch6_S350	S350	HC		1.02117	1.82263	0.40981	1.4872	1.07284	1.12641	1.17716	0.93936	0.82223	1.06922	1.16506	1.67345	1.11531	1.68271	3.06076	0.97792	0.38275	1.57545	0.65337	1.02321	0.76057	1.14433	0.87074	0.96651	1.06715	1.4977	1.21919	1.41708	2.26337	0.6974	2.34163	0.72786	1.02738	1.11412	1.01729	1.0336	2.00882	1.43263	1.66403	1.60163	2.86382	0.94097	0.89185	1.10052	0.99163	1.73197
batch5_S351	S351	BN		1.1261	1.1261	0.84856	0.89322	1.51166	0.74946	1.0647	1.06495	1.06884	0.68898	2.02331	1.89738	0.92014	0.89821	1.5034	1.01292	0.83371	0.79521	0.96112	1.06953	0.83231	1.0532	0.91937	0.98958	0.99066	1.26583	1.27721	0.81943	1.9932	0.99699	0.24607	0.46587	0.9735	0.96983	0.679	0.96503	1.24522	0.85996	0.81345	0.87523	2.49804	1.04022	0.98803	0.87623	1.00314	0.4177
batch6_S352	S352	BN		1.26658	0.26074	0.86885	0.95689	0.97129	1.65599	1.16361	0.96274	1.1563	1.05898	1.48867	2.07071	1.04762	0.80931	0.5651	1.50396	0.6729	1.00791	0.85758	1.06034	1.06185	1.21361	1.0871	0.83449	0.90754	1.19725	0.77078	0.90536	1.77312	1.16381	2.12163	0.85171	1.0261	0.73343	1.41691	0.9759	0.86336	1.50442	1.01156	1.1154	1.3974	1.06994	1.44822	1.67608	1.0272	1.5272
batch5_S353	S353	BN		0.94986	0.94986	0.43733	1.32061	1.40538	2.29282	1.25197	1.05586	0.92761	1.47889	1.77746	2.43725	1.13246	1.05225	3.1818	0.86489	1.17081	1.70181	0.83969	1.16089	0.98598	1.25271	0.88553	1.23027	1.16867	1.15528	1.06099	1.72406	1.43601	1.02741	3.38881	0.56701	0.95296	0.91166	1.42268	1.00793	1.83259	1.16385	1.17844	1.11334	1.20511	1.09465	0.97234	0.96913	0.9773	1.96013
batch5_S354	S354	LA	EGFR-mutant	1.19234	1.19234	0.42672	1.58817	1.32618	4.58697	1.1514	1.00107	1.11465	1.31155	1.34835	1.64147	1.38793	1.36072	1.20624	0.81057	1.26872	1.73184	1.10827	1.47194	1.00579	1.35623	1.0164	1.33575	1.48323	1.22918	0.62425	1.46193	0.96296	1.10507	0.27231	1.09	1.02466	0.2599	1.13931	1.05821	1.55399	1.57823	1.37637	1.51121	3.21022	1.2745	1.1544	0.762	0.98476	0.44305
batch5_S355	S355	BN		1.28497	1.28497	0.33221	1.42423	1.01625	0.62181	1.16988	1.01393	1.09322	0.85426	1.78309	1.47089	0.95469	0.85826	1.11239	1.43236	1.01777	1.24359	1.48103	1.31118	0.82894	1.69945	0.79277	2.09065	1.40125	1.30707	0.87504	0.92647	1.45097	0.84719	0.82649	0.55748	0.90109	0.58468	0.97635	0.97618	0.64413	1.08526	2.2638	2.02211	0.80526	0.84248	0.93961	1.44287	1.02209	0.58844
batch6_S356	S356	HC		1.00914	0.70017	1.17583	1.12371	1.23126	0.85969	1.18948	1.26877	1.01082	2.75303	1.63151	1.91154	1.06099	1.03067	0.64724	0.95692	1.10336	1.40822	1.15899	0.84992	1.11358	1.06158	0.88701	1.34373	1.15	1.32397	1.29273	1.01217	1.6298	0.93774	0.7626	0.23575	1.066	1.09039	1.17152	1.25036	0.83211	1.37587	1.33529	1.40791	0.29501	0.98124	1.17018	1.14436	0.89421	1.87375
batch6_S357	S357	LA	EGFR-wild type	1.14135	1.92985	0.441	1.08486	1.03984	1.04523	1.29393	0.87257	1.077	1.18384	1.1942	0.38811	1.26194	1.04075	2.16562	1.46273	0.86493	1.16855	0.78382	1.08733	1.11759	1.22234	0.98642	2.10748	1.15615	1.07572	0.92196	1.09418	1.11321	1.31541	1.50024	0.39144	0.76364	1.52736	0.73275	1.09167	1.02909	0.93894	1.29417	1.32372	1.04963	0.87516	0.63442	1.4165	0.98531	1.2861
batch5_S358	S358	BN		1.20207	1.20207	0.51142	1.08669	1.19549	0.74873	0.96179	1.10697	1.33341	1.47404	1.89196	1.93822	1.16889	0.95789	0.20465	0.91201	1.16089	1.01515	1.30318	0.93092	0.98036	0.64558	1.2676	0.96715	0.97762	1.07761	0.90453	1.07796	1.47168	1.25924	0.57583	0.61914	0.92199	1.84472	0.91818	1.02557	0.47817	1.35309	0.78022	0.77915	1.69863	0.95912	1.12205	0.84437	0.974	0.27544
batch6_S359	S359	LA		1.2464	3.39115	0.46141	1.13	1.03432	1.2792	1.27826	1.19139	0.94102	1.56307	0.74073	1.04308	1.26116	1.05721	5.69524	1.24414	1.00802	1.52573	0.91981	1.08565	1.26965	1.02354	1.21013	1.49861	1.09253	1.31196	1.13552	0.96428	1.27177	1.16114	3.32626	0.83933	1.36293	1.1192	1.1503	1.24688	0.91556	0.95715	1.28586	1.35129	1.07834	0.79233	1.02878	1.27101	0.75659	2.123
batch6_S360	S360	BN		1.30379	1.6116	0.3682	0.87086	1.01244	1.55298	1.41826	1.01555	1.13403	0.95004	0.93889	0.89265	0.99622	1.11545	0.32573	0.83942	0.82065	1.30405	0.92974	0.84816	1.56794	0.82508	0.8121	1.11793	0.85915	0.93322	0.67968	1.18073	1.63285	1.45454	0.28669	2.79385	0.89076	2.04497	1.06168	1.15194	0.47397	1.23625	0.98334	1.02853	0.34515	0.79642	0.90784	0.75893	0.74937	0.26162
batch5_S361	S361	HC		0.74065	0.74065	0.99659	0.91276	1.56339	1.00289	0.8558	1.08213	0.85057	1.40565	1.50823	2.17632	1.03222	0.816	0.41097	0.95976	1.04824	0.89903	0.52525	0.87672	0.55721	0.49543	1.56762	0.77242	0.92258	1.00772	1.33069	0.7421	1.38955	1.01053	0.87975	1.34896	1.19238	1.06825	1.31118	0.97561	1.1463	0.89563	0.71913	0.65145	0.009654	1.04827	1.04118	0.92359	1.03172	1.31122
batch5_S362	S362	BN		1.31946	1.31946	1.02831	1.1211	1.8662	1.061	1.04691	1.12535	1.04113	0.69892	1.5974	1.451	0.75959	1.31915	2.09049	0.71954	1.07038	1.27344	1.007	1.27015	1.19475	1.02248	0.92037	2.24709	1.18379	1.01779	0.8588	1.18704	1.35465	0.93179	0.25453	1.07998	0.87859	1.74926	0.89605	1.08505	0.42431	1.51485	0.86042	1.07977	2.38393	0.94394	1.03204	0.70586	0.9492	0.34195
batch6_S363	S363	LA	EGFR-wild type	1.0277	2.68049	0.62458	1.03096	1.06279	1.01383	0.88282	1.01488	1.20935	0.85906	1.06501	1.42246	1.00265	0.72462	3.35082	1.03946	0.99872	0.975	0.83894	1.06765	0.68908	1.02719	0.99776	1.30579	1.03108	1.34448	1.09917	1.18197	1.60075	1.08569	0.90076	2.33275	1.02895	0.94001	1.11471	1.00579	2.00347	1.17316	0.78508	0.93167	1.10728	0.73527	1.13386	1.12688	1.01574	0.84551
batch5_S364	S364	BN		1.10332	1.10332	0.33815	1.18941	0.69501	0.94123	1.29821	1.12096	1.05199	1.74791	2.19707	2.50623	1.22263	1.49493	4.65134	0.7935	1.00548	1.33144	1.38667	1.05336	1.31426	1.35554	1.54335	1.62718	1.28505	1.55761	0.80768	1.06943	2.43695	1.08597	1.51432	1.8082	1.264	0.79702	0.86757	0.9727	0.86555	1.26797	1.54731	1.34904	0.009654	1.14705	1.21307	0.82772	0.96842	1.81297
batch6_S365	S365	HC		0.83096	1.3515	0.41572	0.97921	0.99558	1.12959	1.19885	0.98568	1.09515	0.78716	1.91314	1.75581	1.12862	1.46137	1.22565	1.97115	1.11535	1.27185	1.14213	0.82329	1.14063	1.54285	1.10141	0.64585	0.87809	1.30062	0.82658	1.64673	2.61416	1.09445	0.34917	1.28713	1.8435	1.24253	1.06308	0.95986	1.87457	1.57234	1.40703	1.31867	1.22936	1.32338	1.39235	2.19749	1.03199	1.87886
batch6_S366	S366	HC		0.85023	0.50975	0.80624	0.94047	1.20656	1.35499	1.14847	0.99069	1.01196	2.65693	2.38238	1.55748	1.29727	1.4657	0.4343	0.76031	1.12912	1.33834	2.04292	1.0879	1.11141	1.15593	1.02105	0.93786	1.0287	1.28318	0.97396	1.23581	1.79005	1.21639	0.86556	1.51577	1.09587	1.84243	1.06892	1.10865	0.75447	1.36437	1.47499	1.41024	0.009654	0.95138	0.92651	0.5201	0.8121	1.6696
batch5_S367	S367	HC		0.99768	0.99768	0.49818	0.95423	2.18876	0.72344	1.1295	1.07464	1.45039	0.90745	2.29455	2.14691	1.107	1.23991	2.34519	1.82325	0.83726	1.2621	1.57227	1.55749	0.88784	1.27737	1.56472	1.79907	1.34686	1.51779	1.51762	1.3421	1.97102	1.32642	0.39024	0.77602	1.69942	0.85729	0.77541	1.10771	2.52428	1.63223	1.2901	1.54643	1.45197	1.45445	1.33627	1.7366	1.14865	1.04017
batch6_S368	S368	LA		1.1427	0.7244	0.36843	0.98	1.0156	0.95218	1.05111	0.96796	1.03179	0.57425	1.7372	1.93888	1.16988	1.0767	1.67924	1.05976	0.72446	0.87936	1.02036	0.99752	0.77654	1.36243	1.11602	1.49207	1.04385	1.23502	0.75232	1.15951	1.97576	1.1823	0.87931	1.6754	1.05792	0.95294	0.78098	1.00564	1.08573	1.19756	1.44838	1.2776	0.78498	1.05981	0.98831	1.09339	1.02832	1.48797
batch6_S369	S369	BN		0.9708	1.46739	0.57986	0.70402	0.98482	0.861	0.97734	0.91359	0.94604	0.93499	1.22319	1.50664	0.92131	1.21626	2.51897	0.71748	0.61473	1.53812	0.96079	0.97248	0.81774	1.05627	0.89212	2.16694	0.8564	1.03439	1.21121	0.93016	1.26557	1.07444	0.94482	1.14517	0.7563	0.98209	1.11884	0.95575	0.71193	1.64229	0.83293	0.99014	0.46447	0.84169	1.02601	0.63921	0.98539	0.7945
batch5_S370	S370	HC		0.87306	0.87306	0.65477	0.99764	1.83093	1.87312	0.95839	1.10147	1.29967	1.02033	2.37716	2.52759	0.88361	1.08978	2.02511	1.01283	1.1516	0.43559	0.78805	0.62523	1.16354	1.00645	1.33289	0.77189	1.02704	1.22449	1.13602	1.05791	1.92361	1.08145	0.79494	4.28033	1.02331	0.78697	0.8366	1.06557	1.60373	1.75841	0.86251	0.84369	0.15441	1.19989	0.98645	0.95891	0.9516	1.03614
batch6_S371	S371	LA	EGFR-wild type	1.18133	0.5362	0.43983	1.08513	0.98036	1.35378	1.12405	1.03067	1.16266	0.78574	1.08122	1.09347	1.12676	1.00339	0.80786	0.87406	0.43518	1.07123	1.11504	0.84467	0.65949	0.86979	1.03232	1.51613	0.83798	1.07665	0.76541	1.10707	1.24928	1.1271	0.2119	0.83042	0.91825	1.19903	0.86897	1.03834	1.14313	1.08044	0.97671	0.8012	1.94915	1.00386	0.83336	0.90063	0.93835	0.59556
batch5_S372	S372	BN		1.22614	1.22614	0.41441	0.97894	1.22342	1.07204	1.10074	1.03102	1.04754	5.16622	1.26195	1.88753	1.3026	1.40219	1.2448	0.67155	0.98302	1.31512	1.04193	1.30617	0.78133	1.35956	0.97098	1.36365	1.28158	1.03504	1.04993	0.91462	1.2175	0.93232	1.59466	0.79313	0.86368	2.17977	1.11485	0.9607	1.35447	1.06475	1.50402	1.37044	1.57356	1.24018	0.96535	0.56869	1.00444	1.85297
batch6_S373	S373	BN		1.20705	1.92382	0.67073	0.93997	0.6805	0.97362	0.95972	1.12936	1.15721	1.97583	1.78352	2.3932	1.20222	0.97388	0.69401	0.74764	1.06396	1.03333	1.69993	0.93322	0.87408	1.17148	0.87049	1.82554	0.99068	1.23584	0.85532	1.11707	1.41534	1.14409	0.89585	0.48911	0.84093	1.51537	1.01889	1.06431	1.43764	1.52082	0.91599	1.00061	0.30963	0.96479	1.06525	0.72037	0.94979	1.36507
batch5_S374	S374	HC		1.04346	1.04346	0.37756	1.26057	1.10395	1.23566	1.14959	1.0697	1.08981	0.95288	2.27932	2.7774	0.97247	1.05863	0.25966	1.70881	1.14541	1.26755	1.04861	1.28161	0.98522	1.24859	1.69805	1.66814	1.29824	1.03515	1.18452	1.13729	1.64844	1.55759	2.56667	0.46749	1.36506	0.80132	1.09968	1.10843	1.43127	1.88803	1.47057	1.36516	0.009654	1.4142	1.78699	1.61069	1.10756	1.02838
batch6_S375	S375	BN		0.94546	2.45574	0.37698	0.64111	0.99446	0.57709	0.67883	0.87267	1.1078	0.70997	1.27625	1.18535	0.80674	0.83106	2.12947	0.8647	0.80485	0.69029	1.02569	0.85468	0.65428	0.82286	0.9442	1.59821	0.78673	1.43041	0.79228	0.84596	1.82943	1.06169	0.41841	1.57484	0.79283	1.3481	1.13585	0.98589	1.58112	1.20419	0.77747	0.87478	1.3974	0.91836	1.00454	0.76103	0.93871	0.96832
batch5_S376	S376	HC		0.77142	0.77142	0.76591	1.02025	2.18365	1.57624	1.05225	0.98379	1.28094	0.64725	1.96004	2.11093	0.84185	1.06102	1.35468	1.16004	1.16727	0.96794	0.97735	1.04611	1.05759	1.21591	1.3818	1.8713	1.1777	1.01108	1.32055	1.15983	1.23359	1.0602	0.9643	1.54066	1.22341	0.70166	0.96885	1.11536	0.87372	1.50217	1.31588	1.22499	0.009654	1.26451	1.12612	1.01971	1.06648	1.43028
batch5_S377	S377	HC		0.86926	0.86926	0.65124	1.2595	1.50984	1.02429	1.05376	1.03408	1.33584	1.15985	1.79209	2.3585	1.18776	1.20031	3.20741	1.28982	1.20693	1.33868	1.88613	1.27693	1.17385	1.36052	0.74193	2.03421	1.05538	1.13867	1.55705	1.09807	2.18198	1.11238	2.06054	0.40575	1.30927	0.91035	1.04318	1.05596	1.86243	1.72904	1.53292	1.35481	3.17629	1.2876	1.0754	1.12862	1.11893	2.72814
batch6_S378	S378	LA	EGFR-wild type	1.13504	0.83594	0.58026	0.99618	1.0875	1.22459	1.36094	0.8946	0.95151	1.05365	1.06309	1.53085	1.13354	1.02865	0.89918	0.85567	0.81002	1.2502	1.18613	1.33783	0.91281	1.01411	0.84099	2.46616	1.21285	1.06303	1.36871	0.96781	1.19444	1.02353	0.24003	0.85785	0.88933	1.27342	0.99703	1.11946	0.60874	1.59085	1.3594	1.47454	0.54303	0.88789	0.91288	0.82982	0.83901	0.25418
batch6_S379	S379	BN		1.06911	0.80256	0.96283	1.26263	0.98147	1.27392	1.40711	0.9636	1.27759	1.17076	0.46777	0.36402	1.08064	1.07264	0.44549	0.67165	0.73295	1.49606	0.85794	0.93345	1.2495	0.92307	1.20438	1.17456	1.04137	1.08394	0.70878	0.61937	1.05023	1.36772	0.7469	0.74215	1.00151	1.48129	0.89444	1.10578	0.82493	0.7535	1.25242	1.3258	0.009654	0.95829	0.89022	1.24332	0.76355	1.24089
batch5_S380	S380	HC		1.00004	1.00004	0.61193	1.01449	1.43616	1.11726	0.99225	1.05761	1.2854	1.31043	2.24624	2.69647	0.87083	0.87231	0.27754	0.68924	1.03962	1.12901	0.96488	1.21296	1.0754	1.08938	0.8183	1.34892	1.01658	1.26527	1.21809	1.27138	1.99452	1.11788	0.75135	0.74228	0.90835	0.76102	1.03242	1.11314	0.59999	1.44595	1.17937	1.15347	1.62555	0.95377	1.02202	0.69454	1.05376	0.8181
batch6_S381	S381	HC		1.21069	0.6722	0.58158	0.8573	0.9698	1.08185	1.07029	0.93926	1.02001	0.9837	1.53727	1.57962	1.08027	1.20982	0.54529	1.80815	0.95509	1.48533	1.31828	1.16654	0.9994	1.16766	1.14622	1.45255	1.11127	1.24301	0.68739	1.12923	1.9148	1.14993	0.34332	0.3069	1.01672	0.61603	0.95369	0.98954	1.95532	1.64111	1.34034	1.23517	1.35639	1.17359	1.30496	1.96864	1.04871	0.34288
batch6_S382	S382	HC		0.80655	0.26833	0.63915	0.99359	1.02085	0.907	1.03554	1.01125	0.93333	0.85227	1.08929	1.42118	1.17601	0.97808	0.75998	1.10523	0.92797	1.46011	0.81442	1.00196	0.83383	1.16432	0.63796	1.43423	1.01695	0.94447	1.53355	0.8421	1.29334	1.13141	1.06427	2.06697	1.02653	1.02947	0.6557	0.95218	0.78335	1.32074	1.41454	1.35961	1.51032	0.74538	1.34656	1.20993	0.98242	1.64063
batch6_S383	S383	BN		0.85373	0.05766	0.376	0.94563	1.07916	0.42774	0.9583	0.95802	1.03281	0.68508	1.18944	1.64868	0.86101	0.99222	0.25833	0.695	0.85238	0.66033	0.77686	0.78163	0.74387	0.39549	0.72078	0.86351	0.88325	1.0105	1.2612	0.69203	1.48675	0.92442	1.95846	1.1588	0.64964	0.73306	0.82841	0.95129	1.917	0.91064	0.86147	0.81637	1.08958	0.75785	0.83151	0.78528	1.09687	1.56977
batch6_S384	S384	BN		1.06169	0.24835	0.65212	0.96918	1.01286	1.21518	0.8897	1.08853	0.9905	0.71516	0.77333	1.0721	0.96344	0.7083	0.16575	0.81583	1.10735	0.59393	0.7602	0.80813	1.09403	0.41769	0.96841	0.57733	0.73038	0.7603	0.71397	0.9442	0.92657	0.61649	0.46152	0.44481	1.02522	0.86976	1.02037	0.96293	1.3273	0.6921	0.69074	0.69331	0.59501	0.89352	1.03725	0.84511	1.0447	0.40074
batch5_S385	S385	HC		1.02891	1.02891	0.82073	0.94404	1.31718	1.0456	1.20462	1.13797	1.1226	1.09264	2.35596	2.31339	1.14348	0.84125	2.95462	0.90051	1.09368	1.12268	1.31065	1.09452	0.80797	0.90893	1.02346	1.56945	1.10248	1.39968	1.24792	1.70571	2.06054	1.04884	3.52105	0.34155	1.01389	0.76308	1.23765	1.11987	1.57092	1.33499	0.99351	0.99899	1.26123	1.07377	1.17207	0.84337	1.01569	2.58315
batch5_S386	S386	HC		0.97749	0.97749	0.46348	1.27803	2.5907	1.06248	1.35057	1.02589	1.43113	1.40548	2.05466	2.30025	1.03853	0.91237	0.12906	2.79309	0.98989	0.9582	0.6748	1.29852	1.21028	1.14176	1.16399	1.58536	1.14583	1.11423	1.36188	1.42167	2.48138	1.03177	0.18515	1.14463	1.24968	1.006	1.03616	1.04489	0.90759	0.84601	1.30328	1.24785	1.49045	1.25238	1.05405	2.922	1.00001	0.32005
batch6_S387	S387	BN		1.30989	1.32055	0.37963	1.5378	1.05217	1.62924	1.46125	1.13361	1.40808	1.01345	1.95374	2.10052	1.05223	1.00312	0.98799	0.82549	0.86289	2.35172	1.90932	1.09099	1.21114	0.95598	0.95419	1.43339	0.97504	1.27846	1.0001	0.97271	2.25257	1.25916	0.6182	1.58969	0.93496	1.00919	1.37663	1.29058	1.19219	1.63616	1.25312	1.34062	0.32911	0.8481	0.84418	0.8353	0.73804	0.80946
batch5_S388	S388	HC		1.00446	1.00446	0.57195	1.04481	1.49312	1.61254	0.97476	1.05379	0.95013	1.11754	1.59725	2.22329	1.02389	1.27545	2.10759	1.02946	1.09612	1.58378	1.96965	1.24178	0.93753	1.1698	1.07522	1.89078	1.37533	1.03416	1.16025	1.27498	1.58703	1.28656	0.83437	0.42183	1.3912	0.69049	1.26179	1.04621	0.93697	1.91845	1.33529	1.19041	2.24169	1.28223	1.19985	0.85895	1.06145	0.62279
batch6_S389	S389	HC		1.66533	0.41629	0.35868	0.8835	0.99721	1.24844	0.97247	0.99878	1.1506	10.0672	1.36005	1.73492	1.16366	1.22331	0.60567	1.11222	0.80506	1.33935	1.34343	1.34636	1.18132	1.24672	0.863	1.98629	1.18264	1.33633	0.66392	1.39742	2.00253	1.3975	0.27008	0.60644	1.32526	0.80859	0.84808	1.0935	0.73965	1.02641	1.36395	1.49211	1.39042	1.2807	1.56422	1.06431	1.00455	1.34646
batch5_S390	S390	LA		1.00361	1.00361	0.27501	1.04438	1.10833	0.57247	0.78484	0.98576	1.05785	0.50404	1.07262	2.17477	0.81403	1.17616	0.48082	0.51078	1.43547	0.9557	1.25536	0.97194	1.10705	0.37696	1.31843	0.79516	0.98737	1.0284	0.46936	0.95742	0.76111	1.32218	0.16844	0.66763	0.62718	0.21491	1.58082	1.09056	0.65577	1.27231	0.85579	0.82061	0.75134	1.15771	1.1465	0.73072	1.02321	0.77588
batch5_S391	S391	LA		0.74425	0.74425	0.70946	0.88339	1.30766	0.63412	1.00676	1.12305	0.96314	0.82449	1.23191	1.65308	0.71076	1.58693	1.35508	1.04363	1.14692	1.80125	0.78438	1.22197	0.74633	0.93311	0.80514	0.92101	1.13145	1.00087	1.30888	1.14414	0.95475	1.09977	0.37327	2.75104	0.95359	0.29414	1.33457	1.19753	0.77014	1.67946	1.22737	1.203	2.80227	0.80276	1.11467	1.16351	0.94483	0.5571
batch5_S392	S392	BN		0.81008	0.81008	0.47358	1.08876	0.76359	1.26874	0.92157	1.03405	1.01125	1.02034	2.19704	2.35152	1.23948	1.06638	0.64074	0.70126	1.04451	0.73379	1.65697	1.29905	0.95575	0.95345	0.9863	2.01471	1.24635	1.0861	1.02572	0.91101	2.26704	0.90081	1.01594	0.46175	0.64117	1.59727	0.87226	0.96991	0.52473	0.74635	0.92874	0.94616	0.66305	0.91025	0.92788	0.66357	0.93638	0.85553
batch5_S393	S393	HC		0.7515	0.7515	1.06135	1.33051	2.09297	0.93193	0.98713	1.19982	1.13463	3.5562	1.89013	2.37623	1.43855	1.45759	0.29333	1.14707	0.92714	1.45664	1.96666	1.45128	0.95412	1.19806	0.79843	1.51532	1.34437	1.23006	1.2258	1.28361	1.73707	1.19188	1.70534	0.52236	1.43758	0.93323	0.9576	1.13406	2.90919	1.1645	1.25953	1.30309	2.58679	1.08901	1.05447	1.08924	1.0277	1.10427
batch5_S394	S394	LA		1.04843	1.04843	1.04938	1.00017	1.51916	1.3786	1.05354	1.19201	1.22287	0.9352	1.81093	2.38515	0.93008	1.24812	0.19718	0.74062	1.47177	0.93593	1.38797	1.03604	1.34815	0.84337	1.12198	0.98697	1.08234	1.33331	1.01366	0.77424	1.69942	1.2425	1.46589	2.11351	0.93623	0.34282	1.35087	1.14778	0.45141	1.4491	0.83204	0.89538	2.92241	0.98798	1.19397	0.73331	1.06874	0.92128
batch5_S395	S395	HC		0.87767	0.87767	0.86146	1.12659	1.68168	1.35572	1.10181	1.23733	1.10568	0.99608	1.71045	1.63041	1.17664	1.52339	1.78799	1.69738	1.13577	2.34364	1.3165	1.55815	1.2371	1.37317	1.00411	1.02354	1.49693	1.13772	1.05787	1.37058	1.71064	0.94871	0.25547	1.60238	1.54333	0.62343	1.34888	1.0978	1.95986	1.2685	1.84278	1.6524	3.12831	1.48065	1.2117	1.36572	1.01771	0.34523
batch5_S396	S396	HC		1.03766	1.03766	3.39546	1.30727	2.04981	1.4406	1.09956	1.07051	1.33783	1.02634	2.08863	2.32264	1.15157	1.10718	0.48934	1.60002	1.05749	1.35062	1.54712	1.43466	1.38677	1.51416	1.25591	1.03346	1.28139	1.14739	1.09023	0.97502	2.02045	1.20601	2.5047	0.61633	1.25687	0.64809	0.8012	1.08774	2.36451	1.38098	1.27646	1.21775	0.56192	1.46183	1.05746	1.57553	1.12364	1.87116
batch5_S397	S397	BN		0.8865	0.8865	0.68566	0.82516	1.18715	2.19156	1.09306	0.99951	0.62283	1.07277	1.53993	1.46978	0.94572	1.14767	1.38164	0.8635	1.12823	1.47336	0.9568	0.80772	1.0642	1.29859	0.752	0.81549	0.93207	1.04763	0.614	1.41219	1.11132	1.1352	0.15746	1.87513	0.7371	1.2575	0.90553	1.03081	0.50382	1.07926	1.31984	1.14732	1.03367	0.94384	0.86927	0.78588	0.96788	0.81803
batch5_S398	S398	BN		1.1319	1.1319	0.40059	1.23267	1.3435	1.11023	1.28278	0.99276	1.0119	1.2095	2.33457	2.55078	1.2798	1.33167	0.3202	1.00515	1.07991	2.26357	1.21335	1.3042	0.82048	1.82846	1.04836	1.93029	1.25282	1.27864	1.30545	1.17284	2.29474	1.08708	0.28089	0.33999	1.19983	0.95542	0.79456	0.9831	0.73005	1.92444	1.72865	1.6973	1.43387	1.39177	1.11908	1.14791	1.032	0.28892
batch5_S399	S399	BN		1.36434	1.36434	0.49319	0.89612	1.03172	1.01185	1.24669	1.13092	1.10475	1.24373	1.91686	2.70571	1.20947	2.17004	0.21903	0.5448	0.9464	1.12757	1.35062	0.9392	1.36638	1.40713	1.05364	0.96601	0.86088	1.31702	0.64682	1.42617	1.9	1.02938	0.06611	0.48432	0.98264	0.7132	0.81992	1.06009	0.73134	1.21927	0.99983	1.08752	1.36604	1.02405	1.02363	0.71576	0.96371	0.27678
batch6_S400	S400	HC		0.94529	0.38397	0.44741	0.91677	1.11133	0.55503	0.89714	0.97482	1.0151	1.26597	0.88169	1.17527	0.98141	0.85641	0.60818	1.42073	0.88139	0.766	0.64049	0.95167	1.11737	0.93936	0.75934	0.63763	0.89706	1.07184	0.94205	1.13952	1.27866	1.11415	0.71713	0.81765	0.81583	1.37295	1.01817	1.03027	0.77155	0.82648	0.63649	0.90105	0.57095	0.69711	0.85746	1.45121	0.97068	0.76356
batch6_S401	S401	HC		0.90928	2.59815	1.64278	1.02433	1.03689	1.02177	1.0305	1.04789	1.17915	0.80894	2.35451	1.4865	0.89935	0.67667	1.7569	1.0196	1.08547	1.00482	0.93924	0.90032	1.13133	0.83885	1.13712	0.46527	0.74588	1.05453	0.79462	1.25262	1.05167	1.47625	1.0333	4.83544	0.92699	0.92659	0.88085	1.04925	0.76592	0.81562	0.83003	0.85672	1.2043	0.85128	1.02676	0.92509	0.95146	0.69748
batch6_S402	S402	BN		1.07634	1.80711	0.43671	0.75632	0.97165	1.32151	0.83547	0.93389	1.32475	0.6799	2.08328	1.95412	0.9266	0.79122	6.72324	0.80381	0.79884	0.70293	0.76729	0.78346	0.78739	1.00768	1.12234	0.94729	0.80113	1.52051	0.83939	0.93802	2.27849	1.26967	0.9317	1.23125	0.94605	0.7751	0.75333	0.99495	0.40416	1.452	0.70101	0.7546	0.443	0.68004	1.0637	0.8195	0.91237	0.9383
batch6_S403	S403	LA		1.22649	0.84327	0.37173	0.85276	1.03207	0.89738	0.73261	1.03699	0.80986	0.81778	0.89918	1.40986	1.11963	0.57375	1.2301	0.60761	1.14427	0.97753	0.42542	1.14563	0.92202	0.78452	0.5945	0.99835	1.05468	0.96663	0.83978	0.79492	1.12197	0.65498	0.27948	1.05743	0.66326	1.69188	2.03174	1.14404	0.33368	0.52699	0.39414	0.96717	1.35263	0.50522	0.66582	0.61036	0.82053	0.12552
batch5_S404	S404	HC		0.95157	0.95157	0.36587	1.02655	1.57442	1.12759	1.30494	1.05535	1.16416	1.48015	1.98239	2.45727	1.04081	1.07122	1.70058	1.1602	0.9667	1.66662	1.4673	1.16284	0.91264	1.19495	1.10289	1.57863	1.09642	1.24838	1.11316	1.43625	1.89099	0.93094	0.33102	3.70405	1.07384	0.84999	1.34833	1.04349	1.42541	1.59345	1.10873	1.14617	0.1988	1.16323	0.9371	1.19379	1.08099	1.03326
batch6_S405	S405	LA	EGFR-wild type	1.08585	0.35731	0.33651	1.34525	1.05747	0.68866	1.15511	0.93719	0.70052	0.96823	1.27344	1.32754	0.89748	1.29575	0.46773	0.76812	0.50361	1.28012	0.81184	1.15524	0.732	1.04532	0.82379	1.50965	1.0807	1.18903	1.74597	0.84175	1.71061	0.80976	0.59659	0.85159	0.78257	1.3691	1.1076	1.14184	2.3792	1.8286	1.07985	1.22482	2.26134	0.85345	0.91746	0.85621	0.90535	0.60802
batch6_S406	S406	LA	EGFR-mutant	0.70483	0.15535	0.35775	0.52684	0.9816	0.7839	0.9279	0.91144	1.15424	0.49187	1.57228	1.26166	0.63063	0.87231	0.23027	1.1977	1.02575	0.88893	0.92439	0.7363	0.93996	0.92212	1.12163	1.05886	0.90988	1.07239	0.98044	0.79481	1.40613	1.45258	0.08791	3.65164	0.9328	1.04866	0.65582	0.99364	0.5252	1.3969	0.92865	0.9764	0.84938	0.95349	1.19808	1.30391	1.00214	0.0717
batch6_S407	S407	HC		1.13384	1.14499	0.395	1.47164	1.09157	1.24798	1.27766	1.16383	0.96437	1.43427	1.88157	1.86896	1.51255	1.41895	1.73675	0.50592	0.83166	1.25592	0.88328	1.01932	1.05607	0.9353	1.03402	1.93722	0.97628	1.3937	0.77088	0.93381	1.6166	1.17748	0.53803	0.43278	0.66513	1.63976	1.19351	1.09334	1.3729	0.96611	1.12014	1.20645	2.45818	0.92951	1.01391	0.45781	0.85113	1.76086
batch6_S408	S408	HC		0.81337	0.09791	1.11261	1.15595	1.02786	1.1641	0.98166	0.93451	1.25011	1.21008	1.43685	1.5613	1.19529	1.36001	0.02801	1.22855	0.76489	1.21628	1.53411	1.17535	1.16205	1.02502	1.19589	0.96424	1.08735	1.38591	1.22361	1.27625	2.05539	1.46902	0.46635	0.42803	0.92588	1.00182	1.0433	1.1578	1.25611	1.40237	1.3143	1.37421	3.19282	1.17986	1.47617	1.31986	0.9174	0.2859
batch6_S409	S409	BN		1.40862	3.42415	1.03763	1.38808	1.12356	1.47964	1.14007	1.06209	0.87003	1.55062	1.57092	1.31463	1.17147	1.22238	3.47426	0.82217	1.13937	1.28059	0.82561	0.93802	1.19276	0.7812	0.80774	0.93433	0.88394	1.097	0.73356	1.03916	1.62206	1.04577	1.48526	0.71227	0.95927	1.55563	1.36172	1.03598	0.77416	0.98821	0.97685	0.85023	1.10847	0.79112	0.95021	0.71878	0.86125	1.47778
batch6_S410	S410	LA	EGFR-wild type	1.01107	0.98748	0.5535	0.92202	1.12633	1.17643	1.11364	1.08341	1.39558	0.81768	1.52354	0.67785	1.15976	1.11981	0.56089	1.49122	1.15213	1.21564	2.16763	1.44092	1.25871	1.03951	1.318	1.33329	1.18853	0.9905	0.98446	1.20201	1.52491	1.41833	2.0201	0.89915	1.26305	0.95964	1.00304	1.1069	1.90299	1.36425	1.00204	1.08472	1.39837	1.13809	1.09026	1.56064	0.828	1.02625
batch6_S411	S411	BN		1.26096	0.12742	0.37937	1.02577	0.98798	0.86221	0.90101	1.03826	1.13108	0.89141	1.90236	2.17973	1.09086	0.82295	0.1889	1.11972	0.94331	0.76571	1.05584	1.13004	0.90161	1.20611	0.98021	0.80627	1.1776	1.40664	0.65331	1.32053	2.18443	1.43518	2.29114	0.13311	1.44746	0.7763	0.99906	1.02513	1.35893	1.0977	1.06569	1.29529	1.19155	1.25761	1.28484	1.25322	1.07182	1.9257
batch6_S412	S412	LA	EGFR-wild type	0.89615	0.24765	0.59645	1.1001	1.13055	1.2226	1.19665	0.86395	1.17447	1.11091	1.0726	1.48455	1.13427	1.1532	0.2294	1.33893	0.96894	1.76544	1.52167	1.35055	0.86201	0.95633	0.97832	1.6587	1.27049	1.06682	0.8612	1.5679	1.61616	1.27661	3.58739	0.3118	0.93288	1.93568	1.1877	1.03897	2.14078	1.34421	1.45467	1.40333	0.53002	1.02905	0.8512	1.46644	0.94593	3.42631
batch5_S413	S413	LA		1.39014	1.39014	0.77883	0.8311	1.37506	0.71583	1.12764	1.09916	1.10109	1.11739	1.41659	2.42807	1.36088	1.46115	0.80969	1.48664	1.12412	1.04943	1.2513	1.53535	0.77534	1.12055	1.00159	1.75404	1.31387	1.31813	1.18998	1.17928	1.00037	0.99013	0.53131	0.32207	1.03735	0.30633	1.36809	1.02877	0.94776	1.08128	1.36744	1.37583	2.00688	1.07357	1.09236	1.37431	1.00277	0.43251
batch5_S414	S414	LA	EGFR-wild type	1.16074	1.16074	0.75206	1.45338	1.218	1.08251	1.46282	1.12457	1.03245	1.59413	1.37401	1.78741	1.34671	1.18171	3.73232	0.73833	1.18074	1.06226	1.35236	1.05036	1.16704	1.22052	0.97197	1.46543	1.2198	1.35815	1.17498	1.61847	1.24195	1.10825	2.56412	0.20594	1.31364	0.36853	0.8229	1.14327	1.93082	1.20355	1.23598	1.27458	1.03953	1.06407	0.9661	0.92802	0.91921	1.27846
batch5_S415	S415	LA	EGFR-mutant	1.01701	1.017	0.74598	1.14916	1.23435	1.28768	1.1873	1.20783	1.04003	1.33984	2.12504	2.78965	1.1207	0.96479	0.2723	0.69706	1.09521	0.66684	1.02689	1.35167	1.01818	1.14971	1.22974	1.85467	1.23881	1.45434	0.88329	1.37991	1.56231	1.16991	0.20893	0.42846	1.04669	0.19353	1.32999	1.17666	1.01206	1.10236	1.3215	1.20811	1.07762	0.94467	1.02737	0.81179	1.08327	0.57776
batch6_S416	S416	HC		1.2116	0.61516	0.45706	1.14488	1.10266	1.14187	1.05777	1.03509	1.25045	1.19604	1.83911	1.02728	1.22555	1.55632	1.01548	2.07121	0.91299	1.3809	0.92965	0.91015	1.18715	0.81776	1.00244	1.5878	0.95955	1.19541	0.8379	1.44583	1.23858	1.28258	0.52577	0.7211	0.79441	0.9588	1.04466	1.15387	0.61896	0.98199	0.98008	1.09123	0.74922	0.72744	1.03749	2.11537	0.76623	0.52467
batch5_S417	S417	LA	EGFR-mutant	1.05439	1.05439	0.43251	1.04708	1.43472	1.37485	1.03429	1.12556	1.27088	0.46678	1.66458	2.15129	1.38211	1.44439	1.18453	0.92081	1.24464	0.56333	1.51599	1.1662	1.12697	1.15221	1.61725	1.16378	1.19937	1.30784	1.28128	0.90787	1.25006	1.10784	0.4211	0.89722	0.94218	0.25471	0.73801	1.11756	1.92437	0.81532	1.35522	1.16628	1.82512	1.27538	1.2453	0.78345	0.92226	1.06897
batch5_S418	S418	BN		1.12114	1.12114	0.37546	0.90244	1.09135	0.75197	1.34162	1.03201	0.80804	1.40156	1.74132	1.91354	1.05303	0.97973	1.84846	0.71843	1.03106	1.07357	1.21456	1.10727	0.94898	1.01699	0.97936	1.10222	1.18017	1.15149	0.53725	0.84417	1.24821	0.91192	0.29525	0.18774	1.01436	1.04239	1.57211	0.93892	0.49336	1.36723	1.07938	1.0314	0.68598	1.08709	0.8834	0.78552	0.91797	0.93677
batch5_S419	S419	HC		0.98062	0.98062	0.34814	1.05864	1.24976	1.23799	1.27133	1.18543	1.39335	1.12562	1.95407	2.19607	0.93765	1.53188	1.20692	1.19282	1.0564	1.73654	1.17758	1.22922	0.92243	1.6288	1.39752	1.20011	1.23011	1.11771	1.44512	0.88642	1.6278	1.32951	0.65637	0.11747	1.34197	0.69494	1.11567	1.03742	1.71644	1.56766	1.43888	1.24991	1.47374	1.55649	1.27786	1.13142	1.02933	0.58084
batch5_S420	S420	LA	EGFR-mutant	1.06542	1.06542	1.27613	1.03384	0.80257	1.80513	1.15665	1.21068	1.08383	0.53318	1.50756	1.68205	0.78693	0.84646	2.27425	1.05438	1.15945	1.02574	0.8279	1.29057	1.60637	0.9357	1.12357	1.50395	1.16261	1.38899	0.8125	0.99632	1.26078	1.15734	0.52176	0.37264	0.92088	0.21266	0.76899	1.0854	0.66846	1.03656	0.92009	0.94927	3.34163	1.09087	1.10359	1.09646	1.01148	0.33974
batch5_S421	S421	BN		1.07303	1.07303	0.50986	1.23621	1.01079	0.95478	1.20636	1.09673	0.88736	0.97414	1.35901	1.65481	0.94971	0.65971	0.22628	0.61824	1.01308	1.11761	0.95101	0.91198	1.37847	1.00772	0.82239	1.46399	1.17995	1.0384	0.69944	0.885	1.39689	1.03413	0.87548	1.91985	0.57938	3.32493	1.223	0.9681	0.43627	0.97098	0.89736	0.89806	0.54395	0.96285	0.94187	0.56687	0.92353	0.50583
batch5_S422	S422	BN		0.90724	0.90724	0.39536	1.05253	1.08925	1.3504	1.14514	1.1462	1.18191	0.96122	1.18377	1.65423	1.06571	1.06914	1.16892	1.3123	0.91324	1.5261	1.60092	1.21442	1.00348	1.40421	1.13664	1.78031	1.28353	0.95258	1.38934	0.92878	1.12876	1.14058	0.67249	1.07982	1.49215	0.61667	1.16628	1.04399	0.90692	1.49708	1.43336	1.49632	1.37106	1.33694	1.05014	1.5193	1.01765	0.78228
batch6_S423	S423	LA		0.86842	0.17904	0.37226	0.74009	0.92621	0.81545	1.01934	1.06302	1.09797	0.90105	2.10341	1.98134	0.80048	0.94066	0.15178	0.85592	0.84165	0.89109	1.01458	1.07993	0.82546	0.85444	0.89037	1.11223	0.83212	1.28504	0.81538	0.85329	1.78156	1.25841	0.78471	0.67834	1.20419	1.35346	0.98229	1.1114	0.62503	1.93236	1.2771	1.16532	1.37693	0.87438	1.21964	0.91092	0.86383	1.00579
batch5_S424	S424	BN		0.9095	0.9095	5.23514	1.18086	1.35349	1.19558	1.19827	1.09546	0.88548	1.22251	2.20222	2.40141	1.25275	1.19588	0.61597	0.74439	1.19429	0.90395	1.82896	1.24039	0.99495	1.1476	1.19099	1.17084	1.27212	1.40623	0.87163	1.26674	1.98262	1.15307	0.46209	0.8767	1.2537	0.7026	1.19041	1.1072	1.04329	1.4922	1.07058	1.17553	2.79519	1.03715	1.01119	0.78585	1.05545	0.83558
batch5_S425	S425	LA	EGFR-mutant	0.8716	0.8716	1.01951	1.11295	0.94894	1.17049	1.29697	1.04409	1.08965	1.0753	1.11961	1.35676	1.332	1.17783	0.80919	1.42875	1.07241	0.96644	1.18549	1.34517	1.11007	1.17137	1.33623	1.27375	1.44154	1.29068	1.11851	0.80713	0.94426	1.15611	0.23294	0.6057	1.2723	0.25206	1.90511	1.09234	0.70544	0.82036	1.65386	1.49624	0.79046	1.2823	1.18189	1.53769	0.94252	0.59693
batch6_S426	S426	LA		0.9684	2.05304	0.62222	1.16245	1.06028	1.11191	0.83529	1.01708	0.86017	0.8138	0.76621	0.94605	0.79226	1.177	2.659	0.86312	1.29439	0.91695	0.88963	0.9077	0.97538	0.86698	1.14288	0.78847	0.83509	0.92693	0.65127	0.82536	0.91389	1.36423	1.49672	0.90711	0.95199	1.27372	0.79598	1.15646	0.47776	2.03765	1.0878	1.13399	0.4206	0.70885	0.82322	0.93061	0.85372	0.77381
batch6_S427	S427	BN		1.11686	1.85175	0.37423	1.24269	1.09175	1.33572	0.99264	0.91423	1.17673	1.85942	1.24217	1.30414	1.11165	1.25542	2.7836	1.13106	0.59901	1.06767	1.17996	1.03229	1.09514	0.81886	1.05696	1.01164	0.97188	1.4291	1.40394	1.42223	1.73545	1.21873	1.26332	0.90666	1.06291	1.24581	1.37072	0.99617	0.84938	0.93546	0.9028	0.90077	1.04531	0.93087	0.92856	1.04111	0.93903	1.42073
batch5_S428	S428	LA	EGFR-wild type	1.09627	1.09627	0.71957	1.20978	1.45387	1.52282	1.18658	1.09351	1.30955	1.45079	1.62303	1.81085	1.16185	1.42347	2.3643	0.96773	1.45131	0.95959	1.38143	1.18385	1.11443	1.20414	1.07175	1.25078	1.13953	1.2423	0.73842	1.04737	1.10728	1.18006	0.31474	0.84814	1.01228	0.28067	0.78475	1.08386	1.19164	1.57048	1.28788	1.16298	1.4239	1.29241	1.23571	1.063	1.03142	0.42454
batch6_S429	S429	BN		1.09239	0.80313	1.67723	1.1233	1.03381	1.28812	1.1272	0.88164	0.81769	1.13746	1.60014	2.11454	1.05263	0.80958	0.56792	0.858	0.72333	1.62387	1.06983	0.62193	1.09694	0.84825	0.86879	1.74139	1.03434	1.31738	0.7909	2.05561	1.86224	1.29783	3.20677	3.46348	0.93916	0.97325	1.46576	1.07517	0.78013	1.47064	0.94134	1.09764	0.08471	0.69204	1.00095	0.88009	0.85877	2.01313
batch5_S430	S430	LA		1.20783	1.20783	0.75506	1.13252	1.57592	1.75389	1.08441	1.04501	0.8823	1.11182	1.6133	2.986	1.24914	1.2183	1.878	1.70179	1.59766	0.97885	1.54992	1.32537	1.0844	1.11001	1.02667	1.34745	1.10723	1.6776	1.10029	2.59869	1.66604	1.33098	0.73337	0.52164	1.08941	0.21055	1.6992	1.18244	1.00991	1.39173	1.26054	1.14317	0.009654	1.12461	0.91307	1.79797	1.10926	0.61715
batch5_S431	S431	BN		1.00795	1.00795	0.77276	1.04428	1.28938	0.997	1.03054	1.16973	0.85534	0.99067	1.77613	1.7083	0.9872	1.10438	8.36277	0.65714	1.12233	1.63242	0.99279	1.16189	0.99959	1.10216	0.78137	1.8485	1.3234	1.20585	0.7478	0.92299	1.61806	1.06523	1.90801	1.51294	1.14251	1.22672	1.24685	1.00686	0.56646	1.23237	1.26726	1.34493	1.46663	1.11888	1.03048	0.86733	1.07243	1.0978
batch5_S432	S432	BN		1.14234	1.14234	0.39786	1.1609	1.13195	0.68498	1.25643	1.13961	0.94312	1.55673	1.43178	2.48267	0.88959	1.43021	0.79566	1.09627	1.0311	1.75333	0.88422	1.04289	0.66344	1.41967	0.98668	1.16632	1.17865	1.13964	0.83733	1.36448	1.62237	0.78392	0.25305	1.53866	1.21034	0.76442	2.04458	0.9678	1.11926	2.0614	1.21534	1.27617	0.79731	0.95904	0.88514	1.01852	1.0096	0.50745
batch6_S433	S433	HC		0.98972	0.1696	0.31473	1.63364	1.01094	0.65964	0.95392	0.91397	1.32537	0.79323	1.81788	2.03353	1.08939	0.77149	0.05361	1.05723	1.08886	0.73425	2.29112	0.9434	0.93374	1.02594	1.09536	1.61614	1.10651	1.13444	0.5415	0.98631	1.70145	1.27009	1.66604	0.52425	1.35729	0.61599	0.82651	1.06323	0.82712	1.60982	1.30648	1.49963	1.1259	0.97488	0.87359	1.32537	0.94049	0.60151
batch6_S434	S434	HC		1.51017	4.36675	0.6317	0.99398	1.11229	0.96891	1.21982	0.97126	1.13728	1.01467	1.87276	1.3847	0.95428	0.98725	5.16645	0.74689	1.01694	1.111	1.00075	0.80359	0.82222	0.73022	0.87272	0.64566	0.81966	1.22016	0.76327	0.73382	1.38787	1.19785	0.87917	3.51193	0.84186	1.21495	0.94238	1.08059	1.49564	1.6518	0.86089	0.90042	1.3041	0.84817	0.9294	0.62375	0.91445	1.08522
batch5_S435	S435	LA	EGFR-wild type	0.9841	0.9841	0.38842	1.79936	1.71563	2.46706	1.18532	1.27467	1.08744	2.39718	1.18659	1.91717	1.35777	1.55828	0.73794	1.55569	1.28768	1.04876	1.30506	1.45591	1.15618	1.06253	1.11435	1.1055	1.29937	1.19273	1.10398	1.43386	1.03051	1.084	0.39018	0.79038	1.04959	0.22297	0.98724	1.18805	1.01002	0.92909	1.34331	1.33406	1.23264	1.276	1.16736	1.74682	0.99459	0.66078
batch5_S436	S436	LA		1.3426	1.3426	0.63703	1.36119	1.45341	0.90776	1.49764	1.13564	0.95788	1.45495	0.90011	1.33024	1.44935	1.50266	0.18102	0.74158	1.2727	2.35022	1.19401	1.35363	1.21819	1.13609	1.0294	2.24008	1.41233	1.26462	0.75843	1.10066	1.06057	1.04903	0.24559	0.60673	1.14119	0.24519	1.50903	1.05351	0.71288	1.08434	1.2875	1.20751	0.57287	1.13951	1.04708	0.76398	1.04469	1.43946
batch5_S437	S437	HC		1.03333	1.03333	0.7179	1.17092	1.2332	1.1979	1.00798	1.03691	1.14071	0.77418	1.39982	1.92765	1.00944	0.84858	0.58124	1.62941	1.02844	1.18372	1.12575	1.09823	1.20605	1.00348	0.9661	1.01824	1.11562	1.18134	1.06624	1.20585	1.61339	1.22376	0.69984	0.37673	1.37892	0.72116	1.07614	1.00794	0.64291	1.10175	0.94301	1.01577	2.57383	1.26018	1.28293	1.43527	1.02567	0.5961
batch5_S438	S438	BN		0.93512	0.93512	0.48856	0.81124	0.93466	0.80166	0.87237	0.94784	1.17094	0.6612	1.67932	2.6688	0.87798	1.38127	0.64145	0.70199	1.03899	0.76349	1.22491	0.71565	1.2878	0.93404	1.11502	0.85855	0.83205	1.10985	0.94742	1.91401	2.0045	1.10302	0.14251	1.23219	0.87691	0.81224	0.87265	1.04063	0.93995	1.79156	0.74102	0.73578	0.68251	0.86223	1.04669	0.73892	0.89398	0.35315
batch6_S439	S439	LA	EGFR-wild type	0.81199	0.17311	0.3837	1.06769	1.24561	0.733	0.94385	1.02983	1.05551	0.83505	0.47567	0.60486	0.79345	0.77462	0.071	0.66096	0.98877	1.39417	0.50278	1.01913	0.76471	0.8627	0.67971	1.79763	0.95374	0.99881	1.17016	1.03608	1.24023	0.95134	0.28596	1.66241	0.72047	1.81356	0.82124	1.08269	0.51209	1.44142	0.92755	1.03141	0.40498	0.59628	0.72179	0.59533	0.90802	0.62145
batch6_S440	S440	LA		0.77053	2.79091	0.80361	0.86316	1.11858	1.18498	1.32537	1.07911	0.88251	0.98617	0.43359	0.84206	0.84396	1.11514	1.51247	1.20862	1.09448	0.87079	1.03698	0.86459	1.56327	0.89006	0.84862	1.10119	0.86269	0.86824	1.04232	0.9888	1.10051	1.22643	0.69445	0.77642	0.93743	0.96367	0.81374	1.11834	1.32852	1.11597	1.1863	0.98974	0.95518	0.69434	1.00348	1.04586	1.02854	1.1494
batch6_S441	S441	BN		1.27993	1.31066	0.41515	0.87387	1.02654	0.62271	1.02722	1.00367	0.97386	0.817	1.82591	1.73745	1.08856	1.24553	2.08078	1.82976	0.92151	1.53044	0.87145	0.86764	0.89266	1.05387	0.93121	1.21495	0.8558	1.14827	0.81781	0.88927	1.94465	0.97122	1.75433	0.21711	0.98974	1.21426	0.99436	1.10189	1.72941	0.75188	1.52401	1.34202	0.36216	0.82137	0.66713	2.05557	0.8694	2.1965
batch6_S442	S442	LA		0.97385	1.67975	0.42776	1.32619	1.06214	1.04317	1.26827	1.02513	1.07275	1.0587	1.40251	0.99462	0.94472	0.7877	2.27202	0.63239	0.79806	1.4851	0.79872	1.21458	1.02307	1.08197	1.55715	2.07482	1.19491	1.20751	0.85443	1.83476	1.48492	0.96735	1.86971	0.89072	0.78178	1.088	1.24598	1.10578	1.13262	1.31314	0.97737	1.20379	0.85935	0.90197	0.93101	0.60576	0.9081	0.62982
batch6_S443	S443	LA	EGFR-mutant	1.10115	0.36789	1.0011	1.02365	0.93091	0.85371	0.85246	0.56771	1.03549	0.91213	3.69875	0.92015	0.95166	0.83859	0.14778	1.18728	1.41543	0.66852	0.46928	1.08682	0.82586	1.21091	1.16397	1.80464	1.10644	1.31843	0.68355	1.00883	1.48085	1.0847	1.11956	0.54836	1.16565	1.33137	0.68244	1.00847	0.70155	1.36971	1.31613	1.20762	2.20122	1.26819	1.11826	1.10406	1.14804	0.09785
batch6_S444	S444	BN		1.00064	0.16363	0.41334	0.9057	1.02187	0.72826	0.84173	0.99567	1.07751	0.58118	1.69737	2.11836	0.99672	0.72822	0.15049	0.45302	1.05909	0.90442	0.83574	0.93207	0.97344	0.97822	0.62578	1.17981	0.90201	1.22915	1.15642	1.29427	1.9138	1.05507	0.73281	0.69012	0.7663	0.6877	0.68562	1.02017	0.88486	0.71323	0.86299	0.93079	0.20186	0.72675	0.72767	0.64866	0.98722	0.57674
batch5_S445	S445	HC		0.7709	0.7709	1.0714	0.97995	1.48667	0.7612	0.88897	1.09667	1.14118	1.26778	1.99374	2.55224	0.84231	1.02174	0.43462	2.40906	1.08336	1.53838	0.43925	1.07446	1.05937	1.09271	1.11438	1.40031	0.96395	1.04861	1.00935	1.03277	1.54869	1.1003	0.62238	2.39294	0.84907	0.59928	0.86438	1.0137	1.20795	1.16463	1.09919	1.05349	0.28816	1.03662	0.90686	2.40233	0.96019	1.13632
batch6_S446	S446	HC		0.95473	0.36887	0.98129	0.86533	1.25391	0.8378	1.05687	1.13279	0.96845	0.76916	2.57785	1.41966	0.87113	0.91198	0.06753	0.7134	0.98353	1.01015	0.84518	1.05091	0.95387	0.79559	0.72833	0.93998	1.10958	1.31987	1.02859	1.03166	1.66139	0.81449	0.2686	2.38949	0.80809	1.2031	0.9051	1.22852	1.23197	0.85879	1.02666	0.97749	0.27534	0.7304	0.97292	0.71257	0.88636	0.26272
batch5_S447	S447	BN		1.06893	1.06893	0.88796	1.16732	1.41904	0.58785	0.87354	1.04793	0.98382	0.94983	1.71044	2.0688	1.03194	0.88236	2.69012	0.96266	1.21242	1.273	0.61671	0.95369	0.46805	1.12776	1.3713	0.7149	0.89827	1.2715	0.95326	1.26503	1.75015	0.92581	2.15129	1.03286	1.13593	0.85433	1.48412	1.0014	0.82895	1.37689	0.92613	1.03368	0.43752	0.87624	1.04416	0.84042	1.00039	1.44444
batch5_S448	S448	HC		0.87312	0.87312	0.36597	0.82866	1.6077	0.44443	0.87677	0.99146	1.23576	0.64562	1.57658	1.64391	0.92491	0.88336	0.73115	1.15306	1.00633	1.04439	1.26864	0.83315	0.68796	0.43272	1.13166	0.95163	0.8764	1.05012	1.18153	1.03692	1.51069	1.01963	0.39592	0.95788	0.83335	0.70398	0.96873	1.08209	0.76013	1.278	0.82037	0.78658	0.92548	0.91946	0.99432	1.14453	1.01494	1.1742
batch5_S449	S449	HC		0.92124	0.92124	0.29792	0.68925	2.28517	0.83748	0.96864	1.06307	0.99619	1.1492	1.15697	1.48358	1.13397	1.37331	2.2504	0.99897	1.02315	1.48963	1.63378	1.23446	1.00032	1.2461	0.85667	1.78535	1.02782	0.65564	1.01547	1.32055	0.65411	1.21459	0.75555	0.845	1.16519	0.90617	1.19549	1.05537	0.66476	1.36221	1.51257	1.32993	1.45533	1.13043	0.87597	0.78859	1.05426	1.89027
batch6_S450	S450	LA		1.15943	0.21014	0.30808	1.07886	1.03892	1.08236	1.14625	0.95845	1.31357	0.84285	1.48221	1.80079	1.17536	1.93987	0.22	1.47112	0.86765	1.1944	0.72569	1.05194	1.41116	0.9911	0.94445	1.53981	0.98745	1.29689	1.07057	1.24579	1.7833	1.39001	1.03543	1.26145	1.04132	0.95222	0.74934	0.98468	1.12811	0.54865	1.09031	1.05388	0.80969	0.96165	1.35458	1.79728	1.04441	0.38888
batch6_S451	S451	BN		0.81977	0.15338	0.34984	1.27441	1.06031	1.39061	1.20898	0.95332	0.78266	1.653	2.11299	2.02502	1.26969	1.38656	0.38241	0.87294	1.0939	0.83292	0.69977	0.78183	0.8009	0.50904	0.66911	1.17816	0.87139	1.28998	0.80486	1.57658	1.78	1.16075	6.91643	0.09349	0.78861	0.58101	0.89233	0.90141	0.75896	0.68906	1.04067	1.06523	1.73591	0.98836	0.89587	0.96559	0.99803	2.04256
batch5_S452	S452	HC		1.25398	1.25398	0.4406	0.82538	1.21856	0.95725	1.16744	1.05314	1.0794	0.88932	1.81802	2.43478	1.11441	1.3859	2.22774	1.07595	0.94143	1.3019	1.57709	1.46352	1.053	0.99101	1.67983	0.99758	1.2546	1.29242	0.92438	1.30038	1.52352	1.28799	0.45292	0.29542	1.17905	0.91537	1.12459	1.0081	0.98877	1.0937	1.1785	1.26897	0.3175	1.46752	1.73288	1.06172	1.11058	0.51614
batch5_S453	S453	HC		0.92661	0.92661	1.13433	0.87516	1.26537	0.71439	0.82814	1.01908	1.10646	0.5189	1.45426	1.88197	0.86304	1.18154	1.09203	0.88157	1.00223	1.11511	0.74995	0.93935	0.84548	0.85575	1.49709	0.9437	0.81627	1.09516	0.96999	0.71795	1.20463	1.1321	0.50413	0.63727	1.41474	0.86028	1.13367	1.0311	2.45088	1.55533	0.94447	0.874	1.80049	1.10868	1.33669	0.97814	1.04077	0.53274
batch6_S454	S454	BN		1.17071	2.06156	1.40111	1.39331	1.16172	1.58909	1.08807	0.93762	1.00394	1.06773	1.3821	0.91615	1.05589	0.68232	2.87582	0.50794	1.04556	1.04051	0.72711	0.91782	1.11271	0.38122	0.71788	0.7102	0.82037	0.79371	0.63939	1.33909	0.91198	1.39225	0.34264	1.98003	0.83496	1.36928	1.32845	1.03308	0.34875	1.3645	0.6807	0.84967	1.92537	0.66245	0.7721	0.53257	0.8492	0.64276
batch6_S455	S455	LA		1.0628	0.1294	0.87246	0.82535	1.01383	0.70869	1.10903	1.09953	1.14221	0.92126	1.36658	0.67285	0.69244	0.76824	0.04253	1.36149	0.9701	0.98652	0.80955	1.07603	0.84092	0.95127	1.11055	1.69917	1.20266	1.11794	0.77915	0.91343	1.2008	1.32095	1.32424	3.06852	1.15203	1.20178	1.12993	1.07778	0.89511	1.22785	1.04312	1.21855	1.8178	1.00807	1.10559	1.37168	0.9716	0.64369
batch5_S456	S456	LA		0.82713	0.82713	1.15162	0.79499	1.10877	0.73028	1.00727	0.97416	1.27606	0.47975	1.69886	1.80771	0.92731	1.16834	0.80559	0.79834	1.42981	0.69903	1.71999	1.02886	0.87916	0.94203	1.42733	1.67204	1.00238	1.26955	1.13705	1.06067	0.96218	1.08273	0.1934	0.82176	0.89081	0.24708	1.06179	1.12608	1.33607	2.00257	1.04772	0.95528	0.43588	1.1055	1.09025	0.92109	0.99393	0.32369
batch5_S457	S457	HC		0.94447	0.94447	0.48023	0.99992	1.7725	1.67198	1.26141	1.01571	1.26362	0.98829	1.72264	2.10912	0.95825	1.39798	2.81321	0.63411	1.08623	0.65736	0.50863	0.88498	1.06081	1.28558	0.87118	0.65107	0.96436	1.02742	0.89975	1.77729	1.69537	1.19115	1.32184	1.3023	0.79396	0.68969	1.19485	1.07587	0.85757	1.71149	1.35148	1.2479	4.83639	0.99123	0.91967	0.60308	0.94801	2.40794
batch6_S458	S458	HC		1.03116	3.48103	0.57632	1.14256	1.07231	0.96036	1.08328	0.91648	0.80987	0.8094	1.19204	1.94614	0.73901	0.86421	4.28369	0.62857	0.69165	1.70199	0.64917	0.86849	1.07269	0.8199	0.82598	0.72178	0.83758	1.27754	0.71651	1.28925	1.36462	0.97187	2.37196	0.37376	0.78336	1.28031	0.84993	1.08226	0.82868	1.75689	0.83871	0.99476	1.11285	0.7683	0.87848	0.69203	0.8649	1.42891
batch6_S459	S459	HC		0.93041	0.51518	0.4194	1.1093	1.08685	0.77788	0.91875	1.00075	1.06061	1.0039	0.6997	1.09904	0.96206	0.73188	0.2822	0.6477	0.73691	1.02062	0.88263	0.62376	0.54946	0.74709	0.91673	1.42087	0.61345	1.09719	1.05297	0.7829	1.26499	1.12819	1.61188	0.62087	0.8006	1.20046	1.19643	1.02443	1.35856	1.00492	0.78743	0.78996	0.1685	0.88251	1.04089	0.5179	1.0084	1.09846
batch6_S460	S460	LA		1.22958	0.40661	0.47054	0.87175	0.84389	2.09177	1.04773	1.12393	1.32533	0.89207	1.0985	1.06267	1.25583	1.18189	0.36832	0.91076	1.24724	0.68428	2.04911	1.03138	1.77339	0.85145	1.2734	0.83657	1.09718	1.10063	0.82466	1.74624	1.26678	1.4261	0.9761	0.55644	0.93305	0.88668	1.09324	1.1787	0.72304	1.13193	1.09602	1.23471	0.50885	1.07594	1.17904	0.92486	0.86632	0.38445
batch6_S461	S461	BN		1.02658	7.0953	1.06047	1.1612	1.06874	1.98032	1.19597	1.03716	1.21028	0.95609	1.05197	1.21334	1.02256	0.84655	5.07268	1.63768	0.94142	0.72083	0.97931	1.07202	1.80701	0.78906	1.01921	0.73928	1.03909	1.22328	1.05522	1.54256	1.91482	1.57356	4.59276	0.78954	1.04724	1.47891	0.84503	1.11942	0.32677	0.83116	1.12224	1.11875	0.63706	0.8161	1.0239	1.47922	0.85606	1.99473
batch6_S462	S462	LA		0.81628	0.52917	1.02203	0.77112	1.08777	0.95345	0.95144	1.14116	1.1335	0.867	1.29485	2.0313	0.98539	0.70766	0.41026	0.67061	1.10321	0.94666	1.19385	1.2885	0.7271	0.97384	0.72478	1.58201	1.30324	1.32779	1.19925	1.21582	1.79484	1.04993	0.89847	1.25929	0.9003	0.56897	0.86577	1.09831	0.56177	1.22294	0.9841	1.21992	0.55957	0.85925	1.27114	0.67835	0.87251	0.86558
batch6_S463	S463	LA		0.82995	2.25706	0.5498	0.78148	1.03553	1.39059	1.13973	0.85506	1.28527	1.01514	0.86448	0.50607	0.86831	0.91109	1.64206	0.99932	0.91937	0.45605	2.13935	0.92895	1.18273	0.98154	2.12565	0.93105	1.09764	1.00999	1.06232	0.88977	1.21064	1.00939	0.54591	3.31013	1.12467	1.01707	1.17114	1.1377	0.6402	1.17326	1.28165	1.08289	0.91247	1.2442	1.45163	1.00449	0.87923	1.10522
batch6_S464	S464	HC		1.24113	0.81254	0.29479	1.26883	1.00172	1.40677	0.89232	0.59929	0.86176	1.21404	1.02349	0.38611	1.20167	1.06482	1.56207	0.75502	0.80144	0.76015	1.14728	0.88551	1.13841	0.70908	0.7516	0.64372	0.98026	0.99991	0.75813	0.89388	1.34929	1.25781	0.29797	1.27399	0.69193	1.44185	1.14652	1.06899	1.17889	1.36868	0.95188	0.97882	2.41945	0.88408	0.70596	0.79005	0.92198	0.57414
batch6_S465	S465	BN		1.49376	0.8105	0.29862	1.04219	0.96565	0.95258	1.15757	1.00503	1.60048	0.81359	1.93962	2.18161	1.01357	1.29283	0.7363	1.32666	0.47042	1.59364	1.17947	1.21944	0.97027	1.21945	1.0183	1.77469	1.12697	1.53626	1.11473	1.13529	2.56635	1.27912	0.37996	1.26722	1.37052	1.04238	1.01663	1.02267	0.6518	1.68547	1.40579	1.61384	0.65803	0.93718	1.18264	1.55273	0.92543	1.03949
batch6_S466	S466	LA	EGFR-mutant	1.14001	0.10282	0.51655	1.68105	0.99827	0.74547	1.20362	0.96766	0.84041	1.12647	1.15097	1.17636	0.63728	1.07631	0.01927	0.8548	0.53313	2.44811	0.53106	1.11186	0.76746	0.96911	0.98052	0.90991	0.97209	0.9877	0.99997	1.05676	1.50334	0.99894	0.32786	0.6306	0.88384	1.8973	1.11045	1.07765	1.37605	1.87307	1.17721	1.1291	0.96763	0.98248	1.0531	0.68014	0.95219	0.22616
batch6_S467	S467	HC		0.81439	0.19337	0.92096	0.86628	1.04336	0.86299	1.12079	1.03653	1.21602	0.73231	1.80432	1.6481	0.81183	0.74167	0.09604	0.76301	0.66532	1.44815	0.84577	0.61776	0.91688	0.90647	0.92336	1.33892	0.9561	1.19413	1.04309	0.83684	1.75788	1.05009	0.10498	1.1693	0.84799	1.42645	0.99712	1.0054	0.70435	1.27214	0.82061	0.95973	1.98134	0.76947	1.01199	0.86327	0.93923	0.89328
batch6_S468	S468	BN		1.22659	1.18353	0.38508	0.94361	1.00134	0.93588	2.42071	0.99844	1.33118	1.00207	1.62736	1.9305	1.21065	1.45843	0.66245	3.77941	0.77659	1.6778	0.40859	1.45509	1.04273	1.38018	1.15494	1.00709	1.49496	1.40625	0.99387	1.38528	2.47912	0.87981	0.58729	1.44375	1.57115	0.80236	1.12934	1.12346	0.62602	0.54353	1.79443	1.75154	1.00206	1.13902	1.29053	4.38506	0.93	1.02466
batch5_S469	S469	HC		1.11057	1.11057	0.67422	1.12344	1.32216	1.34681	1.2094	1.07561	1.08331	0.95525	2.20098	3.3634	1.13154	1.12253	1.72671	1.04409	1.16151	1.28625	1.7058	1.48822	0.94937	1.3414	1.04928	0.9536	1.32402	1.15113	0.78393	0.91522	1.67694	1.30619	1.45306	0.68172	1.241	0.69976	1.39512	1.08292	1.25514	1.78528	1.73107	1.53217	1.91764	1.34921	1.02366	1.02469	1.20176	1.10237
batch6_S470	S470	HC		1.23013	0.07237	2.09364	1.08035	1.10364	0.62912	0.83648	0.94501	1.17259	0.822	1.93253	2.07814	0.85654	0.67025	0.22811	0.85807	0.73971	0.94332	0.84245	1.23169	0.85685	0.85361	0.81109	3.23388	1.16842	1.34571	0.6323	1.10213	1.96206	0.87613	0.07096	0.75092	0.82772	1.56698	0.94068	1.13579	0.65227	1.27936	0.97001	1.13375	3.59316	0.97426	1.13152	0.88357	0.92893	0.004378
batch5_S471	S471	LA	EGFR-mutant	0.95881	0.95881	0.6997	0.51324	1.3005	0.70124	0.92176	1.0236	1.25219	0.68463	0.91927	2.30028	0.88115	1.04029	0.25971	0.89519	1.33875	0.65403	1.52776	1.32161	1.08707	0.77128	1.90959	1.85944	1.31338	1.30292	0.71604	1.16294	1.31496	1.44985	1.01163	1.00156	1.20965	0.20657	1.99806	1.1489	0.51362	1.73601	1.48936	1.05824	2.60116	1.63191	1.63684	0.86725	1.28563	0.417
batch6_S472	S472	BN		1.05409	0.20912	0.4184	0.81795	0.96427	1.09552	0.89737	0.84205	1.09115	0.93074	1.31071	1.51344	0.87003	0.77424	0.08852	0.85777	0.88172	0.99979	0.8081	0.96581	0.89987	0.97714	0.88252	0.78913	0.96331	1.12004	0.91796	0.69049	1.51585	0.93253	0.12569	0.73315	0.64849	1.09221	0.95911	1.01188	0.34871	1.71744	1.17629	1.4072	1.27789	0.90162	0.92178	0.8419	0.92189	0.19596
batch6_S473	S473	LA		1.02644	1.56874	0.36465	1.10454	0.91586	1.16017	1.21118	0.97825	0.80929	0.99457	0.80251	1.7009	1.13181	1.01918	1.02597	1.13906	0.55828	0.96066	1.09997	1.18389	0.89254	0.97397	0.88973	1.33974	1.07222	1.15186	1.29713	2.47344	1.7396	1.35019	0.921	0.28545	1.08188	2.27916	1.4719	1.12227	1.11235	1.40384	1.23154	1.38921	2.70972	0.96017	1.26142	1.14842	0.83871	0.7914
batch5_S474	S474	LA	EGFR-wild type	0.82417	0.82417	1.4397	1.06192	1.17656	1.96628	1.41319	1.00566	1.00681	1.16598	1.49264	2.22713	0.91133	0.85938	1.11633	0.96615	1.37382	1.10223	0.75295	1.06535	1.15979	1.22645	1.02775	1.54919	1.12563	1.1393	0.87686	1.47061	1.03729	0.9728	0.4952	2.34314	0.90959	0.34698	0.9949	1.05941	0.31096	1.56547	0.83251	0.96646	1.43137	0.81281	0.88882	0.90564	1.01053	0.65211
batch5_S475	S475	HC		0.73843	0.73843	0.52329	0.83019	1.54073	1.08222	0.8851	0.99094	0.95169	2.19778	1.50116	1.96668	1.10751	1.23602	0.9425	1.1803	1.04235	1.55099	0.90824	1.09319	1.01868	1.10938	0.77974	1.16972	0.91627	0.95749	1.06619	1.87803	1.21553	1.1218	0.69606	1.13813	1.02233	1.07014	0.99813	0.95234	1.69031	0.92655	1.33382	1.17785	2.54225	1.03473	1.01449	1.04598	1.05183	1.11422
batch5_S476	S476	BN		0.96377	0.96377	0.36631	0.9964	1.45157	1.14618	0.98566	1.0572	1.08711	0.91479	2.19683	1.90266	1.10628	1.08313	2.06919	0.62258	1.11676	1.16896	1.31978	0.91217	1.1256	1.14202	1.01612	1.25816	0.99242	1.52182	1.29518	0.95995	1.87906	0.93534	0.97674	0.54772	0.85311	1.03569	1.26347	1.02092	3.3291	1.68835	0.91709	0.85684	1.75446	0.77795	1.14234	0.7186	0.95512	1.92914
batch6_S477	S477	HC		1.0019	0.96425	0.51698	0.75531	1.01114	0.89364	0.82179	1.17332	1.03338	0.60241	1.85365	1.50903	0.79797	1.86682	0.42118	1.15958	0.83883	1.41264	1.17505	0.6733	0.99844	0.44992	0.76299	2.42192	1.01085	1.3275	1.06166	1.147	2.13122	1.28472	0.48646	2.00937	0.8584	0.58707	0.72847	1.00831	0.57286	1.12428	0.68956	0.81634	1.22412	0.83941	1.13183	1.18077	1.05133	0.47795
batch5_S478	S478	LA		0.99879	0.99879	0.81825	0.87702	1.60636	1.11658	1.06373	1.09941	1.2002	7.98495	1.53136	1.64212	0.97221	0.90246	1.65656	0.87407	1.36216	0.73121	0.98568	1.08771	1.05408	1.0294	0.98561	1.74206	1.15564	1.15237	1.08843	0.82146	1.13293	1.15693	1.74506	0.81308	1.20341	0.2959	0.98314	1.18128	1.45145	1.39223	0.9336	1.03446	1.92577	0.95467	1.82952	1.06579	1.03475	1.67818
batch5_S479	S479	HC		0.92666	0.92666	0.60569	1.1662	1.22996	1.37353	1.15793	1.05596	1.13443	1.23733	2.26937	2.87698	1.0538	1.54899	1.05922	1.36294	1.09035	1.36008	2.67319	1.51764	1.41432	1.50607	1.52382	2.2082	1.13958	1.29279	1.26903	1.351	2.25334	1.61187	0.55713	0.46549	1.56176	0.63186	1.07002	1.05417	0.64759	1.6274	2.14167	1.48747	0.009654	1.49865	1.33393	1.36132	1.28444	0.5488
batch6_S480	S480	LA	EGFR-mutant	0.77624	0.8607	0.36713	1.18847	0.93684	1.46563	1.09265	1.07167	1.09026	1.36499	1.26179	1.04581	1.09749	2.14731	1.11539	0.74889	0.80995	1.18199	1.35542	1.30827	1.31179	0.86973	1.16759	1.27062	1.19488	0.85238	0.90624	0.8304	1.11219	1.15362	2.9474	0.80722	0.90842	0.89316	1.28276	1.15728	1.65135	1.45811	1.01605	1.07332	0.38006	0.94537	0.96059	0.72231	0.81038	1.73357
batch1_QC_01	batch1_QC_01	QC		0.96764	0.96764	1.28316	1.07292	1.0564	1.27967	1.49472	0.99216	1.07346	1.23037	1.13328	1.90639	1.13618	1.20277	1.26229	1.16904	0.97518	0.97863	1.23297	1.10678	1.13844	1.07622	0.79316	1.13976	1.1302	1.38248	1.05317	1.20784	1.30743	1.06589	0.70641	0.95736	1.13676	0.94477	1.24901	1.22241	1.0431	1.17059	1.23523	1.21935	0.93951	1.13703	0.73798	1.2098	0.92968	1.1276
batch1_QC_02	batch1_QC_02	QC		1.14639	1.14639	1.34883	1.14179	1.07312	1.41086	1.62746	1.13308	1.16069	1.19606	1.66277	1.82309	1.19855	1.24815	1.09832	1.16849	1.19039	1.19174	1.16796	1.51006	1.1569	0.81123	1.01227	1.54261	1.26807	1.42937	1.11181	1.26936	1.45677	1.03233	0.94528	0.94709	1.06642	1.01514	1.2013	1.25889	1.0819	1.10819	1.43651	1.30527	1.81238	1.23192	1.13648	1.20615	1.06294	1.1095
batch1_QC_03	batch1_QC_03	QC		1.20145	1.20145	1.08568	1.36568	1.01224	1.23711	1.56937	1.05313	1.13925	1.0521	1.90198	1.88025	1.18727	1.19442	1.03221	1.29457	1.04599	1.17464	1.20292	1.16067	1.13417	1.07479	1.12498	1.39255	1.2814	1.37248	1.08821	1.33011	1.38911	1.12928	0.94463	0.97457	1.14312	1.04077	1.16557	1.12079	1.0447	1.13618	1.39234	1.33546	1.40412	1.24583	0.99487	1.15716	1.00873	0.97226
batch1_QC_04	batch1_QC_04	QC		1.24373	1.24373	1.23146	1.1504	1.03839	1.205	1.59624	1.12435	1.10312	1.30669	1.83085	1.98465	1.21376	1.2579	1.09101	1.29258	1.10351	1.17981	1.18207	1.1954	1.16666	1.17003	1.30584	1.41469	1.2661	1.33467	1.0318	1.24715	1.74988	1.09183	0.95774	0.95575	1.08771	1.10731	1.28106	1.15221	1.16203	1.14677	1.4058	1.32087	1.71641	1.25865	1.23547	1.25968	1.0769	0.8352
batch1_QC_05	batch1_QC_05	QC		1.23383	1.23383	0.94562	1.17232	0.9829	1.19766	1.59617	1.03733	1.09928	1.32669	2.01085	1.62984	1.17661	1.19791	1.29491	1.16813	1.10986	1.23559	1.15524	1.37651	1.17122	1.07958	0.99264	1.43596	1.35787	1.34685	1.01633	1.25635	1.35622	1.07481	0.93641	0.93258	1.11178	0.92971	1.11726	1.09978	1.27397	1.09727	1.39139	1.28533	1.26544	1.22773	0.62752	1.15453	1.05648	0.91089
batch1_QC_06	batch1_QC_06	QC		1.26267	1.26267	1.40383	1.19849	1.01465	1.40333	1.61877	1.14589	1.04959	1.17005	2.02426	1.47571	1.20915	1.26191	0.90918	1.24812	1.15207	1.18037	1.22141	1.38127	1.17839	0.73033	1.05927	1.46331	1.28825	1.40821	1.11908	1.28782	1.54116	1.13239	1.04908	0.97837	1.17833	1.31849	1.24666	1.18835	1.12254	1.13076	1.40724	1.33391	1.27247	1.29423	1.29978	1.34916	1.10716	0.97304
batch1_QC_07	batch1_QC_07	QC		1.28023	1.28023	1.13641	1.21386	1.03709	1.47095	1.69879	1.16091	1.1308	1.14823	2.01541	1.67884	1.22873	1.31577	1.30688	1.26959	1.12859	1.22132	1.14957	1.35895	1.21121	1.12585	1.09385	1.51769	1.42923	1.4337	1.07915	1.43901	1.39994	1.16222	1.14084	0.99887	1.12071	1.22064	1.18015	1.17621	1.2375	1.21062	1.53016	1.45795	1.63525	1.2642	1.25777	1.2617	1.15259	1.02831
batch2_QC_01	batch2_QC_01	QC		0.88627	0.94818	1.47687	1.09778	0.97948	1.36465	1.06668	0.96223	1.00964	1.05613	1.86498	1.57416	0.85323	0.93587	1.35559	0.8824	0.89552	0.93439	0.9171	0.91818	0.93402	1.03164	1.04513	1.10893	1.05099	1.21498	0.95023	1.05239	1.29737	1.02742	0.85614	1.54979	0.95891	0.9782	1.08124	1.14393	0.87165	1.31679	1.03945	1.10091	0.76458	0.90257	1.06024	0.92044	0.98105	0.84668
batch2_QC_02	batch2_QC_02	QC		0.91479	0.9355	1.54978	1.13266	0.95013	1.36497	1.06336	1.08264	0.99573	1.01345	1.8106	1.63999	0.86784	0.928	1.48209	0.96751	1.0358	0.97135	0.91991	1.0026	0.95198	0.95303	0.94058	1.10323	1.05918	1.2057	1.00703	1.14463	1.42555	1.01001	0.99821	1.5299	0.96912	1.02305	1.1852	1.1017	0.988	1.32658	1.0831	1.09075	0.58294	0.92472	0.89476	1.0189	0.93458	0.79004
batch2_QC_03	batch2_QC_03	QC		0.86565	1.03209	1.77782	1.12995	0.93319	1.39465	1.08999	0.96975	1.14864	0.9452	2.03977	1.75134	0.91331	0.97021	1.02744	0.99596	1.04978	1.11017	0.93506	1.01062	0.9877	0.98953	0.99585	1.10382	1.09141	1.23947	0.97564	1.05883	1.43392	1.01834	1.05221	1.61805	1.0313	1.05063	1.21391	1.11206	0.94603	1.35883	1.08059	1.053	0.66672	1.00777	1.06309	1.00659	1.02545	0.80722
batch2_QC_04	batch2_QC_04	QC		1.02522	1.40762	1.6055	1.14606	0.93027	1.4197	1.08549	1.02808	1.10575	0.97919	1.90344	1.69748	0.92301	0.98442	1.17491	1.03505	1.01951	1.17382	0.89251	1.00869	1.0151	1.04001	0.99177	1.2313	1.18239	1.26697	0.96119	1.09515	1.35592	1.13704	1.12402	1.62191	1.09521	1.147	1.20295	1.12568	0.87083	1.34252	1.07671	1.11378	0.72825	1.00558	1.16229	1.04033	1.0569	0.79615
batch2_QC_05	batch2_QC_05	QC		0.95132	1.06173	1.50329	1.16618	0.92823	1.32978	1.11866	0.97491	1.20283	1.05726	2.01419	1.56193	0.92624	0.9945	1.46663	1.11846	1.09704	1.09024	0.88989	1.12302	0.99939	1.0332	0.99985	1.23919	1.19993	1.3401	0.98314	1.15383	1.44774	1.07595	1.03709	1.57538	1.00531	1.16659	1.22109	1.11126	1.0222	1.36743	1.04672	1.05476	0.82096	0.99151	1.08154	1.0328	1.01663	0.94863
batch2_QC_06	batch2_QC_06	QC		0.99199	1.05811	1.76181	1.11256	0.93022	1.4304	1.13596	1.09181	1.046	1.05145	1.95926	1.59076	0.95923	1.01953	1.54263	1.2646	1.13611	1.20658	0.91418	1.09086	1.02192	0.95745	1.01972	1.27742	1.23234	1.2256	1.01716	1.10047	1.63581	1.09499	1.08537	1.61122	1.09629	1.22629	1.23804	1.18141	0.9931	1.39417	1.10726	1.09572	0.009654	0.93349	1.11611	1.03297	0.99326	0.90136
batch2_QC_07	batch2_QC_07	QC		1.08235	1.4292	1.66871	1.12666	0.90046	1.39491	1.11263	1.15079	1.09115	1.04827	1.59427	1.69742	0.92309	0.99699	1.84751	1.11221	1.00936	1.18771	0.98415	1.13929	1.01614	1.05488	0.96467	1.21392	1.15352	1.27793	1.0252	1.18086	1.41831	1.04654	1.16395	1.55571	1.05188	1.25648	1.20778	1.09711	0.9948	1.33869	1.07216	1.06917	0.68607	0.9859	1.0962	1.10175	1.02359	0.87396
batch2_QC_08	batch2_QC_08	QC		1.01458	1.02293	1.57276	1.1348	0.89355	1.41647	1.12429	1.05437	1.16756	1.08367	1.43745	1.44066	0.94331	1.01343	1.43866	1.06731	1.10085	1.132	0.95702	1.10398	1.0036	0.92255	0.95604	1.2437	1.29283	1.19253	1.06719	1.14139	1.34918	1.09647	1.14959	1.57704	0.99513	1.23589	1.20758	1.08462	0.91013	1.31656	1.08807	1.06292	0.63173	0.94765	1.07739	1.00744	1.02306	0.91705
batch3_QC_01	batch3_QC_01	QC		1.08313	1.08313	1.09803	1.11957	0.98364	1.2351	1.17329	0.99151	0.86282	1.13171	2.45855	1.9664	1.06143	1.05869	1.02689	0.80455	0.80778	1.11848	1.36737	1.12041	1.00721	1.04359	1.14665	1.15249	0.90595	1.1818	0.92264	1.26195	1.42019	1.1483	0.93209	0.81957	0.79622	1.15908	0.83131	1.01281	1.29603	1.12654	1.20799	1.12375	1.3879	0.8775	1.02815	0.87205	0.933	1.16441
batch3_QC_02	batch3_QC_02	QC		1.046	1.046	1.2935	1.10168	0.96278	1.28246	1.18656	0.99363	1.0702	1.09671	2.19278	1.81152	1.06076	1.06554	1.21742	0.94782	0.92843	1.11977	1.31704	0.94665	1.03554	1.11069	1.14176	1.18994	1.05741	1.20821	0.88337	1.19694	1.42768	1.04743	1.16154	0.81995	0.87268	1.20596	1.00225	1.00866	1.37461	1.11796	1.25989	1.15223	1.1799	1.20047	1.29567	0.85132	0.96777	1.20751
batch3_QC_03	batch3_QC_03	QC		1.14824	1.14824	1.29919	1.15214	0.97821	1.29044	1.19295	0.98394	1.02521	1.14574	2.16443	1.92844	1.08663	1.09809	1.2947	0.95125	0.97804	1.17194	1.3451	1.15438	1.04643	1.10016	1.01649	1.29931	1.01632	1.23639	0.96598	1.30105	1.45698	1.06619	1.14859	0.80854	0.90471	1.27019	0.93002	1.02121	1.34863	1.12813	1.26373	1.22111	1.22284	1.04217	1.04893	0.99196	0.98032	1.11835
batch3_QC_04	batch3_QC_04	QC		1.24735	1.24735	1.28204	1.18776	1.02945	1.32371	1.22165	0.97899	1.01638	1.28674	2.49401	1.96849	1.1226	1.15792	1.26337	0.9693	1.01385	1.1958	1.32876	1.12527	1.07679	1.01301	1.10932	1.32764	1.11592	1.24199	0.97426	1.2472	1.74838	1.18803	1.23335	0.88131	0.97673	1.33781	0.88095	1.03452	1.40481	1.15109	1.32766	1.23669	1.28908	1.16705	1.28662	0.99524	1.03391	1.1775
batch3_QC_05	batch3_QC_05	QC		1.13371	1.13371	1.23152	1.21261	0.98986	1.30468	1.23303	1.05135	0.98073	1.06184	2.50313	1.71464	1.12337	1.14029	1.33433	1.09483	1.03332	1.25648	1.34544	1.05711	1.0858	1.10607	1.13705	1.3398	1.06238	1.29139	0.9705	1.268	1.50862	1.08823	1.35646	0.90231	1.03653	1.3629	1.01209	1.06509	1.3195	1.14996	1.29041	1.25732	1.42093	1.11748	1.07196	1.0407	0.97964	1.21888
batch3_QC_06	batch3_QC_06	QC		1.12901	1.12901	1.22498	1.14679	0.94192	1.34491	1.20622	0.9455	1.00825	1.07915	2.37868	1.76614	1.1047	1.16519	1.35346	1.21715	0.98033	1.1456	1.26144	1.23819	1.08108	1.09183	1.04154	1.38637	1.11618	1.23857	0.94748	1.22787	1.42768	1.1343	1.17465	0.83836	1.00537	1.35838	0.90596	0.98724	1.36125	1.10245	1.25011	1.23566	1.26832	1.30995	1.14782	1.05302	0.9981	1.11478
batch3_QC_07	batch3_QC_07	QC		1.16905	1.16905	1.23711	1.14693	0.94782	1.26943	1.19777	1.03758	0.98797	1.2483	2.2145	1.77353	1.14719	1.13709	1.56273	1.03057	0.94321	1.25483	1.2031	1.18206	1.08262	1.04215	1.02564	1.3483	1.20106	1.27571	0.9346	1.3255	1.3035	1.11683	1.31055	0.83924	1.0342	1.41844	1.00677	1.06467	1.27746	1.11277	1.26034	1.24864	1.2974	1.29143	1.16536	0.96414	1.03809	1.28171
batch3_QC_08	batch3_QC_08	QC		1.16249	1.16249	1.03626	1.17442	0.95888	1.33255	1.23088	0.99341	1.10327	1.30644	2.92157	1.87456	1.16403	1.16174	1.55299	1.08144	1.08196	1.26518	1.1601	1.20444	1.09658	1.10926	1.13448	1.40283	1.1112	1.28266	0.96148	1.26383	1.57786	1.10681	1.3345	0.90823	1.08473	1.39312	1.11007	0.93061	1.48996	1.11375	1.33047	1.26503	1.43965	0.98166	1.27784	1.16528	0.99349	1.32017
batch3_QC_09	batch3_QC_09	QC		1.21351	1.21351	1.21791	1.1524	0.91557	1.32153	1.23813	0.99779	1.11189	1.17241	2.56304	1.78154	1.13516	1.18393	1.27655	1.15889	0.98744	1.22982	1.14915	1.30678	1.0919	1.06573	1.11298	1.32066	1.17086	1.26665	0.98631	1.23033	1.52038	1.04704	1.35585	0.85274	1.12647	1.42657	1.28979	1.03088	1.29079	1.08204	1.28166	1.23241	1.35687	1.0854	1.10748	1.14759	0.88459	1.28914
batch3_QC_10	batch3_QC_10	QC		1.22374	1.22374	1.16417	1.21049	0.93731	1.34768	1.22367	1.09858	0.95395	1.09249	2.83627	1.85471	1.16441	1.18955	1.27086	1.07746	1.02358	1.27336	1.17933	1.23636	1.10307	1.14178	1.03507	1.34647	1.27159	1.2618	1.0324	1.19819	1.36443	1.14335	1.40378	0.84755	1.12701	1.50574	1.31903	1.01558	1.3377	1.12386	1.34123	1.29004	1.64277	1.11949	1.06705	1.18135	0.99198	1.32257
batch4_QC_01	batch4_QC_01	QC		1.07667	1.07667	1.39826	1.1683	1.03742	1.05173	1.10525	0.96946	0.96309	1.08854	1.90525	1.64943	0.91951	0.9569	1.63033	0.86428	0.966	1.19228	1.00401	1.02799	0.94055	0.88734	0.89642	1.15594	1.07655	1.2315	0.8656	1.21251	1.45834	1.02728	0.88363	1.22891	0.8084	1.08595	0.87914	1.1496	0.9412	1.2929	0.97229	0.96045	1.31914	0.90944	0.93618	0.79442	0.86623	0.58223
batch4_QC_02	batch4_QC_02	QC		1.06798	1.06798	1.29587	1.18039	1.08157	1.12762	1.13097	0.95042	0.99466	1.13517	1.82115	1.9187	0.93957	0.95598	1.38835	0.83432	1.04235	1.12511	1.05051	1.00952	0.9529	0.90089	0.93535	1.11047	1.08926	1.30989	0.92152	1.20868	1.77741	1.02765	0.893	1.20666	0.81986	1.14045	0.95829	1.10632	0.93533	1.30839	0.93107	0.97399	1.4095	0.93047	0.84679	0.825	0.93321	0.67692
batch4_QC_03	batch4_QC_03	QC		1.07648	1.07648	1.20164	1.13451	0.99877	1.10405	1.14428	1.04431	0.99607	1.21552	2.08244	2.10147	0.94017	0.9717	1.63124	0.88148	0.99286	1.13894	1.02157	1.05887	0.96797	1.05502	1.00529	1.0912	1.12758	1.47329	0.95047	1.22948	1.64013	1.04381	0.99068	1.26375	0.85963	1.15772	1.00216	1.14229	0.91959	1.30371	0.95985	1.00894	1.53328	0.95406	0.94185	0.88434	0.9214	0.73273
batch4_QC_04	batch4_QC_04	QC		1.08685	1.08685	1.31243	1.14124	1.00339	1.09358	1.14851	0.85888	0.96924	1.40197	1.735	2.10706	0.93654	1.00181	1.31867	0.91743	1.04751	1.11574	0.99169	1.09918	0.98399	0.97084	0.98502	1.25851	1.10992	1.24013	0.97042	1.1938	1.69691	1.06611	0.98364	1.23846	0.87194	1.18292	1.05366	1.04399	0.88597	1.30978	0.96402	1.0096	1.36213	0.9948	0.98338	0.94355	0.96954	0.77237
batch4_QC_05	batch4_QC_05	QC		1.09227	1.09227	1.25229	1.11215	0.95964	1.07864	1.13461	0.93024	0.92299	1.20213	1.6814	1.62572	0.9335	0.97547	1.3251	0.90502	0.97357	1.09082	0.9596	1.09351	0.97528	0.93834	0.95782	1.21506	1.15823	1.33446	0.95064	1.19015	1.61666	1.02692	0.8729	1.22245	0.89849	1.20832	1.09292	1.05361	0.92944	1.28233	0.9658	0.98305	1.47235	1.10125	0.9544	0.88235	1.06507	0.67202
batch4_QC_06	batch4_QC_06	QC		1.0791	1.0791	1.39024	1.12894	0.95642	1.13409	1.14931	0.95333	0.98189	1.33995	1.47091	1.78214	0.93482	0.99853	1.49142	0.92386	1.0794	1.21651	0.9316	1.0383	0.98162	0.92698	0.97928	1.19927	1.16483	1.17007	0.95352	1.25482	1.83827	1.02363	0.95939	1.24528	0.94596	1.26031	0.96045	1.05356	0.88782	1.28452	0.98113	1.00199	1.60162	1.07163	0.95359	0.96886	1.03032	0.76878
batch4_QC_07	batch4_QC_07	QC		1.05578	1.05578	1.16932	1.10791	0.94512	1.10008	1.18627	1.06516	1.01528	1.29876	1.832	1.69244	0.93196	1.00805	1.34922	0.98008	1.02919	1.21342	0.92351	1.07663	0.99657	0.98072	1.00085	1.25408	1.21624	1.35573	0.99521	1.28843	1.83253	1.04314	0.9645	1.27629	0.96631	1.29972	1.05421	1.09619	0.94331	1.27973	1.01744	1.02595	1.62802	1.0716	1.03479	0.9531	1.06979	0.75955
batch4_QC_08	batch4_QC_08	QC		1.20936	1.20936	1.50811	1.184	0.9987	1.13365	1.15867	1.02915	0.9753	1.14746	2.02857	1.86949	0.94445	1.00101	1.57495	1.03652	1.07916	1.16666	0.91212	1.17704	0.98697	1.00845	0.93117	1.24022	1.18715	1.34729	0.96879	1.16749	1.58491	0.99662	0.99317	1.24158	1.00181	1.28837	1.08182	1.03319	0.92992	1.28439	0.99814	1.03797	1.56277	0.99011	0.98064	0.92545	0.99905	0.61952
batch4_QC_09	batch4_QC_09	QC		1.14381	1.14381	1.081	1.16784	0.94695	1.11801	1.17344	0.99508	0.96898	1.17779	1.78031	1.73511	0.93234	1.0015	1.61906	1.01214	1.05743	1.26595	0.9235	1.10985	0.98651	1.04246	0.90763	1.12534	1.17115	1.23333	0.96784	1.15652	1.60185	1.01557	0.98902	1.21332	1.00185	1.33669	1.09556	1.02153	0.88478	1.28069	1.03026	1.05825	1.49755	1.01839	0.9514	1.03146	1.01892	0.76369
batch5_QC_01	batch5_QC_01	QC		0.96356	0.96356	0.71761	1.05558	1.35695	1.45742	1.09964	1.06163	1.19162	1.3781	1.96073	2.70766	1.09594	1.33677	1.34263	1.06137	1.19306	1.09635	2.17798	1.36764	1.10002	1.19022	1.23438	2.09053	1.22397	1.28203	1.01081	1.20001	1.5807	1.37122	0.9964	1.06116	1.29111	0.50537	1.65071	1.03057	1.40634	1.85149	1.61931	1.41746	1.47824	1.34944	1.27716	1.05092	1.26683	0.97341
batch5_QC_02	batch5_QC_02	QC		0.97694	0.97694	0.93114	1.14416	1.34755	1.2354	1.11626	0.99188	1.02321	1.53504	1.74814	2.5157	1.10015	1.23935	1.21389	0.94386	1.13731	1.10235	1.42071	1.19797	1.07704	1.15177	1.07778	1.49009	1.10604	1.15833	1.05422	1.27226	1.77496	1.14968	0.8361	0.97433	0.99043	0.47833	1.31895	1.06558	1.23503	1.53332	1.24872	1.18128	1.43842	1.05938	1.20563	1.15046	1.01365	0.94395
batch5_QC_03	batch5_QC_03	QC		1.00441	1.00441	0.88262	1.12301	1.45104	1.17156	1.13995	1.15452	1.06631	1.29757	2.02726	2.27994	1.15105	1.17999	1.32149	0.95898	1.2417	1.23365	1.21132	1.27965	1.07173	1.24816	1.08556	1.34744	1.18336	1.33299	1.06296	1.20872	1.7066	1.1086	0.86628	1.05204	1.0221	0.50964	1.18941	1.08469	1.17081	1.41738	1.21299	1.21378	1.62911	1.09496	1.09833	0.98456	1.01004	1.07173
batch5_QC_04	batch5_QC_04	QC		1.06993	1.06993	0.99401	1.12129	1.36529	1.17635	1.11918	1.03232	1.0635	1.17729	2.06581	2.33386	1.07975	1.14765	1.33379	0.82702	1.16988	1.21476	1.03851	1.25466	1.0162	1.23637	1.0512	1.32593	1.2495	1.22751	1.06559	1.23843	1.42076	1.10356	0.91821	1.02641	0.96807	0.5538	1.14591	1.03676	1.14963	1.2868	1.21822	1.16982	1.51555	1.08256	1.09443	0.89344	1.03677	0.98559
batch5_QC_05	batch5_QC_05	QC		1.04091	1.04091	0.98014	1.15127	1.3541	1.12718	1.11727	1.05952	1.09141	1.38651	1.96293	2.08034	1.10144	1.12081	1.39471	0.88162	1.10443	1.10327	0.95096	1.28498	1.01135	1.00693	1.09024	1.36471	1.17886	1.22651	1.081	1.16209	1.81447	1.04608	0.80157	1.00493	0.86632	0.55494	1.17584	1.15334	1.26762	1.27252	1.17898	1.16028	1.2983	1.09985	0.96312	0.94735	1.02217	0.88847
batch5_QC_06	batch5_QC_06	QC		1.01683	1.01683	0.81913	1.09273	1.31068	1.11156	1.10774	0.98604	1.09881	1.44611	1.66417	2.16461	1.05437	1.1317	1.11488	0.89997	1.02894	1.34667	1.02893	1.13743	1.01469	1.44273	0.99767	1.34134	1.18068	1.25512	1.01403	1.15897	1.63606	1.04242	0.88919	0.96059	0.93101	0.55819	1.24183	1.00989	1.19917	1.24435	1.15082	1.15494	1.43425	1.09602	1.0091	1.01446	1.00334	1.1451
batch5_QC_07	batch5_QC_07	QC		0.99762	0.99762	0.75936	1.09256	1.30417	1.08678	1.09745	1.09796	1.08346	1.3321	1.70883	2.10074	1.05048	1.12394	1.22415	0.96279	0.96049	1.24017	0.92684	1.05059	0.99549	1.1286	0.97191	1.28262	1.14083	1.32981	1.0821	1.10373	1.51728	1.01585	0.84436	0.97947	0.90494	0.56348	1.11709	1.01831	1.10245	1.13735	1.12549	1.17755	1.57441	0.99885	1.17531	0.91436	0.96087	1.01948
batch5_QC_08	batch5_QC_08	QC		1.06211	1.06211	0.92375	1.04821	1.21522	1.0858	1.06037	1.12763	1.0098	1.21619	1.59458	1.72198	0.9871	1.07612	1.31379	1.06193	0.99723	1.18695	0.94147	1.14228	0.95194	1.09415	0.91418	1.14797	1.13013	1.12097	0.96408	1.12424	1.40752	0.99493	0.80526	0.94054	0.94727	0.56691	1.1531	1.055	1.02533	1.11372	1.10505	1.10956	1.27582	1.09252	0.90955	0.98476	0.98183	0.84898
batch6_QC_01	batch6_QC_01	QC		0.99709	1.23071	0.94987	0.99715	1.00459	1.14858	1.07481	1.04373	1.16497	1.10616	0.877	1.28915	1.0538	1.10143	1.22903	1.0259	0.76875	1.10108	1.29822	0.96345	1.1204	1.05879	1.04996	1.42408	0.90659	1.2458	0.90604	1.15275	1.78796	1.23582	1.24142	1.27826	0.95011	1.16378	1.01374	1.12587	1.07731	1.46635	1.08758	1.13821	1.06185	0.92507	1.0373	1.02939	0.85061	1.053
batch6_QC_02	batch6_QC_02	QC		1.07439	1.29166	1.07977	1.04827	1.04331	1.04486	1.12037	0.95608	1.05515	1.0918	1.08341	1.25655	1.0565	1.06821	1.31353	0.9648	0.8935	1.12613	1.1699	0.52816	1.08534	0.94479	0.62881	1.28965	0.98212	1.25363	0.95241	1.10801	1.75407	1.26924	1.25416	1.28553	0.91527	1.09944	0.97458	1.05036	1.04141	1.36662	1.06221	1.13069	0.97697	0.93295	1.09842	0.98484	0.91024	0.95718
batch6_QC_03	batch6_QC_03	QC		1.0768	1.18689	1.32029	1.00474	0.99727	1.04336	1.11076	0.99586	1.17265	1.17108	1.14441	1.38569	1.01743	1.02692	1.35429	1.10593	1.1397	1.22174	1.00475	0.94793	1.0454	0.95333	0.90166	1.21157	1.00371	1.22013	0.95876	0.98266	1.5264	1.18698	1.21211	1.1421	0.9213	1.22202	1.05325	1.02855	0.99412	1.25458	1.03815	1.17751	1.15097	1.00888	0.9957	1.12342	0.99493	1.07295
batch6_QC_04	batch6_QC_04	QC		1.03018	1.20679	1.11206	1.01152	0.99096	1.02712	1.07681	0.88686	1.00454	1.19004	1.15698	1.10241	1.00229	1.04553	1.35128	0.98943	0.87663	1.19204	0.89251	0.94999	1.06132	0.96498	0.87063	1.148	0.92754	1.28804	0.96595	1.18965	1.41327	1.07228	1.12871	1.23299	0.96832	1.09922	0.93899	1.03852	0.98406	1.17042	1.02089	1.04987	0.99763	0.9481	1.11592	1.07254	0.89387	1.10114
batch6_QC_05	batch6_QC_05	QC		1.07184	1.16662	1.39341	1.03189	0.99318	1.02414	1.07144	1.20442	1.12074	1.11766	1.74104	1.29384	1.05096	1.04729	1.2531	1.00454	0.53998	1.20784	0.99026	1.01828	1.03576	1.05587	1.02242	1.09314	1.02419	1.29957	0.88709	1.15251	1.59493	1.12447	1.13409	1.21432	0.85589	1.24366	1.06399	1.18985	0.94212	1.16116	1.0491	1.07932	1.29449	0.96456	1.07184	0.97255	0.93326	0.94601
batch6_QC_06	batch6_QC_06	QC		1.05002	1.07289	1.0503	1.06651	0.99781	1.03741	1.0748	1.0252	1.1032	1.12982	0.94646	1.01708	1.0199	1.00403	1.20395	1.06379	0.773	1.22559	0.96591	0.98953	0.83215	0.93742	0.94179	1.22915	0.93944	1.08811	0.95952	0.97989	1.63709	1.17229	1.09492	1.17862	0.88779	1.21618	0.95815	1.04064	0.94056	1.22701	1.00966	0.89793	1.19323	0.89416	0.91876	1.07504	0.89443	1.09836
batch6_QC_07	batch6_QC_07	QC		1.03634	1.14259	1.25434	1.00674	0.99532	1.02373	1.0639	1.00702	0.96204	1.24501	1.43265	1.15654	1.02775	1.0447	0.96523	0.86336	0.72485	1.13045	0.95394	1.15645	1.07343	0.84239	0.80386	1.06888	1.02882	1.10103	0.95579	1.12155	1.30725	0.86506	0.98188	1.14857	0.78895	1.3216	1.05962	1.0706	0.98901	1.0703	0.96814	0.98367	1.32532	1.06765	0.94576	0.86335	1.11487	1.21556
[truncated: 550 more columns]

## Sheet: Discovery_neg (-ESI)
Relative abundances of -ESI features with RSDs<30% in QC samples from the discovery set including heathy controls (HC, n=174), benign nodules (BN, n=170), and stage I lung adenocarcinoma (LA, n=136).
Features with >20% missing values were removed, then missing values were replaced by 1/5 of the minimum positive value of each feature.
Name	Patient	Group	EGFR	101.02441_9.2_n	101.02442_1.26_n	101.02442_3.69_n	101.02444_3.74_n	103.00375_4.1_n	103.04012_7.34_n	103.04018_6.37_n	107.04996_0.81_n	110.95808_1.39_n	112.05177_4.38_n	112.9857_1.04_n	112.99947_6.33_n	113.02449_9.19_n	115.04012_2.74_n	116.03534_9.13_n	116.03542_10.02_n	117.01947_6.36_n	117.05583_5.46_n	119.01705_8.54_n	119.03503_9.19_n	119.05022_0.78_n	123.00893_0.72_n	123.04519_0.76_n	123.0453_1.37_n	124.00748_9.4_n	124.99149_1.25_n	124.99153_5.86_n	127.05141_11.71_n	128.03542_9.71_n	129.03082_1.33_n	129.05583_2.26_n	130.05107_8.31_n	130.05109_9.01_n	130.0623_11.07_n	130.06636_3.49_n	131.03511_9.18_n	131.07146_5.02_n	133.0658_0.78_n	133.99187_1.85_n	134.06134_6.29_n	135.03139_4.58_n	139.02629_9.32_n	139.9846_6.25_n	141.09225_1.67_n	142.06633_5.9_n	143.03506_9.17_n
batch2_S001	S001	BN		1.27051	0.94615	1.27963	1.27963	1.4716	1.9378	1.2429	0.58952	0.52417	0.84303	1.01262	0.88053	1.29266	1.37924	0.99721	1.05492	1.0433	2.99393	0.82602	1.11343	0.74859	0.94922	0.22561	0.11479	1.38726	1.20784	0.88594	0.48413	1.13648	1.69269	1.51999	0.83387	0.64082	1.43949	1.35918	1.34466	1.02176	1.26831	0.76702	0.32179	1.42181	1.1836	0.75087	1.94871	3.54825	1.34695
batch1_S002	S002	HC		1.01922	0.88861	0.81172	0.86482	0.96609	0.64113	0.83137	0.30221	6.90403	1.37641	1.1402	1.0044	1.87092	1.21886	1.01921	0.98028	1.19566	2.57551	1.91592	0.79718	0.62884	0.91057	0.20669	0.02716	0.79604	2.69698	1.37839	1.53724	0.94049	0.40159	1.21924	1.17244	1.18897	0.56485	1.14394	1.67962	1.24112	0.43326	0.95222	0.8725	0.91952	1.11656	1.10532	1.71349	0.17647	1.17364
batch1_S003	S003	BN		0.81632	0.90216	0.88529	0.88529	0.86984	0.88767	1.1723	0.66921	0.22346	1.23795	0.62919	1.09941	1.16713	1.10916	0.67128	1.07879	1.1846	0.98198	1.01775	0.91507	4.51848	1.35823	1.10504	0.02371	0.79097	1.15104	0.90487	0.67526	0.86061	2.23079	1.31544	0.95657	0.89796	1.12461	1.28555	1.44714	1.29164	1.60538	1.37294	0.6419	0.91178	0.92236	0.59737	0.77143	1.28654	1.23929
batch1_S004	S004	BN		1.22075	0.58516	0.92585	0.8998	0.86604	0.2253	1.46544	0.50931	0.26344	1.0608	0.69149	0.70528	1.06206	1.24195	0.5229	0.74334	0.68722	1.12057	0.62922	1.64709	6.23684	1.01815	0.17682	0.01073	0.76539	1.26902	0.76793	1.09665	0.74229	0.65261	1.35808	0.75656	1.24627	0.94621	4.30512	0.59081	0.83058	0.97672	2.84302	0.12228	0.73068	1.2559	0.99684	0.04241	0.49756	1.03868
batch1_S005	S005	HC		1.03384	1.06304	2.02113	1.97942	0.95027	2.05057	2.63705	0.76122	8.94295	1.30761	1.26192	0.77005	1.89926	1.21715	1.43249	1.06933	0.75039	1.73258	1.75242	0.61759	0.40122	0.36719	2.53304	0.08943	1.18906	1.08233	1.0062	1.74935	1.21672	2.12004	1.3204	1.15723	1.44761	0.61649	1.00532	2.25564	1.66821	5.08023	0.4434	0.69414	1.25715	1.06253	1.29351	4.03079	0.67203	1.32831
batch2_S006	S006	HC		0.88324	0.81523	0.39174	0.39174	0.89523	0.23108	0.80105	4.51035	3.21736	0.8974	3.10831	0.80503	0.96729	0.85319	0.74566	0.57604	0.99114	0.85049	0.96551	0.83291	0.5724	1.95792	2.2465	3.92093	0.89402	1.43526	1.16852	0.17917	0.71637	0.66906	0.85084	0.9652	1.21064	1.14793	1.48993	0.64675	1.21426	8.39987	4.19422	0.66707	0.90595	0.53048	1.25133	1.07765	3.36466	1.44396
batch1_S007	S007	BN		1.1218	1.15055	1.2948	1.30231	1.03682	1.45812	1.78312	0.11878	2.98901	1.59899	1.14755	1.16304	1.1108	1.26446	1.13848	0.8614	1.21644	1.101	0.66036	1.41357	1.55959	0.50112	0.01976	0.0594	0.65018	1.2824	1.38154	0.95475	0.79653	4.75814	1.36108	1.02971	0.98038	0.70124	0.65846	1.22324	1.38291	0.20999	1.55634	0.14542	0.69062	1.53983	0.45303	2.57624	0.34885	0.64069
batch2_S008	S008	BN		0.87495	0.86806	0.45735	0.50017	1.89558	1.53271	1.26296	3.11123	0.80578	1.18997	0.75445	0.58878	1.0121	1.01015	2.41998	1.11561	0.91889	0.88433	0.68449	1.00171	0.62581	1.20037	2.08052	2.10464	1.59678	1.81041	1.35819	0.61769	1.25895	1.17457	0.83665	1.33065	1.23053	1.58457	0.57537	0.67328	1.31618	0.35382	0.80624	0.84926	1.46392	1.26552	1.15798	3.53789	1.27657	0.65778
batch1_S009	S009	LA	EGFR-mutant	1.16361	0.90081	1.71938	1.71938	0.85117	6.39443	2.0694	0.00014	1.8068	1.02291	4.17618	0.95535	1.04007	1.26451	0.61825	0.69302	1.0924	1.47569	1.23727	0.73115	0.51985	0.07853	0.000886	0.00975	0.86041	0.51858	0.93751	1.17702	1.02114	0.01137	1.31623	0.84257	1.20666	0.59129	0.43123	0.61898	1.18002	0.002484	2.09323	0.000338	1.07519	0.4135	1.94991	1.8998	0.001246	1.29649
batch2_S010	S010	HC		1.83618	1.36893	1.63344	1.6648	0.7076	0.34821	1.24739	2.10823	1.19271	0.96882	0.83461	1.28823	1.8302	1.28091	2.13174	0.78482	0.99733	0.75779	1.42158	1.92129	1.52734	0.13352	0.81811	0.00238	1.31327	0.76877	1.11415	1.37312	1.20789	0.85345	1.06272	1.18277	0.83243	2.24088	1.88595	1.87524	1.17037	0.002484	1.35051	0.22518	1.21904	1.20008	0.49376	0.56454	0.001246	2.32277
batch1_S011	S011	HC		0.97134	0.79292	3.07997	3.07997	0.93389	9.886	2.51541	0.12795	0.14053	0.89876	0.4849	1.09603	1.54708	1.51753	1.07737	0.84329	1.02079	1.33275	1.7549	0.42237	3.44057	1.1857	0.000886	0.51808	0.82507	1.27068	0.88764	1.27563	0.72122	0.85212	1.87084	0.60398	1.3499	1.20868	1.34641	2.26516	1.85748	0.85727	0.45781	0.1597	1.10556	1.80082	0.8994	0.27638	0.67066	1.22459
batch1_S012	S012	BN		1.05997	0.99254	1.0875	1.06089	0.5687	0.34629	0.95383	0.57441	0.37793	1.27501	0.99037	0.92378	1.11787	1.15805	0.66083	1.00031	1.25202	0.58889	0.77565	1.36412	1.01407	0.73083	0.15252	7.25521	0.95003	3.45751	1.02302	1.91104	1.08775	0.61615	1.12895	1.20685	1.00205	0.69057	1.78157	0.61976	1.14113	1.2728	1.34508	0.30446	0.85685	1.6849	0.77401	3.27428	0.14489	1.10411
batch1_S013	S013	HC		1.19699	0.72938	0.52212	0.59709	0.72667	0.6907	1.6009	0.18124	7.18021	1.08401	0.93403	0.98005	2.0621	1.02617	0.51378	0.86057	1.19392	1.27332	1.10403	0.90206	1.89393	1.35977	0.38253	0.18539	0.91642	2.21688	0.94308	0.6596	0.89592	2.15425	1.19295	0.88092	1.5371	0.99828	0.70615	2.87049	1.07541	7.3081	0.34485	1.10136	0.9749	1.48997	0.33389	2.41054	5.2015	1.40576
batch1_S014	S014	BN		1.15773	0.76324	1.67229	1.72396	1.13356	0.37424	1.46187	0.01427	0.11258	1.20614	0.89562	0.97688	0.99858	1.32865	0.76454	0.75493	1.08194	0.66813	0.41701	1.39864	1.92195	0.04339	0.000886	0.22328	1.23989	0.95238	0.99624	0.96258	0.85556	0.20666	1.22523	0.76934	1.2105	1.17482	1.8837	0.62176	0.76756	1.08529	1.96071	0.000338	0.99128	1.42223	1.60819	0.73483	0.09045	1.02639
batch2_S015	S015	BN		1.16807	1.01559	1.04526	1.01634	0.62444	1.22148	1.65661	2.70362	2.12993	0.73406	0.82283	0.81654	1.26949	1.00471	0.88068	1.2031	0.82373	0.84353	0.59026	1.24861	0.57787	0.53136	1.42709	1.14414	0.63481	1.56618	0.77472	0.48799	1.01861	0.15301	1.08401	1.07922	0.70841	0.98823	1.01305	1.57479	1.97016	1.45565	0.82126	1.19629	0.53641	1.30188	0.33972	4.22723	1.13592	1.35034
batch2_S016	S016	BN		0.9668	0.92709	1.7955	1.7955	1.01259	1.17454	1.45563	0.11094	1.56368	0.93208	1.39658	0.81921	1.07124	0.88677	0.50264	1.0007	0.69501	0.61789	0.58283	0.95717	0.02512	0.80107	0.2527	0.06709	0.65603	1.73695	2.20979	0.8447	0.78238	1.99454	0.87527	1.13952	0.61616	1.19963	0.3262	1.27546	0.95606	0.26856	1.01565	0.45966	0.6664	0.90926	0.65644	1.58591	1.23652	1.11954
batch1_S017	S017	LA	EGFR-mutant	1.02945	0.78371	1.16563	1.18071	0.53044	0.94256	0.99794	0.05051	0.2807	0.98978	0.46392	0.82355	0.9916	1.06288	0.82577	0.96576	0.84965	1.13037	0.47814	0.94767	1.58987	0.26648	0.01433	2.26475	0.79379	1.77809	0.82572	1.82971	0.85555	0.23841	1.01708	0.92666	1.25354	0.60923	0.58391	0.9399	0.74557	0.002484	0.98373	0.0908	0.84941	1.38388	1.02743	1.13237	0.001246	1.28305
batch1_S018	S018	HC		1.1718	1.27425	0.84698	0.84698	0.75667	0.40118	1.21835	0.08016	1.99521	1.06597	0.73769	0.9586	1.95099	0.9932	0.58056	0.88715	1.1415	0.76614	1.64568	0.55665	1.29564	1.16881	0.00907	0.18043	1.12212	1.8017	0.68754	0.89415	0.84543	3.08962	1.04669	0.76992	1.40741	0.79476	0.96045	2.58944	0.83677	4.4094	0.39125	0.16429	1.04886	0.89418	1.67819	4.46801	0.35738	1.37084
batch1_S019	S019	BN		0.66524	0.77	0.90539	0.90539	1.06252	0.33193	0.9476	0.2936	4.05222	1.19871	1.33196	0.90143	1.00857	1.0496	1.01294	0.79141	0.99905	1.87511	0.87139	1.52034	0.24419	1.9981	0.53957	6.82709	0.81793	7.76536	0.70339	2.01443	0.83245	0.4027	0.94542	0.7328	0.97363	0.59364	1.22378	1.07296	0.66992	0.002484	1.32284	0.02739	0.82886	1.22435	1.1477	0.6906	0.30919	1.06954
batch1_S020	S020	HC		1.18006	0.96925	1.25706	1.25706	1.14566	0.90991	1.91074	0.90085	2.39094	1.06064	0.71793	0.92458	0.99594	1.30831	0.39916	1.16673	1.02496	1.33149	0.51399	0.75202	0.41358	0.77787	0.24204	2.17471	0.63061	1.44579	0.85444	1.21018	0.8667	1.17066	1.22656	0.92899	1.18236	0.68277	0.59124	2.57097	1.3286	5.15048	0.49003	0.53917	0.81053	1.30589	0.88599	1.4406	1.39861	1.43911
batch2_S021	S021	LA	EGFR-mutant	1.17374	0.76618	2.33339	2.34104	1.886	3.86748	1.81923	0.13636	3.00323	0.85599	1.44212	0.9133	1.24016	1.26598	0.82213	1.13044	0.96417	0.92158	0.46908	1.29967	0.1297	0.18721	1.50382	0.97704	1.21524	0.7035	1.30989	1.52006	1.31049	1.49164	0.98932	1.2201	1.17585	0.68981	0.20028	1.59183	1.17034	2.92237	0.60096	0.64762	1.46886	0.95416	1.45931	2.79588	3.7546	2.3728
batch1_S022	S022	BN		1.22291	0.87262	1.00723	1.04592	1.89268	0.61467	1.07912	0.03358	0.71511	1.23973	0.90596	1.14471	1.08589	1.2431	0.54075	1.00716	1.14128	0.72014	1.29704	0.77278	0.75586	0.36651	0.08279	0.07441	0.96328	1.39107	0.75792	1.24103	0.84345	0.61191	1.29571	0.72987	0.74616	0.6708	1.22573	1.41989	0.69458	1.37783	1.94642	0.04626	1.12465	1.03982	1.08749	2.48111	0.01638	1.11091
batch1_S023	S023	BN		2.12741	1.13975	0.52699	0.52699	0.80305	0.16486	1.00989	1.20609	0.24051	0.85805	0.63491	0.82106	1.77912	1.10374	0.39173	0.96286	0.80399	0.52628	0.61658	2.58321	2.75929	0.31919	0.86203	0.48074	0.47397	2.31531	0.71964	0.74665	0.76056	0.12889	1.05332	0.7191	0.89749	1.46816	1.09266	2.15379	1.03844	3.53379	3.38811	0.70935	0.61518	0.90531	0.35511	0.42114	1.90842	2.09209
batch1_S024	S024	BN		1.42043	0.87457	1.14177	1.15784	0.95458	0.76033	1.78155	0.05812	3.16967	1.20844	0.68517	0.8734	1.28597	1.04565	0.77969	0.94889	0.9041	0.72633	0.91058	1.26888	1.51596	0.35051	0.19435	0.70117	0.98056	1.35714	1.04002	0.69828	0.88191	0.60105	1.189	0.73455	0.94494	0.90468	1.3288	1.62837	1.41781	1.45961	1.53029	0.23047	0.71236	1.72611	0.59167	3.0974	1.34048	1.47666
batch2_S025	S025	HC		1.06032	1.36069	0.79006	0.75073	1.01306	0.467	1.15324	1.20228	0.70996	0.82267	0.84202	1.07698	1.11978	0.87959	1.75568	1.11969	0.97622	0.61111	1.08795	0.84672	0.4945	0.32007	1.23111	0.74961	1.07748	1.99243	1.74279	0.57699	0.89186	0.56942	0.8575	1.00769	0.93138	1.3237	0.67829	1.19881	1.2771	0.60218	1.95112	0.0429	0.89542	0.95104	0.46258	1.55647	1.94212	1.8194
batch1_S026	S026	LA		1.36081	0.79082	0.69329	0.69201	0.86607	0.28966	0.70405	0.78307	3.11989	1.0318	1.18661	0.72881	1.21284	0.87175	0.77781	0.9161	0.60879	0.60654	0.61959	0.79404	1.09412	0.54832	2.48788	2.09807	1.0646	0.58317	1.02396	2.81188	0.95727	0.69261	0.91581	1.17231	1.02753	0.49509	0.95216	1.18871	0.59584	10.5657	1.03958	0.09113	1.09147	1.3271	1.62755	0.32477	0.35125	1.4788
batch1_S027	S027	HC		1.07875	0.78101	1.21954	1.16206	0.95005	1.03405	1.54252	0.12882	0.49831	1.27976	0.87843	0.97928	1.81437	0.98189	1.17479	0.97588	1.06345	0.99968	1.05015	0.67351	1.2273	0.92354	0.0213	0.15647	1.01141	2.08391	0.99345	0.78304	1.06089	2.49698	1.10732	0.84171	1.34131	1.23902	0.90462	2.64364	1.17631	0.94503	0.35447	0.01484	0.84829	1.32215	1.1144	1.12569	2.05472	1.51247
batch1_S028	S028	HC		0.96602	0.8528	0.35314	0.2887	0.47645	0.55124	0.53238	1.56342	1.27602	1.20651	0.68584	0.85312	1.76185	0.86438	0.8513	1.53603	1.10432	1.01196	0.99254	0.7282	1.03732	0.3479	0.96278	0.626	0.49259	1.89232	0.89675	2.1422	1.5465	0.52856	1.00537	1.14092	0.99708	0.72947	2.4031	1.69136	0.93259	1.12007	0.42466	1.42548	0.54684	0.931	0.42024	0.90035	0.04047	1.10317
batch1_S029	S029	HC		0.94161	1.07515	1.68266	1.63868	0.55138	1.20795	2.48466	0.46243	1.88328	1.2297	0.71045	1.06547	1.64643	1.27762	1.55501	0.80649	1.05802	1.50353	1.0848	0.49639	1.17452	0.22999	1.33985	0.33513	1.47822	1.35865	1.11941	0.03008	1.15173	1.09513	1.33439	1.19427	1.25307	2.33044	2.00387	1.54077	1.253	0.65578	0.60276	0.01508	1.46216	2.01811	2.31161	1.21548	1.17489	1.14803
batch2_S030	S030	LA	EGFR-wild type	1.26156	0.89677	2.76807	2.76807	0.8822	3.15239	2.28875	0.9713	17.094	0.91095	4.72855	1.02521	1.37069	1.13688	3.31008	1.01047	0.79705	1.09325	0.55919	1.12872	0.05607	0.07887	0.18	0.00752	0.94947	0.75272	1.1272	0.58566	1.03674	0.11291	1.21341	1.0437	1.14771	1.36518	0.18586	1.87569	0.99574	0.4376	0.56221	0.08954	1.02073	0.53213	1.14115	0.11513	1.34063	2.19783
batch2_S031	S031	LA	EGFR-mutant	2.2386	1.27509	1.65897	1.65897	0.48645	0.94017	2.33558	0.42884	3.12283	0.90542	3.60106	0.6283	2.49081	1.10384	1.10594	0.89118	0.80764	2.19514	0.22206	2.55593	0.11898	0.18612	0.08182	0.78724	1.57231	0.32743	1.16295	0.20014	0.76244	0.00404	0.83802	0.97641	1.15303	2.28266	10.9158	2.15651	0.87483	0.91315	0.42059	0.02694	1.53849	1.12868	1.2039	0.08466	1.25899	4.32152
batch1_S032	S032	BN		1.11015	0.90292	0.83686	0.879	0.93487	0.42254	1.05188	0.00286	0.5261	1.34035	1.62328	1.24237	0.94461	0.98911	0.39651	0.88121	1.13138	0.59826	0.74103	1.38491	0.47695	4.03243	0.000886	7.85795	1.23516	0.87768	1.14445	1.45489	1.03347	1.6021	0.9907	0.97632	1.13401	0.77018	0.83714	0.67093	1.08444	0.4996	2.64327	2.31628	1.37309	1.00212	1.40356	3.07934	0.90264	1.16497
batch1_S033	S033	LA	EGFR-mutant	1.71569	0.95098	6.00454	6.02455	0.56608	0.36572	3.09475	0.05223	0.82898	0.97205	0.60809	0.82838	1.57011	2.10257	1.09443	0.70439	0.88528	1.05205	0.71407	0.97187	0.02913	0.03738	0.000886	5.32343	0.99308	0.48227	1.07333	0.70989	0.8757	0.25262	1.55867	0.89528	1.96482	0.87754	0.62319	1.40415	0.94881	0.0701	0.925	0.05952	1.0125	1.15956	1.15289	0.10513	0.02208	1.77059
batch1_S034	S034	BN		1.17142	1.08442	1.50406	1.46418	0.79757	0.98305	1.35251	1.25885	0.90652	1.02998	1.0347	0.87391	0.70979	0.98637	0.7328	1.05263	0.92176	0.91491	0.71009	1.06875	0.74499	0.46221	0.49413	0.08652	0.99863	0.81112	0.92581	0.6624	1.08158	2.49184	1.01294	0.76962	1.12307	1.05397	0.6332	0.72473	1.02282	1.27144	1.29698	0.43391	1.20198	1.24889	1.33332	3.90067	1.30696	1.2503
batch1_S035	S035	BN		1.13214	0.87553	0.52501	0.47366	1.53451	0.25136	1.04578	1.45557	5.63773	1.24246	1.74863	1.04687	0.53649	0.98286	0.52259	0.92925	0.77854	0.91222	0.85351	1.49586	2.33035	0.63846	0.57602	9.40116	1.17095	0.66822	0.82682	1.8743	0.85481	2.73909	1.1761	0.90266	1.12286	0.58079	1.51442	1.26449	0.85537	11.2564	1.20111	0.06087	1.09667	1.44891	2.42637	0.49008	0.05517	1.25301
batch2_S036	S036	HC		1.05574	1.25859	0.74419	0.74419	1.77033	1.15786	1.476	0.75124	1.81942	0.81958	1.23216	0.97151	1.17769	1.04023	1.00564	0.90039	0.9753	0.80133	1.17272	0.94369	0.25157	1.43336	0.56475	0.37863	0.89387	0.51327	0.88134	0.87306	1.0338	1.29374	0.96199	0.85966	0.82317	1.58736	1.35201	1.26051	1.12923	0.70353	2.30336	3.55775	0.90354	0.91472	0.42867	6.3832	2.17	1.89199
batch2_S037	S037	HC		1.26486	1.45671	1.16637	1.19548	1.51384	0.28075	1.34067	1.69571	1.12512	0.85277	1.25312	1.21271	1.28192	0.97155	0.50367	0.93514	0.76594	1.1551	1.48316	1.20906	0.95146	0.51565	0.34383	1.52506	1.17791	1.20541	0.91565	0.39052	1.36026	0.30825	0.97844	0.95566	0.79182	1.15329	1.68698	1.24076	0.91853	1.6753	1.45934	1.4012	1.02041	0.65335	0.61092	0.99375	0.63024	2.18951
batch2_S038	S038	HC		1.27844	1.06017	1.10264	1.05977	0.78788	0.54807	1.82967	1.66934	1.63572	0.94543	0.68148	1.20341	1.34955	1.11971	2.15537	1.00714	0.78769	0.5611	1.56549	1.13778	0.72232	1.0439	0.5423	4.51535	0.77607	1.77872	1.23431	0.58233	1.02411	0.70664	0.99938	1.04541	0.86049	1.80617	1.83182	1.61959	1.161	6.85529	1.93275	0.60549	0.7019	0.934	0.52555	0.60887	0.2207	1.97037
batch2_S039	S039	LA		1.56407	1.02567	2.32601	2.32601	0.65455	1.72575	2.42236	0.13091	1.16117	0.95338	0.63729	1.02766	1.67301	1.6301	2.80693	1.07448	1.41605	4.21337	0.58804	1.65527	0.44563	0.01747	0.0117	1.52812	1.3336	0.4429	0.95804	0.42266	1.08825	0.10574	1.27949	1.04436	1.10703	1.622	0.42366	2.41639	1.26023	0.98556	0.67008	0.015	1.44953	1.13148	0.83658	0.41187	1.46164	2.88066
batch1_S040	S040	BN		1.25524	0.86278	0.42137	0.37545	1.20743	0.73922	1.03053	1.15925	4.03008	1.20363	0.85563	1.30444	1.07892	1.05334	0.7675	0.92463	1.21812	0.89105	1.11925	1.03026	4.54862	0.6436	0.45852	0.000476	0.93674	3.37014	1.04362	1.04749	1.03029	2.08863	1.08449	0.98668	1.00248	1.13315	1.67592	0.75167	1.18791	2.47547	1.4748	1.1876	0.76592	1.07284	1.45021	1.31803	5.97685	1.12697
batch2_S041	S041	LA	EGFR-wild type	1.07803	0.75427	1.35186	1.33022	1.178	2.99544	1.28844	0.13997	0.38732	0.83831	0.75424	0.90618	1.11131	1.32281	0.58912	1.42364	0.94811	1.00718	0.47433	0.86293	0.03241	0.19799	0.06407	0.18103	1.30246	2.21711	1.00052	1.02643	1.14812	4.2168	1.16377	0.98689	0.8131	0.52631	0.33971	1.73459	2.2714	2.2053	0.53293	0.34193	1.38404	0.80399	1.58236	1.88598	0.98996	1.21681
batch2_S042	S042	HC		1.0586	1.02139	0.43824	0.41663	0.95701	0.25101	0.96556	1.35643	2.20095	0.88589	0.9626	0.71056	1.17654	0.91438	0.65065	1.06754	0.73513	0.50689	1.36399	0.45627	2.84411	0.21531	1.98589	0.000476	0.58429	0.39261	0.78038	0.81708	1.03503	0.56351	1.03053	0.83097	0.78556	0.68383	1.06493	1.3824	1.01741	0.99489	1.33856	0.41766	0.41341	0.54006	0.3795	1.00184	0.41095	0.93665
batch2_S043	S043	BN		1.04354	0.84187	0.69995	0.80704	1.32651	0.34421	0.84666	2.72071	0.98721	0.86052	0.90334	0.88632	1.16401	1.14151	0.85659	1.11513	0.78312	0.47029	0.66677	0.76499	2.5632	4.06844	1.21194	2.47408	0.86924	0.51256	0.86018	0.62842	0.93312	0.42857	1.15839	0.99229	1.01279	0.72452	0.56054	1.38371	0.56619	0.24949	0.77696	0.09662	0.77361	0.95239	0.92407	0.08811	3.32129	1.30562
batch1_S044	S044	LA		1.46424	0.74203	3.54327	3.54327	2.33058	0.42642	3.01046	0.16531	0.006014	1.04187	0.45152	0.95022	1.38005	1.37995	0.58775	1.13875	0.95675	0.52992	0.66606	0.8702	0.80333	0.0731	0.000886	3.57449	0.93819	0.83246	1.19896	0.03188	1.27661	0.04419	1.13411	1.44921	1.24422	0.3897	1.48597	1.38649	0.81798	0.03598	0.55722	0.000338	0.87319	0.38981	1.73001	0.01842	0.3477	1.74921
batch2_S045	S045	BN		0.99571	1.03665	0.3598	0.42136	1.49881	0.25564	1.00061	0.62739	0.86514	1.16436	1.61514	0.64258	1.16897	1.1389	0.74521	1.05121	0.7894	0.69693	0.57574	0.59338	5.72451	3.11152	0.64435	0.47146	0.51651	0.76363	1.55768	1.61411	0.72344	2.53999	1.15062	1.27197	1.05849	0.28309	0.68583	1.13108	0.99869	0.10349	0.90523	3.35341	0.81754	1.60456	0.28783	0.6974	3.33303	1.28074
batch1_S046	S046	BN		1.4485	1.19281	0.31112	0.41966	1.40446	0.32176	0.93098	1.29894	9.10928	1.63109	1.06911	0.89123	1.31837	0.99309	0.62761	0.95093	0.98012	1.62205	0.42972	1.48473	2.12647	0.19273	1.71439	0.02511	0.83304	0.50803	1.30152	2.00313	0.97453	1.87988	1.31349	0.98314	1.17683	0.76342	1.10167	1.32004	0.84728	0.24473	1.31083	0.20408	0.78703	1.14658	2.13386	0.49234	2.48539	1.39911
batch1_S047	S047	HC		1.40064	0.86478	1.23495	1.21158	0.81758	5.05981	2.67843	1.0287	4.19482	0.93688	0.49559	0.8915	2.09923	1.25025	2.48956	0.88849	0.97552	1.47671	0.72435	0.9728	3.77654	0.62681	0.28851	0.0555	1.2983	15.9277	0.86801	1.20165	1.54619	0.06227	1.63033	0.77253	1.57494	0.78007	2.36183	3.26667	1.61828	5.12873	0.36745	0.47249	1.26962	1.23654	4.17015	0.58854	13.7192	0.96097
batch2_S048	S048	BN		1.60221	1.00963	1.16313	1.16313	1.40158	0.3483	1.73133	0.81301	0.99398	1.96035	2.42796	0.77455	1.61951	1.11272	1.2535	0.95563	0.8046	2.08252	0.97349	1.52523	7.45635	1.26614	1.50066	0.32975	1.33022	0.71352	2.70165	0.77215	1.13123	6.7383	1.09804	2.03063	1.67132	2.23996	1.20664	1.91322	1.81194	4.11718	0.83571	0.88223	1.15045	2.71454	0.55963	1.83808	1.74719	1.74376
batch2_S049	S049	HC		1.15029	1.15065	0.89809	0.85228	1.29577	1.0955	1.41211	0.22941	0.64344	0.99052	1.53782	1.09126	1.05741	1.11412	1.1422	0.92251	0.98871	1.25078	1.97669	0.8863	0.5957	0.09044	0.75631	0.06768	0.91746	2.26493	1.05859	0.89265	1.00214	0.71452	1.05108	1.09608	0.98166	2.10413	0.98982	1.29975	1.15686	0.12388	1.60061	0.0741	0.82477	1.106	0.74401	0.15617	0.34947	1.73685
batch2_S050	S050	LA	EGFR-wild type	1.03982	0.74162	1.02828	1.02828	1.73728	0.38517	1.63715	0.92009	1.46477	1.01664	5.69723	0.88797	1.0331	1.36225	0.77704	1.06539	0.84467	1.145	0.72416	1.07161	0.33847	0.5455	1.33203	3.69647	1.60095	0.48239	1.23413	0.78602	1.23434	0.2979	1.4584	1.32711	0.9052	1.24412	1.01919	1.31807	1.1729	0.40006	0.37134	0.59281	2.1051	1.09987	1.87341	0.92546	1.00265	0.97117
batch1_S051	S051	LA	EGFR-mutant	1.32982	0.86921	3.69167	3.72446	0.25698	4.71498	3.39245	0.77313	1.67767	0.93512	0.98477	0.82452	1.19233	1.27337	1.06303	0.84069	0.76914	1.54885	0.73125	0.4951	0.002122	0.01211	0.21933	0.01432	0.57281	0.7432	0.91437	0.78632	0.88507	0.00645	1.36544	0.99869	0.981	2.16975	0.09001	1.13422	0.82522	0.002484	1.00724	0.000338	0.78585	0.2776	1.27089	1.0127	0.41139	1.43989
batch2_S052	S052	BN		1.20111	0.99108	0.8829	1.13884	1.59921	0.80381	1.80803	1.12757	1.53844	0.83772	0.77691	0.93963	1.14458	1.04842	1.13081	0.99147	0.95516	0.93635	0.8316	1.14448	0.22125	0.45867	0.55656	0.66424	1.14184	0.97265	0.81668	0.34391	0.92206	0.89635	0.95152	1.22198	0.85811	1.16755	1.21613	0.86679	0.80947	2.98145	1.07739	1.33913	0.93718	0.93615	0.58805	1.15722	1.44247	1.2173
batch2_S053	S053	HC		1.26096	1.17306	0.81614	0.81614	1.96394	0.43924	0.86803	1.21166	0.96578	0.93162	1.04077	1.3944	1.21051	1.1906	0.7523	0.81218	0.983	0.9139	1.51181	1.10001	0.29837	0.47434	0.67849	0.14072	0.95584	0.61172	1.19391	0.58444	0.85041	1.74357	1.15817	1.04631	1.19218	0.61745	0.93535	0.97227	1.41608	1.59177	2.7726	1.28808	0.90266	1.24584	0.28649	3.08625	1.38729	1.98337
batch2_S054	S054	BN		1.13477	0.87429	0.56358	0.5484	1.2911	0.25544	0.48928	0.06078	2.3832	0.98635	1.31486	0.96823	0.74283	0.83078	1.69702	1.1506	1.29858	0.92582	0.75118	0.86142	0.27193	0.39937	0.000886	0.82981	1.05907	0.6583	1.30832	0.86054	1.07044	0.53502	0.74706	1.05736	0.85969	1.28149	0.75199	0.69806	0.8018	1.4475	1.01986	0.8352	0.96939	0.97168	1.18014	0.75378	1.22237	1.23311
batch2_S055	S055	HC		1.23751	1.12431	0.92792	0.92792	1.62034	0.36846	1.36789	0.01277	2.33129	0.98968	0.61239	0.96264	1.24123	1.12002	0.74101	0.93818	0.77729	0.72481	1.09423	0.97348	1.07936	1.28698	0.16306	2.21663	1.18125	0.61606	1.28817	0.52169	0.92104	0.20618	1.16198	1.05064	1.52393	0.99436	0.33184	1.30231	1.12139	0.22177	3.79749	0.9927	0.92078	0.97586	0.34935	2.04902	3.61624	1.8504
batch1_S056	S056	BN		1.27492	1.03549	1.92024	1.92024	1.30817	0.22921	1.75114	1.04142	1.53396	1.21856	0.80991	0.99072	1.14235	1.38241	0.90524	0.83962	1.13006	1.34123	0.78142	1.3647	0.31977	0.04602	1.02006	0.0658	0.59449	1.12943	1.12119	0.66338	1.00285	0.02585	1.77732	0.78634	1.10151	1.03754	0.92412	1.19172	0.77264	0.32923	3.64062	0.00584	0.50059	1.15146	0.15067	1.17332	0.61996	0.78639
batch1_S057	S057	BN		0.92667	0.89313	0.52501	0.46051	1.66309	0.25372	0.93134	0.95616	4.41489	1.29187	1.2892	0.99661	0.84274	1.26029	0.5054	0.87904	1.16313	1.06099	0.79787	1.32151	1.1364	0.55177	0.19879	0.36545	1.33353	0.54087	1.00971	2.16289	1.31828	0.02272	1.46314	1.14256	1.2472	0.5179	1.50632	1.14393	0.76182	0.82195	1.52964	1.50678	0.90651	1.25821	1.38685	1.28854	0.25058	0.92604
batch1_S058	S058	BN		0.64541	1.06253	0.39941	0.44509	1.12921	0.55781	0.55621	0.19586	0.95452	1.23202	0.80275	1.16464	1.04803	0.93438	0.69006	1.07906	1.1652	0.79662	0.77556	1.41078	0.91374	1.0771	1.30607	0.000476	0.57147	2.29258	1.04257	2.62964	0.94977	0.11884	0.98006	0.93451	1.13972	0.25252	3.37692	1.08356	1.28548	0.23537	1.17952	0.32473	0.64454	1.19118	1.0487	1.5737	0.81861	1.26188
batch2_S059	S059	HC		1.02183	1.26211	0.97255	0.96751	0.90843	0.33477	1.61383	0.43123	0.91188	1.04028	1.2181	0.80637	1.12164	1.20394	1.5163	0.92715	0.91762	0.85679	1.35617	1.03678	1.40726	0.36846	1.37035	0.15642	0.94474	0.93747	1.33113	0.87589	1.01218	0.67635	1.20598	1.04684	0.9311	2.07094	0.84063	1.31368	0.85646	0.82377	1.42033	0.84173	0.99712	0.91816	0.41396	1.56767	4.57454	1.85759
batch2_S060	S060	BN		0.96623	0.9811	0.58844	0.60055	1.11096	0.18401	0.70777	1.97535	0.37843	0.83687	1.22296	0.93147	0.48034	1.04175	0.84187	0.98328	0.93637	0.52005	0.6838	0.95583	0.37588	0.44147	1.18907	1.65398	1.41207	2.52324	1.18293	0.68047	1.03896	0.16298	0.98972	1.26085	0.91613	1.32873	0.76193	0.67683	0.64037	0.63786	1.1601	0.86156	1.22141	0.88192	1.59935	0.67991	0.23968	1.06319
batch2_S061	S061	LA	EGFR-mutant	1.15875	0.81439	0.80022	0.76951	1.2396	0.29353	0.89489	1.07013	3.05267	0.95105	1.21913	1.07261	1.21203	1.00474	1.01933	1.27414	1.10289	1.03601	0.46726	1.1074	1.64965	1.13401	0.77738	1.35023	0.74054	1.57936	1.17899	1.26718	1.31186	3.97929	0.93932	1.1249	1.02676	0.51097	0.80444	1.54011	1.22636	3.36449	0.56163	1.20491	0.85488	0.99108	0.98474	2.34647	0.70604	2.06903
batch2_S062	S062	BN		1.15005	0.80982	0.75353	0.61775	0.78223	0.32847	1.34247	1.11175	1.5451	1.03209	0.98022	0.94092	1.20816	1.14892	0.58823	1.22228	1.06575	0.56485	0.79696	1.07017	1.48815	0.69376	0.15502	0.71852	1.06314	0.71657	1.33837	0.50375	1.04973	0.41269	1.05685	1.02458	0.83434	1.61592	1.3542	1.6231	0.78519	0.20079	1.04577	0.37797	0.65084	0.99378	0.97461	1.1061	1.17851	1.37618
batch2_S063	S063	HC		1.13085	1.40741	1.42476	1.46127	1.69605	2.38673	1.2781	0.04653	1.10804	0.85131	1.37589	1.17372	1.1321	1.05792	0.98275	0.71166	1.03302	1.31053	0.96203	0.84337	0.13194	0.338	0.05378	0.05359	0.76862	1.45631	1.19963	0.65516	0.73872	1.56388	1.01423	0.91247	0.87275	1.30535	1.80399	1.37518	1.10219	2.48667	2.4397	0.06954	0.80358	0.38629	0.54441	0.71248	0.001246	1.03792
batch1_S064	S064	HC		0.88034	0.94809	1.43418	1.48229	2.33771	1.09464	2.20239	0.07126	0.60041	1.0786	0.73498	0.94748	2.20519	1.18417	0.42289	0.89747	0.70642	0.81744	1.63573	0.9479	0.81412	0.26055	0.03749	3.8457	1.03418	1.67252	0.99325	0.66701	0.95274	3.26307	1.226	0.67727	1.15168	0.91418	0.48723	3.0971	1.14657	0.50463	0.36184	0.13486	1.13121	1.20824	0.71761	3.23842	2.05596	1.10222
batch1_S065	S065	HC		1.0852	0.90168	0.51988	0.67469	0.59714	0.30501	1.24474	0.0121	0.46433	1.24093	1.39787	1.06769	1.69091	0.98371	0.72073	0.88648	0.689	0.74499	1.45533	0.51175	0.8942	0.13736	0.000886	1.00174	0.97115	1.7128	0.91256	1.32257	0.78419	1.56345	1.07541	0.90016	1.17057	0.67974	1.04868	2.85173	0.69015	0.08491	0.56167	0.39833	0.97183	1.46959	0.66351	1.35551	0.03771	1.1709
batch1_S066	S066	HC		1.11325	0.8399	1.46607	1.42975	0.72532	4.20957	1.74868	0.03083	0.8172	1.27989	1.09245	0.89566	1.64722	1.29597	0.6678	1.08409	1.02573	1.28821	1.48736	0.87337	1.83738	0.03542	0.000886	0.17983	1.61399	1.58018	0.94131	1.64705	1.11719	1.81993	1.23548	0.96773	1.33735	1.64238	0.48533	2.29896	1.66718	3.63381	0.57488	0.000338	1.5819	1.37311	1.96281	3.30046	1.4457	1.35906
batch2_S067	S067	LA		1.02822	0.90998	0.85627	0.84526	0.33644	2.05248	1.8063	0.02562	4.81759	0.95329	0.60245	0.84709	1.06739	0.87224	0.70475	1.21666	1.07569	1.03129	0.43605	0.94829	1.50489	0.28784	0.06458	0.69783	1.335	1.89159	1.02249	0.24264	1.66786	2.14659	0.88012	1.04389	1.19621	0.79999	0.97867	1.44593	1.38184	0.76972	0.43345	0.03395	1.19968	1.00356	0.71201	0.18566	0.12199	1.86809
batch1_S068	S068	HC		1.26241	0.87997	2.65913	2.64429	0.71335	0.45787	1.76322	1.60475	0.107	1.42035	1.33172	0.941	1.96338	1.24276	0.73546	1.02633	1.00369	1.24749	1.04903	0.7745	2.44248	0.34049	11.9586	1.68877	0.59244	0.49426	0.9738	1.3061	0.90675	1.82682	1.25436	1.18862	1.50663	0.92498	3.00053	2.60975	1.73823	0.94931	0.37634	0.44775	0.62879	1.66606	0.49153	2.21115	0.05876	1.27853
batch1_S069	S069	LA	EGFR-wild type	1.0021	0.96828	0.99774	1.01055	0.70217	0.71569	0.72201	1.14003	8.22131	1.38055	1.09464	0.87022	0.91246	0.86585	0.81484	0.78233	1.107	1.64258	0.61294	0.87061	1.53772	0.33559	0.28998	0.11503	0.703	0.67465	0.91208	0.89742	1.05026	3.17718	1.09762	0.99972	0.4792	2.43748	1.04726	0.54437	0.62435	0.25871	0.68479	0.24426	1.03369	1.19308	0.78955	0.0331	0.46192	1.23738
batch2_S070	S070	BN		1.12798	1.15303	0.46582	0.47038	1.28471	0.57684	1.00964	0.11976	0.97429	0.88259	1.1258	0.77825	1.1481	1.00709	2.3213	1.11175	0.94895	0.8212	0.4923	0.92738	0.52643	0.7496	0.08266	0.05457	1.02653	0.44167	1.22829	0.36968	0.92681	0.31046	1.03821	0.97013	1.03599	2.07586	1.04768	1.42739	1.16641	0.03449	1.0572	0.18652	0.95454	0.97094	0.62588	2.72611	2.1788	1.21257
batch1_S071	S071	BN		0.58804	0.71345	1.19613	1.20541	1.45433	0.83277	1.49688	0.20177	0.84471	1.24437	0.87458	1.01931	0.86821	1.24323	1.14505	0.92691	1.02552	1.5418	0.64657	0.61727	1.78421	0.45494	0.43874	0.04506	1.45328	0.91769	1.36667	0.54754	0.99411	0.31659	1.30567	0.75747	1.04585	1.01537	0.68504	0.99633	1.01106	0.20397	1.43493	0.53722	1.11797	1.11297	1.50137	0.0779	0.40601	1.08939
batch2_S072	S072	BN		0.99975	0.84995	1.32194	1.3111	1.80549	1.51139	1.83984	0.34236	0.53318	1.119	0.66925	0.6086	1.13273	1.03733	3.52092	0.95949	0.70029	1.45752	0.65974	0.78352	0.12611	0.26061	0.000886	0.33253	1.5224	3.57412	1.52441	0.21466	1.02986	0.04237	1.23334	1.1591	0.98868	0.99179	0.56192	0.71092	1.02251	2.86657	1.89361	0.02086	1.32264	1.16671	2.04185	1.95086	3.81017	1.15126
batch2_S073	S073	BN		1.01851	1.18081	0.57911	0.5576	0.51075	0.27702	0.40129	0.00477	0.47881	0.97947	1.05174	0.91726	0.67005	0.74467	0.76663	0.89474	0.86923	0.74468	0.47607	0.99332	0.49307	0.89276	0.04499	2.95008	0.53121	1.26042	1.6077	1.13557	0.72971	0.03636	0.73964	1.05777	1.09651	0.33196	0.59302	1.28581	0.58536	0.20081	0.75018	0.28316	0.71056	0.92591	0.59666	0.1678	0.01927	0.75841
batch2_S074	S074	HC		1.27151	1.04719	1.11848	1.10897	0.66206	0.49691	1.2381	0.01737	1.80165	0.87976	0.94791	1.08084	1.22935	1.35643	0.73239	0.88536	1.05793	0.96562	1.17108	0.69424	3.70498	1.19659	0.04228	1.28185	0.77345	0.56917	1.00186	0.81128	0.95862	1.20109	1.40989	1.13689	0.99238	1.90888	0.61063	1.36944	1.12741	0.09547	2.42362	0.51545	0.77817	1.32637	0.30261	0.01825	1.4226	1.87022
batch2_S075	S075	HC		1.09873	1.48193	0.06015	0.11434	1.13503	0.71328	0.62317	1.86131	6.99591	0.89927	0.73319	0.86237	1.17745	0.60253	0.72366	1.11797	1.07439	0.56404	1.12103	1.06488	1.43385	2.30483	4.20226	0.03621	1.01589	2.99037	1.32852	0.63121	1.06532	1.12227	0.56348	1.01269	1.50054	1.28492	0.85621	1.42827	1.10706	6.95972	3.2992	13.2657	0.97813	0.69333	1.07778	0.87692	1.24306	1.81399
batch1_S076	S076	LA	EGFR-wild type	0.91892	0.71755	0.60165	0.51885	1.12078	0.26367	0.81571	2.39343	4.90263	0.90712	1.40548	0.80619	0.82441	0.80645	0.70236	0.94282	0.6266	0.67241	0.56785	0.87753	1.56297	0.12557	1.02809	0.22422	0.88477	0.81432	0.67207	0.51295	0.85754	0.06028	0.84074	0.53104	0.7165	1.14849	0.47965	0.89766	0.42648	0.58371	1.15549	0.07948	0.89743	0.78986	1.22114	0.38889	0.17774	0.57334
batch1_S077	S077	HC		0.88677	0.99719	0.63055	0.63055	2.05607	0.90869	1.73465	0.0749	3.7448	1.29637	0.97707	0.93073	1.67621	0.88609	0.82869	0.96121	0.99027	1.15555	0.87204	0.5581	0.46515	0.09382	1.04806	1.1597	1.20238	1.6686	1.17941	1.70682	1.2211	0.31374	0.80175	1.09338	1.21465	0.67976	0.41353	1.3548	1.17709	0.48259	0.72704	0.29779	1.18826	1.37623	2.84002	0.2241	0.2575	1.15445
batch2_S078	S078	LA	EGFR-wild type	1.09102	1.01194	1.86797	1.86797	2.06838	1.73645	2.34387	0.1378	0.42	1.0536	1.10455	0.91062	1.20853	0.77849	1.44766	1.33008	0.82476	0.80362	0.25205	1.13254	0.34684	0.03823	0.03833	0.74714	1.2596	2.26957	1.13926	0.54897	1.00516	0.10775	0.76253	1.01097	1.00332	1.31544	0.72819	0.9298	2.00763	0.05572	0.35256	0.000338	2.38253	0.78991	1.63741	2.52712	0.15188	2.16982
batch2_S079	S079	BN		2.36132	1.34276	1.80213	1.80213	1.35171	0.97939	2.39128	0.50361	0.40016	1.00994	1.37628	0.77534	2.29597	1.08951	1.03481	1.06427	0.89443	0.75785	0.47338	2.40494	0.65085	0.50776	3.30804	0.01878	0.88066	0.86382	1.15425	0.994	0.89145	0.27626	0.92546	1.07054	1.16164	0.90512	1.06696	2.49445	1.73851	0.17667	1.25384	0.68684	0.8028	0.94099	0.52335	3.0357	0.57319	2.50301
batch2_S080	S080	BN		1.02332	0.94608	1.89885	1.89885	1.4122	0.63163	1.57438	0.34682	1.08405	0.90673	0.70372	0.68543	0.71909	1.03879	0.65193	0.84739	0.73706	0.66275	0.47537	0.86308	0.80211	1.23286	0.28332	10.4437	1.31751	2.18825	1.11406	0.4378	0.97162	2.07976	0.99666	0.99423	1.02192	1.85467	3.07543	1.21265	1.04298	1.28034	1.12227	1.84088	1.16382	1.45944	1.27761	3.42377	0.63328	1.0878
batch2_S081	S081	HC		0.57871	1.0699	0.12657	0.12657	1.26346	0.44222	0.80439	4.04155	1.25316	1.11258	1.46588	1.25175	1.09258	0.71091	1.10197	1.07357	0.96816	0.89603	1.67371	0.94188	0.48809	0.61053	3.99155	0.31499	1.03435	0.72166	1.33793	1.1418	0.95364	1.33828	0.74863	1.09523	0.97391	1.018	0.46496	1.07934	1.10631	1.10356	3.15591	0.24981	0.69052	0.91575	0.37849	0.95853	0.90351	1.79496
batch1_S082	S082	BN		1.25012	0.93551	0.80001	0.65797	2.18927	1.93489	1.25105	0.66123	3.94108	0.9532	0.73028	1.01383	0.96375	1.19923	2.53635	1.00577	1.08942	0.8838	0.46728	1.24483	1.01094	2.43987	0.28652	1.3012	1.04157	1.78114	0.95697	1.15818	1.14906	0.87458	1.16082	0.72448	0.70883	0.47881	0.76633	1.11463	1.56697	0.0482	1.37004	2.61407	0.98412	0.69986	1.84422	1.70872	0.001246	0.53333
batch2_S083	S083	HC		0.66208	1.1329	0.41309	0.44829	1.28904	1.51917	0.91924	0.75489	0.23048	0.74622	0.82339	1.13792	1.04994	0.73025	1.20336	0.95722	0.87924	0.74975	1.76632	0.70658	0.47473	0.4341	0.38622	0.20971	1.22598	1.36269	1.18936	0.74971	1.1579	0.18098	0.6781	0.92811	0.90475	0.84421	2.40458	1.16171	1.20914	1.77715	1.91822	0.12957	1.29181	0.70774	1.80846	0.45762	7.41354	0.97847
batch1_S084	S084	BN		1.54748	0.89885	2.09675	2.18231	0.6716	1.36703	1.80803	2.3039	1.56192	0.9678	0.84527	0.95312	1.32576	1.1804	0.65784	0.90795	1.04812	0.87475	0.61644	1.711	0.50656	0.34695	0.6988	0.39687	1.17544	0.61792	0.79765	0.66925	1.17718	1.8251	1.17199	0.87072	1.11884	1.23654	1.68858	1.04321	1.29338	3.14046	1.26088	0.89912	1.45545	1.70534	1.35258	2.34684	1.31093	1.28066
batch2_S085	S085	BN		1.0567	1.14244	0.79904	0.79904	2.12182	1.01471	1.22566	0.34774	0.70494	0.89368	0.58593	0.87028	1.18957	1.17009	1.21178	1.00772	0.89529	0.93766	0.68867	0.54224	0.21037	0.05776	1.2705	0.3498	1.07948	0.82756	0.95826	0.26016	0.86136	0.06341	0.92855	0.97045	0.96379	1.27411	0.42898	1.17283	2.16926	0.48694	1.2575	0.00477	0.96794	1.09026	0.47761	1.90783	1.35505	1.22816
batch2_S086	S086	HC		1.22863	1.04457	0.54792	0.54792	0.97135	0.56026	1.23457	0.00659	4.02597	0.98861	0.49306	0.82153	1.34077	1.10359	1.01856	1.05396	0.7546	1.25987	1.38118	0.95916	1.62406	0.57832	0.03837	0.23022	1.00335	1.46199	1.57785	0.45111	0.95213	4.86266	1.13084	0.9932	1.02592	1.69176	0.72883	1.76616	2.46111	0.06255	3.16153	2.11944	0.94555	1.12051	0.89794	0.28214	0.52714	2.35279
batch2_S087	S087	LA	EGFR-mutant	1.01335	0.76015	1.74964	1.75642	1.05244	0.29418	1.24919	0.31504	1.41471	1.08859	1.26694	1.01971	1.0847	0.97998	1.21588	1.59502	1.08836	1.55286	0.34979	1.02299	0.32313	0.36141	0.66194	0.88009	1.12275	1.6415	1.58648	1.14659	1.17365	0.95346	0.91794	1.24436	1.31191	1.99717	1.35768	1.04753	0.63201	3.86546	0.28049	0.43493	1.25314	1.06184	1.21835	0.19574	0.001246	2.06837
batch2_S088	S088	LA	EGFR-mutant	0.96056	0.85023	0.99739	0.92546	0.76898	0.65608	1.33959	4.31944	1.03817	1.33076	1.88181	0.70829	0.55591	0.91597	3.14895	1.09888	0.86348	0.94937	0.50021	1.00352	0.87955	0.65592	5.81163	0.000476	1.4525	1.83317	1.14976	0.46601	0.99044	4.82415	0.89341	1.08226	1.02787	1.98506	1.69472	1.26803	0.71068	0.002484	0.49395	0.03163	2.18772	0.91815	1.70741	0.08196	0.001246	1.57814
batch2_S089	S089	HC		1.10751	1.16832	1.17023	1.17023	1.76723	3.12189	1.13718	0.80392	1.39248	0.76863	1.37687	1.02232	1.10719	0.87893	0.76526	1.07681	0.92248	0.65949	1.39102	0.88537	0.20139	0.79799	1.98991	0.72782	1.05402	0.49682	1.35723	1.09416	1.16834	1.75487	0.82545	0.92276	1.08588	1.37757	0.99718	1.25279	1.77027	1.17344	1.65007	0.17123	0.82651	0.78624	0.4947	4.35084	1.27178	1.65814
batch1_S090	S090	BN		1.92095	1.01201	3.01342	2.99051	1.33583	0.39449	2.03889	0.19365	1.74031	0.9485	0.59305	0.88322	1.83182	1.40317	0.70842	0.78908	0.68682	0.78372	0.69167	1.48656	1.45121	0.09447	0.06252	0.23224	0.71725	1.25558	0.67509	0.68568	0.87308	1.30198	1.31492	0.82934	1.0767	0.91947	0.46903	2.1532	1.11699	2.19084	1.50707	0.35374	0.96592	0.62447	0.6126	0.08356	0.001246	1.92557
batch2_S091	S091	HC		1.00758	1.39499	0.55122	0.53782	0.71464	0.18542	0.48559	0.41549	0.52757	0.81938	1.35707	1.08624	0.96201	1.11912	2.46133	1.04769	0.90687	0.56959	3.02476	0.86413	0.33568	0.73669	0.25397	0.31492	0.71914	0.91464	1.01281	1.27791	0.95151	0.68319	1.00415	0.87891	0.60224	0.5496	0.36688	0.66104	1.13024	0.002484	2.38599	1.5246	0.61482	0.42424	0.39292	0.18587	1.71553	1.80626
batch1_S092	S092	LA	EGFR-mutant	1.09363	0.66606	0.83146	0.83146	1.50618	0.43815	0.95043	3.4721	1.66871	0.77952	0.89097	0.97874	0.99496	1.05077	0.46454	1.14087	0.87231	0.89946	0.94379	0.66305	0.60586	0.29826	1.53284	0.01909	1.21929	2.74563	0.77961	1.40045	1.15195	0.74694	1.13379	0.8066	0.76906	0.80537	2.76638	0.95009	0.66027	1.09486	0.98657	1.71286	1.1209	0.91389	2.32196	1.41816	1.37178	1.08364
batch2_S093	S093	HC		0.94782	0.92763	0.7971	0.82521	1.4362	1.08601	1.45698	0.69303	1.75833	0.72415	1.14172	0.73221	1.03961	0.90019	0.88815	0.88478	0.91876	0.65276	1.29787	0.89	0.1207	1.38281	0.40836	0.30165	0.80063	0.43023	0.79617	0.78415	0.92671	1.06149	0.84325	0.75141	0.83422	1.46876	1.05198	1.1096	1.28697	0.33094	3.12043	3.00511	0.78331	0.79231	0.39278	3.91448	1.67911	1.52049
batch1_S094	S094	HC		1.29007	1.20417	1.48164	1.48164	1.34158	0.28804	1.52999	0.58661	0.62447	1.2487	2.01294	1.10832	1.88177	1.10936	0.68038	1.06264	1.45463	1.29181	0.85753	0.4821	0.55363	0.52243	2.36852	0.04807	0.72152	0.6838	0.97024	1.13275	0.8288	1.95453	1.36013	0.80477	1.20454	0.89655	1.01035	1.52573	1.02134	2.47525	0.63885	2.21188	0.93979	1.05815	0.15932	3.04255	0.25438	0.92602
batch1_S095	S095	HC		1.04433	0.90274	0.59506	0.66569	0.58959	0.2975	0.55282	0.65753	1.24955	1.44713	0.85162	0.85846	1.77885	0.93972	0.5405	1.01607	1.13147	1.4643	0.73364	0.95079	1.28769	1.12529	2.55523	0.56452	0.73297	1.89372	1.40123	1.91438	0.91959	0.56039	0.98212	1.10393	1.59684	0.44542	0.64237	1.42894	0.91257	0.1204	0.39888	0.39417	0.54021	1.00735	0.91887	0.38501	0.0266	0.72455
batch2_S096	S096	BN		0.94403	0.79814	0.89328	0.89328	1.03689	0.25958	0.83187	0.90815	0.34846	0.97638	0.90021	0.72989	1.00147	0.94557	0.62993	1.23129	0.71177	0.63204	0.47808	0.6521	0.23172	0.12488	0.09594	0.42815	0.99832	3.74412	1.32512	0.66749	1.0874	0.51802	0.84795	0.95055	0.65732	0.93775	0.79443	1.26801	0.70363	1.16123	1.16155	0.16317	1.19706	0.85862	1.02014	1.77936	0.46252	1.04616
batch1_S097	S097	HC		1.10465	0.92495	1.33126	1.33126	1.57236	1.4802	1.69952	0.72662	0.75013	1.48741	1.41751	1.02435	1.83951	1.22015	1.40071	1.00464	1.23575	1.40354	0.97427	0.76739	0.81842	0.48021	0.18203	0.20381	1.1591	0.94883	1.10436	1.2442	1.04162	2.50115	1.29489	0.98761	1.28669	0.55626	1.19581	2.55175	1.50449	0.5724	0.35148	1.07338	1.20242	1.15838	0.70264	2.1822	0.29777	1.48574
batch2_S098	S098	HC		1.01202	1.26909	0.33577	0.3778	0.78901	0.26299	0.34349	0.48176	4.50965	0.82036	0.62069	1.25222	1.02247	0.64834	0.91632	1.18197	0.95025	0.54715	1.47948	0.94231	0.78053	0.57647	2.0725	0.54374	0.9536	1.33157	0.80988	0.27586	1.00247	0.45349	0.68937	0.95828	0.84509	1.66743	1.47257	1.00048	1.98518	2.91069	1.88254	0.92963	1.41862	0.5473	1.16091	4.12101	0.84622	1.73168
batch2_S099	S099	HC		1.04011	1.3977	0.66761	0.68037	1.20415	0.58772	1.15457	1.09293	1.32611	0.86127	0.78676	0.93724	1.12172	0.79583	1.19524	0.89752	1.02603	0.46042	1.57457	0.99674	0.72876	0.57693	3.81059	0.13874	1.09183	0.51614	1.0582	0.3731	0.8027	0.55956	0.76537	0.8528	1.1428	1.03496	0.99608	1.11818	0.98345	0.52279	2.80068	0.26437	0.93457	0.89652	0.44886	3.17139	0.64884	1.77145
batch1_S100	S100	LA	EGFR-mutant	1.39341	0.74503	1.66107	1.66107	1.37084	0.5448	1.80117	0.00688	2.51205	0.77237	1.3943	0.67113	1.35029	1.34665	0.60343	0.76418	0.84005	0.72509	1.19221	1.32273	0.22879	0.06797	0.000886	0.00575	1.03099	0.64478	0.67298	0.39389	0.91882	3.30022	1.55266	0.50663	1.00661	1.40043	2.32824	1.31913	0.9095	0.89379	1.01452	0.000338	0.82215	0.99466	1.09247	1.22208	0.26829	1.50852
batch1_S101	S101	HC		1.20915	0.72897	3.11451	3.11451	1.13979	3.64888	2.59583	1.21248	0.66019	1.37033	1.14219	1.07407	1.93792	1.30645	0.98224	1.03567	0.92874	1.99854	0.92775	1.0981	0.09252	0.09021	1.43474	0.00509	0.84719	0.54209	1.00609	2.54007	0.78025	2.2198	1.52421	0.94743	1.27095	0.3281	0.43566	3.04842	4.46892	0.36123	0.43787	0.04897	0.82899	1.35946	0.36348	8.34604	4.60541	1.38074
batch1_S102	S102	HC		0.71501	0.85139	1.60633	1.65302	1.36297	0.30873	1.45924	0.35626	0.03081	1.07961	1.78131	1.03851	1.85533	1.1795	0.64237	1.17375	1.16131	0.97734	1.06041	0.91287	1.34948	0.37865	0.13546	0.02035	0.903	0.73752	0.99561	1.17831	0.91494	1.15275	1.17796	0.93677	1.23072	1.53411	0.40183	1.81457	0.7687	5.62849	0.52184	0.38965	0.84665	1.31917	0.31287	0.57534	3.00264	1.332
batch2_S103	S103	BN		0.50686	1.20525	1.00174	0.95802	1.42136	1.48805	1.11538	3.09998	2.13013	0.84198	1.90183	0.75536	1.04841	0.95678	1.97311	1.05926	0.7272	0.72969	0.68479	0.45633	1.1235	0.60729	1.02981	3.30044	0.92214	0.80815	1.32847	0.47379	0.91516	0.3076	0.76248	0.89926	0.76194	1.4344	1.79955	0.748	0.85224	1.06507	1.51133	2.1134	0.81913	0.86221	0.72542	1.70857	0.17469	0.5852
batch1_S104	S104	HC		0.47822	0.77896	0.78437	0.60358	1.02413	0.8596	1.0094	0.71744	1.12502	1.22657	0.63892	1.00003	1.42171	0.96971	0.53689	1.0425	1.07119	0.72546	1.45878	0.57955	0.16216	2.55176	0.49159	0.5892	0.86404	0.44667	0.86795	0.72291	1.10064	0.25745	1.08197	1.04635	1.39518	1.15304	0.96345	1.43587	0.90284	1.47147	0.49554	2.11411	0.95099	1.14695	0.46929	1.87071	1.15448	0.86425
batch2_S105	S105	LA	EGFR-wild type	1.19631	0.72686	1.30019	1.32994	1.3242	0.62967	1.9062	0.49821	0.79411	1.11077	1.22278	0.82019	1.23751	1.01953	1.47043	1.09891	1.06333	0.76136	0.49608	1.30988	2.9768	0.4008	0.27442	0.84657	1.4139	3.10834	1.48408	0.93024	1.2111	1.44048	0.9299	1.25278	1.24889	2.12688	1.26997	1.71519	0.98944	0.02948	0.31971	0.84511	1.34938	0.74299	1.80367	0.02072	0.60774	2.15497
batch1_S106	S106	BN		1.15929	0.68283	1.81781	1.76318	2.34051	1.45746	1.57744	0.55956	16.5456	1.22924	0.90644	1.02341	1.00041	1.18357	0.59478	0.82894	1.01413	0.99926	0.57884	0.5069	2.51987	3.98731	0.19777	3.04833	1.18094	1.27132	1.22661	1.04097	0.91669	4.48776	1.0918	1.29885	1.5843	1.09554	1.58876	1.11845	1.47043	0.98982	1.35536	3.56474	1.17679	2.09842	1.508	3.57988	0.03229	1.10107
batch1_S107	S107	BN		1.20646	0.91129	2.74981	2.74981	1.46865	0.39899	2.08057	0.52112	0.6756	0.9774	1.17973	0.98786	1.03172	1.1271	0.55275	0.84409	0.85503	1.99918	0.46733	0.66405	0.96411	0.10982	0.15399	0.20541	1.04696	1.11167	0.72855	0.33751	0.7071	0.13793	1.08272	0.62632	0.6271	1.08638	0.46152	1.28529	0.91069	0.43204	1.57806	0.0234	1.02045	1.43245	0.63768	1.56678	0.09465	0.63673
batch1_S108	S108	BN		0.62321	0.75443	1.64842	1.57885	1.55956	0.90877	1.30522	0.26384	1.83224	1.15478	0.79864	0.96501	0.97491	1.24466	0.91904	0.84727	1.1989	0.83626	0.84045	0.75788	1.3081	1.18651	0.28464	0.96653	1.12283	0.55336	1.06162	1.0784	0.95815	0.60866	1.23141	0.78574	1.08398	1.01064	0.46086	0.82153	0.85438	1.68669	1.24182	0.08457	1.25685	1.05857	1.5631	2.02574	0.0732	1.04679
batch2_S109	S109	HC		1.01681	1.1399	1.05693	1.05693	1.20989	2.48568	1.60337	0.02245	3.10252	0.99291	0.67009	0.9588	1.0978	1.13196	0.41136	1.13919	1.08773	0.54591	1.55086	0.48557	0.96106	0.75381	0.0086	1.48437	1.0263	1.10912	1.29736	0.6807	1.32132	1.46337	0.96066	0.94846	0.99935	0.78831	0.20058	0.68993	1.24594	0.37102	1.42717	0.19333	1.00832	0.42197	0.54101	2.00648	0.50248	1.79507
batch2_S110	S110	HC		0.75301	1.24056	1.05953	1.08811	0.73159	2.29615	1.24235	3.12853	0.59418	0.91237	0.91725	0.97803	0.67077	0.86528	2.16608	1.05248	1.08353	0.58689	1.65821	1.00391	0.89485	0.29382	2.14904	0.2372	0.72081	1.80267	0.88158	0.99421	1.10339	0.72418	0.75741	0.94348	0.81763	1.49068	0.71376	0.83999	1.54232	0.002484	1.99242	0.86572	0.60673	0.8992	0.49566	0.54305	3.51914	1.09504
batch1_S111	S111	HC		1.69325	1.1727	0.97894	1.01537	1.23569	0.77536	1.76219	0.46715	0.5889	1.07379	0.79474	1.07819	2.65921	1.09819	0.84818	1.06117	1.36631	1.04921	1.11177	0.53677	0.52322	0.92943	1.88349	0.19178	0.98253	0.50928	0.85694	0.60785	1.02837	0.40674	1.35507	0.80061	1.27837	1.9339	0.65431	3.58688	0.9101	1.83497	0.39392	0.422	0.90978	1.18026	0.46284	2.83565	0.02734	2.03711
batch1_S112	S112	HC		1.13597	1.48205	2.34684	2.34684	0.93586	0.68954	1.59894	1.15831	1.09742	1.20049	1.90425	0.95089	1.87281	0.93435	0.80173	0.95413	0.93232	0.9102	0.88012	0.79038	2.10462	1.21327	0.17102	0.78971	0.62526	1.73384	0.85117	1.03853	0.71166	1.12589	0.96831	0.95012	1.01031	1.32866	0.95573	2.33779	1.11562	0.04448	0.48427	0.82247	0.59477	1.07141	0.467	1.0291	0.26185	1.31902
batch1_S113	S113	HC		1.11556	1.21808	0.71075	0.74167	1.32621	0.91803	0.80453	1.84019	10.2693	0.99044	0.83924	1.0045	1.76969	0.91809	0.33067	1.15172	1.24383	0.69261	1.13615	0.9108	0.39334	0.39044	1.8693	0.01718	0.95845	1.47607	0.86751	1.51001	1.44832	1.29798	1.01345	0.91381	0.73164	0.44341	0.62857	2.40051	1.13183	1.61091	0.60991	0.24639	1.294	1.16443	1.60569	3.54253	2.49005	1.32978
batch2_S114	S114	BN		0.94743	0.68583	0.60192	0.60192	1.34655	0.34941	1.364	0.94166	1.00341	1.06424	1.4686	0.68553	0.98935	1.15391	1.12971	1.00834	0.94908	4.09265	0.63722	0.97402	5.54157	3.59913	1.23619	0.27559	1.5348	0.61558	1.10595	0.51963	1.06103	2.82009	1.14493	1.06675	1.0328	1.54179	2.72884	0.67093	0.94873	0.19021	0.65848	2.05211	1.20516	1.50257	1.34896	0.78186	2.22606	0.65146
batch2_S115	S115	HC		1.09466	1.50184	0.58762	0.5684	1.48483	0.6274	1.22228	0.67344	0.5258	0.8599	0.70589	1.0676	0.66724	1.01705	0.83489	0.93689	1.10244	1.01457	1.008	1.04512	0.43601	0.12636	1.36638	0.42388	1.0228	1.79541	1.1016	0.88791	0.79948	0.58162	1.01698	1.02251	0.90071	2.36693	0.39686	0.92703	1.39945	0.55537	2.38875	0.4152	0.94346	1.59702	0.66176	0.47175	2.1161	2.05504
batch2_S116	S116	LA		1.36428	1.01422	3.35731	3.4452	1.20558	0.34901	1.87502	0.09659	0.44984	0.84374	1.04156	1.02744	1.48307	1.56376	0.70223	1.09419	1.13662	0.8268	0.32228	1.54468	0.79898	0.81355	0.0285	0.0263	0.63706	1.82581	0.84816	0.74349	0.82379	1.89086	1.65236	0.99094	0.90012	1.60734	1.36924	1.9414	0.64102	0.59402	0.33475	0.11765	0.83335	0.63928	0.73085	0.20423	0.001246	1.67375
batch1_S117	S117	BN		4.47149	1.52806	1.63305	1.5843	0.66199	1.51752	2.86634	0.38365	5.18243	0.95062	0.51151	0.92287	3.26994	1.45176	1.19149	0.77216	0.96927	1.00225	0.38108	3.12852	1.67934	0.31532	0.0642	0.45428	0.62074	1.48911	0.82623	0.38372	1.03185	0.28788	1.75515	0.86371	1.36993	0.8082	1.84297	4.7038	0.99438	0.52006	1.13829	0.18622	1.07622	0.95568	0.68928	3.60293	0.08493	3.56635
batch1_S118	S118	HC		1.63198	0.84259	2.60233	2.58247	0.56853	0.75	2.8813	0.00976	0.92057	1.07869	0.57635	0.86258	2.88411	1.45288	0.78467	0.79305	0.82939	0.96085	1.79057	1.24767	2.38927	0.29849	0.000886	3.44678	0.69673	1.52874	0.46856	0.38423	0.87662	0.12476	1.79523	0.83372	1.71025	1.12581	1.17103	3.71387	1.08752	0.23899	0.35281	0.01413	0.61621	1.53168	0.58738	0.99062	0.001246	1.20997
batch2_S119	S119	HC		0.98419	1.12326	0.62029	0.62029	1.28524	1.02638	0.89329	0.60074	0.54936	0.78257	1.02601	0.83115	1.09637	0.65658	0.63983	0.89474	0.92425	0.44111	0.98045	0.87983	3.87307	1.09286	0.5593	3.0819	1.35084	0.71436	0.8358	0.7682	0.80111	0.55766	0.52169	0.83471	0.70555	1.76776	0.83086	0.69055	1.0084	0.94321	2.17373	0.06234	1.65129	0.7156	0.57797	3.76783	0.66835	1.81593
batch2_S120	S120	BN		1.14435	1.07788	0.42395	0.42395	1.03434	1.04108	1.15659	1.64962	1.18725	0.8809	1.07721	0.81265	1.20865	0.82818	4.56264	1.15914	0.73691	1.31646	0.6937	1.10002	0.84958	0.40606	2.01005	1.35326	0.79837	1.81511	1.37171	0.41575	0.91202	0.64028	0.87811	1.1216	0.961	1.66753	0.95451	1.40179	1.32843	0.6675	0.62547	0.69409	0.67988	0.9457	0.63482	1.65257	0.57553	1.10667
batch2_S121	S121	HC		0.7268	1.4984	0.97027	0.97027	1.22404	1.29065	0.77344	0.09715	0.56338	0.91675	1.02168	1.23273	1.14433	1.07921	1.11948	1.12083	1.10132	1.1617	1.59128	1.01717	1.51352	0.5639	0.08191	0.19453	0.86573	1.30799	1.16896	1.2073	0.85566	0.38634	1.00343	0.97841	1.18792	0.68975	0.3051	1.35942	1.08162	0.82392	2.09676	0.0571	0.79845	0.71566	0.78197	1.26408	4.16753	1.66985
batch2_S122	S122	BN		0.89796	0.80814	1.10029	1.10862	1.90167	2.45686	1.49168	2.59956	3.78965	0.85449	0.81125	0.54658	1.01588	0.9886	0.36964	0.91225	0.59394	0.64276	0.78855	0.93218	2.60749	0.7918	2.14583	0.09289	0.96195	1.86237	0.76107	0.50836	0.7301	1.66595	0.71828	0.97021	1.11305	1.07018	0.06136	1.38354	1.21138	1.14081	0.60635	2.77455	1.1211	1.06225	0.52482	2.57292	0.48013	0.97141
batch1_S123	S123	HC		2.61104	1.47149	0.9341	0.92526	0.87664	0.74703	1.95353	1.25241	0.28342	1.65085	0.84232	0.95478	3.8204	1.1524	0.84012	0.95569	1.10728	1.6023	1.32569	1.20598	1.55918	0.06976	1.3661	0.00485	1.03375	1.31461	1.20402	0.63811	1.12861	0.43247	1.49064	1.24734	1.47005	1.1917	1.75009	6.60768	1.46346	0.5491	0.46994	2.13512	1.12944	1.24151	1.34229	1.75463	0.26764	2.50649
batch2_S124	S124	BN		1.34278	0.78518	1.1954	1.1954	1.80894	1.5866	1.42724	2.75084	12.4018	0.89788	0.71385	0.91309	1.37998	1.03805	1.07919	0.97235	1.1124	1.01351	0.50184	1.25465	2.80246	0.61337	1.51831	0.17717	1.37023	1.19282	1.47423	0.53372	1.24392	1.81703	0.85158	1.17337	1.05085	1.87763	0.72265	1.05481	1.46586	0.37889	0.70606	1.20979	1.09893	1.10143	0.81481	1.42209	1.33582	1.38591
batch2_S125	S125	HC		1.35428	1.10847	1.00229	1.03206	1.90603	0.66765	1.90321	4.22756	1.79987	0.82404	0.9643	1.07473	1.42371	1.08302	0.63796	1.03272	1.17756	1.66304	1.93494	1.02548	0.77948	1.21848	3.04148	0.40079	1.42804	1.43898	0.96873	0.55977	1.1444	1.61985	0.95851	0.99762	1.02286	1.64785	3.23499	1.15404	1.3493	0.92638	1.53753	5.74779	1.19701	0.77225	1.2381	2.09288	1.63853	2.15711
batch2_S126	S126	BN		0.88167	1.05091	0.32457	0.37391	1.26046	1.06776	0.8402	0.23225	0.40259	0.79386	0.88975	0.94492	0.93447	0.87144	1.07043	0.9848	0.72055	1.0739	0.55796	0.59797	0.36382	0.28964	0.69225	1.15928	0.9702	0.49176	0.89306	0.32351	0.80319	1.8446	0.86581	0.89706	1.03463	1.35376	0.56095	1.24336	1.05038	0.30969	1.10484	0.19894	0.58143	0.74747	0.27897	2.02816	2.18257	1.06607
batch1_S127	S127	BN		1.27582	1.23185	1.62079	1.65105	1.56596	2.018	1.39623	0.01544	3.75946	1.29278	0.94235	0.99573	1.1166	1.16558	1.12154	0.83533	1.10018	0.89593	1.03688	1.5199	10.9257	1.30384	0.00841	0.07657	0.95008	1.90191	1.12949	0.63586	0.74447	1.69438	1.03663	0.87026	1.02151	0.88858	1.91957	0.71503	1.75993	0.61598	0.97846	0.06346	0.90713	0.89791	0.8038	2.62013	0.07952	1.14157
batch1_S128	S128	BN		1.24124	1.05498	0.87008	0.78067	0.98048	1.43577	0.94283	1.54967	3.67366	1.05576	0.71829	1.11531	0.56975	1.03042	0.732	0.98146	1.22458	0.73139	0.74331	1.34876	0.04818	0.26507	0.62125	0.40833	0.87527	0.48294	0.95105	0.74596	0.81348	2.89206	0.96345	0.6997	0.88262	1.25563	1.14305	1.41854	1.41915	0.66367	0.73047	0.34169	1.12296	0.9557	1.52754	2.54606	0.14106	1.42907
batch1_S129	S129	HC		0.57666	1.02231	1.60725	1.5381	1.86424	0.80304	1.5709	0.05135	3.38267	1.12896	1.23205	1.04174	1.69391	1.12041	0.64374	0.97737	1.10066	0.87589	1.38767	0.8391	2.05355	1.91412	0.08801	0.05953	0.97724	1.90496	1.25017	1.38488	0.8799	2.17996	1.08444	0.79649	0.86568	1.24115	0.71107	2.77366	0.63899	0.41406	0.61548	0.38674	0.97235	1.31235	0.44395	2.04989	0.06653	0.6888
batch1_S130	S130	BN		1.77983	0.9827	0.56138	0.58313	0.99212	0.56479	0.86914	0.13702	4.33101	0.94752	1.00956	0.85728	1.68765	0.9001	0.58797	0.93236	0.98484	0.845	0.72883	0.91578	0.17005	0.39867	0.03127	0.04182	0.86069	1.78052	1.00629	0.98201	1.10909	1.04303	0.90958	0.77537	1.20152	0.59221	0.46591	2.04056	1.04346	1.96482	1.97194	1.05952	1.16435	0.6433	1.83287	7.13051	2.95986	1.76323
batch1_S131	S131	LA	EGFR-mutant	1.09081	0.82999	1.37557	1.31929	0.69401	1.70974	1.067	0.59694	4.34849	0.94521	2.24077	0.98827	0.99137	0.90586	0.35298	0.76458	0.97345	1.44372	1.17473	0.67864	0.5171	1.15201	0.20067	0.000476	0.81292	1.93627	0.77077	1.23412	1.03902	0.44714	0.87831	0.90709	1.54764	0.28711	0.26541	1.058	0.8788	0.002484	1.57709	0.82166	1.68674	0.45461	1.34033	0.68257	0.05921	1.14007
batch2_S132	S132	BN		1.03851	1.22266	0.84255	0.88619	0.78339	0.53566	1.14101	0.73527	0.56454	0.8422	1.46023	0.62929	1.08161	0.96532	0.68948	0.79131	0.82007	3.40393	0.63109	0.79634	3.3468	1.14842	1.16325	0.04266	1.16931	1.37507	1.09069	0.49434	0.664	3.51724	1.06023	0.89832	1.04641	1.38081	0.29618	0.77273	0.74544	0.002484	0.97321	4.00267	1.24956	1.27564	1.0165	0.17008	4.06645	1.09751
batch2_S133	S133	LA	EGFR-mutant	1.09307	1.13793	0.90563	0.88852	1.06332	2.88219	1.71587	0.92175	4.50884	0.9048	0.63577	1.26612	0.66844	1.09892	0.59608	1.07512	0.99036	0.90424	0.48566	1.21124	0.16913	0.18538	0.17213	0.62362	0.973	0.70271	1.09846	0.36546	1.32842	0.86951	0.73996	1.02677	1.33786	1.46509	1.55103	1.59731	1.26741	0.002484	0.5438	0.84153	1.16842	0.74355	1.087	0.6497	0.25358	2.22566
batch2_S134	S134	BN		0.76021	1.05504	0.53399	0.48944	1.04463	1.22946	0.86262	1.83333	1.25371	0.87736	0.70136	0.8821	0.79154	0.85298	0.67374	1.21013	0.7521	1.20025	0.43534	0.6713	1.68323	1.4179	3.01104	0.05892	1.00662	0.6219	1.15765	0.5358	0.9377	5.29154	0.9073	1.0218	1.09579	1.38052	0.22556	0.61047	1.08512	0.16764	0.91962	0.69537	0.85915	1.19688	0.63412	0.62919	3.14262	1.02641
batch2_S135	S135	BN		0.97075	0.74507	0.76426	0.76426	1.70004	0.4674	1.14029	0.43714	0.52625	0.97254	0.73034	0.53788	0.90863	0.97755	0.86097	1.08906	0.69059	0.71414	0.38705	0.84998	0.13379	0.31267	0.66058	0.59547	0.99132	2.70304	0.7336	0.46866	0.80227	2.32884	1.00609	0.89678	0.83407	0.82361	0.12784	0.60281	0.98809	0.20401	0.99774	0.08828	0.90668	0.82965	1.45494	2.10362	0.93237	1.08746
batch1_S136	S136	HC		0.94382	1.2799	0.49088	0.49088	1.19237	1.62861	0.8196	0.27053	1.53663	1.42591	1.76626	1.05849	1.7557	0.95745	1.92528	0.91444	1.11018	0.7163	0.87075	0.22506	1.79502	0.42871	0.34911	0.20388	0.84395	0.67734	1.21207	1.62737	0.93176	0.64477	1.00463	0.9149	0.94488	0.68524	0.45047	1.97784	1.1257	1.8058	1.01023	0.12484	0.75577	1.01224	0.32366	4.21997	0.37511	1.29638
batch2_S137	S137	HC		1.13537	1.56601	1.28288	1.26647	0.84815	0.38474	1.02554	1.37528	0.94713	0.99385	1.17884	1.10215	1.1246	1.02058	0.70005	0.84183	0.97976	2.20797	1.57412	0.57955	2.55304	0.85761	2.90796	0.6803	0.60486	0.93259	1.02132	1.00599	0.78238	0.36379	1.00033	1.00163	0.90282	0.89464	1.25327	0.79405	1.75051	1.26449	2.6758	3.41668	0.71898	0.91065	0.41189	0.14151	0.16394	1.69138
batch2_S138	S138	BN		0.52738	1.17246	1.44562	1.44562	0.68264	0.63624	0.47493	3.78857	0.98781	0.98532	1.93194	0.88152	1.20524	0.87786	0.83864	1.26246	1.26005	0.89798	0.73456	1.1434	8.10502	0.73518	2.99951	0.93405	0.51622	0.52839	1.23074	1.23757	0.86736	0.1139	0.92133	1.1037	0.97327	0.97041	5.15326	1.35138	1.34763	0.17035	0.64145	2.04528	0.55751	1.67084	0.21106	1.08984	0.27026	1.08828
batch2_S139	S139	HC		1.22702	1.318	1.52373	1.52373	1.22201	0.61053	1.70687	0.253	1.80323	0.96025	0.70255	0.82699	1.20212	1.36827	1.01571	1.08838	0.96522	1.14335	1.39296	1.11192	0.67497	0.31963	0.0671	0.01287	0.93212	3.38672	1.35078	0.76885	1.00676	1.55727	1.21304	1.11583	1.152	1.11734	1.11167	1.36145	1.34438	1.57867	2.95503	0.23184	0.80742	0.76466	0.5234	2.0026	0.8588	1.33631
batch2_S140	S140	BN		1.04221	0.90608	1.2107	1.13958	1.07436	0.28868	0.67062	0.0277	0.27549	0.89621	0.79068	1.03704	1.07195	0.97827	0.67621	0.86062	1.06231	0.77127	0.52292	0.51679	1.52179	0.40993	0.00968	2.49827	0.86091	0.64533	1.04174	0.45583	0.75969	0.03165	0.99077	0.96478	0.82598	0.58516	0.86926	1.19109	0.64746	0.64127	0.92208	0.13484	0.83961	1.30165	0.81797	0.51133	0.23764	1.17502
batch1_S141	S141	HC		1.20836	0.77411	1.2452	1.14628	1.14332	0.7185	1.4152	3.7986	1.6315	1.63714	2.39687	0.95024	1.86218	1.09153	0.91745	0.96764	1.15739	2.52069	1.23298	0.83244	1.32887	1.61675	2.60225	0.95648	0.7341	1.0741	1.1141	1.03465	1.07057	0.52143	1.27889	1.36154	1.58237	1.68658	2.28917	2.36178	1.39207	0.82793	0.67436	0.53705	0.75342	1.47767	0.80579	0.35641	1.09486	1.37824
batch3_S142	S142	HC		1.35141	1.12324	3.28097	3.36502	0.53713	0.36171	2.08015	0.14099	0.006014	0.9076	0.5962	0.94418	1.27471	1.26179	0.94394	0.89877	0.87518	0.75022	0.92382	1.3766	0.35802	0.16317	0.0261	1.46944	0.84629	0.98374	0.8208	1.08097	0.86499	0.07651	1.2702	0.97752	1.35923	1.39928	1.30226	1.72274	0.62252	1.82245	1.14871	0.05861	1.03709	1.01047	0.84638	0.14669	2.18208	1.49458
batch4_S143	S143	HC		1.14963	1.5816	0.86341	0.85838	0.82165	0.41379	0.77032	1.60798	0.73999	0.99677	1.07758	0.85734	0.77237	0.88911	0.7519	1.03592	0.73128	0.55216	0.83914	1.28196	2.48052	1.5255	0.65259	3.60754	1.12393	1.22146	1.15705	0.99361	1.26259	2.22507	0.86989	1.04073	0.81508	1.20797	1.66189	0.57371	0.71379	0.86159	0.78619	1.85165	1.11819	1.22522	0.98217	0.54173	0.79324	2.45594
batch4_S144	S144	LA		0.88889	1.25274	0.94922	0.93712	1.348	0.37571	0.99317	1.36455	1.22794	1.16338	0.68938	0.40068	1.00052	0.77585	1.61076	0.90478	0.70802	0.85402	0.91872	0.96095	1.64825	0.5099	0.25266	1.6727	0.5647	1.08959	1.46497	0.91962	1.03177	0.08117	0.7927	1.04236	0.80458	1.44599	0.80764	0.92131	0.72724	0.23538	0.80388	0.74825	0.78478	1.20937	1.27102	0.30902	1.62772	1.08566
batch3_S145	S145	BN		1.1479	1.04972	1.79457	1.79457	1.64416	1.72316	1.44632	0.57485	0.68854	1.43625	1.27185	0.97279	1.22967	1.45242	1.28085	1.20716	1.05371	0.83305	1.2007	1.1127	1.38071	3.92919	0.52374	1.16005	1.10379	0.97814	1.45543	1.38756	1.09039	2.31095	1.39397	1.06224	1.15884	1.50975	0.79689	1.26426	1.22323	1.45495	1.27119	1.29975	1.32182	2.60579	0.88948	2.20281	0.46951	1.17454
batch3_S146	S146	BN		1.03375	1.03957	1.20101	1.18581	1.64145	0.41232	1.30806	3.81876	0.69577	1.43139	1.04419	0.84477	1.18215	1.34377	0.45532	0.96562	0.73574	0.95254	1.65397	0.98027	2.49956	0.99474	1.40211	2.84106	1.16834	1.35008	1.15171	0.73904	0.94677	0.76031	1.50727	0.92867	1.23305	1.02412	1.78287	0.99657	0.87287	3.23203	0.91974	0.9259	1.26205	1.49894	1.25407	1.80633	0.39173	1.1219
batch3_S147	S147	BN		1.08358	0.91507	1.08192	1.08192	0.79412	0.18506	0.84951	0.04345	0.6348	1.22733	0.8469	0.81166	1.04951	0.99142	0.99061	1.29008	0.92311	0.97574	1.55011	0.91449	3.24343	0.84904	0.03994	1.29599	0.91177	0.89516	1.01846	1.16002	1.08093	0.74846	1.04845	1.03678	1.40484	0.88953	0.73977	1.15151	0.53231	3.05125	1.45075	0.58895	0.78049	1.88448	0.60078	1.91132	2.00072	1.05446
batch4_S148	S148	BN		0.84943	0.89257	1.47661	1.47661	0.97583	0.37548	2.61304	0.3238	4.34554	0.88174	0.76662	0.63092	1.06769	1.06201	0.44155	1.07779	0.50358	0.73321	0.91442	0.96426	4.57643	1.44838	2.14342	0.13979	1.32058	0.97796	1.11509	0.37267	1.09212	1.02561	1.13488	1.0662	0.73833	1.32093	0.85952	0.81581	0.90352	1.0099	0.4085	0.48323	0.77971	1.60464	1.0641	0.31772	0.70269	0.55777
batch4_S149	S149	BN		0.85438	1.14282	1.08065	1.10451	1.11399	0.31333	1.13514	1.51731	2.35016	0.95352	1.33896	0.60745	0.96889	0.87855	0.85609	1.12421	0.56481	1.44564	1.07183	0.95764	0.1018	0.61392	0.57918	0.34957	0.79346	1.36511	1.45191	0.59827	0.76725	0.73375	0.92498	1.02579	0.78113	1.35237	1.09537	0.90716	1.22773	0.8131	0.46096	0.41359	0.69233	1.1196	0.69419	1.16119	1.12593	0.84799
batch4_S150	S150	LA	EGFR-mutant	0.99077	1.05057	1.20363	1.20363	0.88583	0.38482	1.5082	0.04408	0.55993	0.97034	1.08056	0.6148	1.02895	1.19364	0.54236	0.94859	0.88717	1.80844	0.83849	1.03387	0.61501	0.2463	0.05187	4.92556	1.45487	2.22338	1.29089	0.55399	0.98849	0.0948	1.17978	1.05192	0.97108	1.50685	1.31247	0.61783	1.16234	0.88835	1.13968	0.09518	1.5487	2.0481	1.18644	2.39759	0.86407	1.10376
batch4_S151	S151	BN		0.88448	0.98934	1.25078	1.2606	1.36033	0.61839	1.47227	1.69562	1.64451	0.89224	0.70263	0.86557	1.07713	0.80613	0.71111	1.00613	0.56637	1.48197	0.74704	0.97302	0.28038	1.26788	1.20661	0.35632	0.57036	1.5747	0.93998	0.60407	0.73832	1.04906	0.72738	0.94596	0.94787	1.20848	1.18356	0.44558	0.87667	0.31806	0.63578	1.21129	0.46155	0.97695	0.5776	1.02844	1.1727	0.9903
batch3_S152	S152	BN		1.26286	1.06764	2.41388	2.41388	0.9268	0.27266	1.21253	0.99724	0.39241	1.47526	1.12534	0.85218	1.39668	1.18636	0.67704	1.22653	1.02779	0.91766	1.63983	1.23398	2.38488	0.38807	0.8195	0.07109	0.65535	1.06126	1.36999	1.6681	0.92341	0.68919	1.21951	1.11891	1.13172	0.82912	0.98211	1.14853	0.8017	5.11618	1.84881	1.64899	0.90279	2.39128	0.89972	1.11319	1.96513	1.43409
batch4_S153	S153	HC		1.42818	1.10828	2.691	2.74458	0.63899	0.743	2.16308	1.38779	1.33646	1.07958	1.63264	0.77485	1.55258	1.24475	0.91626	0.8561	0.96453	0.91212	0.87512	1.59184	0.9963	0.48152	0.25328	1.12244	0.7664	1.0629	1.85558	1.22582	0.77798	0.02278	1.56113	1.35159	1.44102	1.72509	1.74783	1.51911	1.0846	1.26977	0.38385	0.19597	0.9486	1.44898	0.58092	1.22709	0.14391	2.74194
batch4_S154	S154	BN		0.81087	0.89737	0.37737	0.37737	1.96627	0.2221	1.35153	0.04492	0.63046	0.99862	0.89534	0.92816	0.88382	0.88674	0.53939	1.12787	0.69437	1.65399	1.18596	0.88512	8.40823	1.4448	0.01278	11.7834	1.32412	0.91285	1.15186	0.593	0.94732	3.38962	0.91791	1.13057	1.46476	1.56871	0.951	0.62451	0.60245	2.29861	0.79323	0.12109	0.93538	1.57364	2.64846	1.60693	1.15281	0.51964
batch4_S155	S155	LA		1.02091	1.04477	0.7535	0.7535	2.16001	0.3182	1.12115	0.12157	1.34206	1.02645	1.64351	0.73759	1.00879	1.07837	1.12388	1.0555	0.50546	0.68593	0.94317	1.02148	0.81774	0.56614	0.00666	0.7145	1.41073	2.86774	1.13782	0.69671	1.22683	0.72236	1.04425	1.12679	0.89646	1.27962	0.66236	0.9279	1.17378	3.94642	0.64623	0.24305	1.22227	1.23914	2.54829	4.51042	0.7212	1.14013
batch3_S156	S156	BN		1.33907	1.12211	1.62855	1.65054	1.19142	3.52123	1.60531	0.59353	7.05982	1.02508	0.84298	0.78501	1.40394	1.30568	1.8603	1.21663	0.76586	0.99532	0.96616	1.24143	1.26302	1.4527	0.12865	0.18008	1.11113	6.64089	1.10565	1.39145	1.0694	0.69452	1.23187	1.08934	1.38811	0.23718	0.79563	1.424	1.58351	1.82245	0.69103	0.88675	1.14582	2.16539	0.953	0.40332	1.27793	1.46936
batch4_S157	S157	HC		1.50874	1.16014	0.84296	0.84296	0.83125	1.01856	2.34281	0.25473	2.12234	0.85201	0.65181	0.54393	1.6522	0.8612	1.40359	0.94173	0.96938	0.65481	1.23013	1.70525	4.36471	2.02236	0.86922	0.03964	1.07473	1.62114	1.3129	0.78165	0.97948	2.70108	0.86501	1.06149	1.18662	1.81249	0.69507	0.77511	1.04905	0.79226	0.71623	3.55334	0.83796	1.35812	1.07026	0.5937	9.39212	2.01277
batch4_S158	S158	HC		1.83672	1.51457	1.13744	1.11685	1.56862	0.6372	1.57282	1.70067	0.82146	0.92346	0.74063	0.73193	2.18522	1.26566	1.05308	1.1517	0.42308	0.64391	1.1511	2.34108	1.23004	0.40201	0.52967	1.10887	1.13216	1.49794	1.23156	0.72854	1.11806	2.08607	1.2866	1.26718	1.13586	1.28613	1.39043	1.25298	1.23281	0.44549	0.45936	0.38279	0.92134	1.80008	1.06339	2.36551	0.47065	3.81859
batch3_S159	S159	LA	EGFR-wild type	0.90741	1.00861	0.77562	0.77562	1.08022	0.19897	0.9278	0.00355	3.82873	0.88168	1.74602	0.74743	0.86964	0.85859	0.46708	0.93144	0.83571	0.35641	0.67367	0.81944	0.27655	0.46738	0.000886	0.05561	0.70461	0.68622	0.98104	1.9123	0.98621	0.65403	0.92533	0.70561	0.67855	0.63155	1.05628	1.50431	0.72349	3.64524	0.5271	0.00375	0.99886	0.77009	1.42266	1.2361	1.33998	0.91273
batch3_S160	S160	LA		1.63943	0.82495	3.04635	3.0792	1.1626	0.38372	2.51139	0.53538	1.67144	1.08373	0.98874	0.8882	1.5965	1.6704	0.91916	0.84108	0.89907	3.39572	0.95576	1.54583	0.92124	0.2593	0.57252	2.84591	1.14738	0.84191	1.17946	1.16142	1.16886	1.06769	1.72341	1.34465	1.76462	1.22947	0.80291	1.466	0.96034	0.8103	0.34764	0.35902	1.14928	1.74445	1.09589	0.65204	1.29223	1.45696
batch3_S161	S161	HC		2.07634	1.13175	2.98035	2.98035	1.04352	0.53054	2.01562	0.13433	0.14203	1.10929	0.76882	0.93673	2.09799	1.60537	0.73793	0.88878	0.82288	1.21713	0.76046	2.18913	1.27921	0.6616	0.20875	0.1627	0.98597	0.84257	0.87462	1.35536	1.19322	1.03545	1.80276	1.28111	1.44369	1.671	1.37319	2.27561	0.7916	0.57525	0.6143	0.71013	1.27187	0.90592	0.83475	0.77729	1.08253	1.73786
batch3_S162	S162	BN		1.26014	1.15588	0.79439	0.79734	1.5378	0.41656	0.94403	0.00189	0.84442	1.46659	2.05439	0.79356	1.34653	1.22618	0.86397	1.22662	1.07755	0.70395	1.0714	1.19718	1.72975	2.01037	0.00711	3.57933	1.33359	1.89953	1.22261	1.64701	0.96212	0.07486	1.21275	1.17257	1.36935	0.62719	1.7433	1.17617	1.01093	1.87029	1.10512	0.40321	1.10764	1.73871	0.95349	2.27707	0.35771	1.4041
batch3_S163	S163	LA		1.05948	0.85459	1.13422	1.1542	1.25331	0.29596	1.65202	0.53905	0.10843	1.26551	1.32406	0.85132	1.02537	1.391	0.80897	0.84741	0.80201	2.3332	0.74773	1.03288	0.45345	0.17442	0.04293	12.2055	1.40039	0.96646	1.09741	1.16506	1.10394	0.34159	1.61851	1.31705	0.94196	1.11269	1.43122	1.72241	0.6919	0.25516	0.57616	0.02106	1.69931	1.42531	2.0844	0.60748	2.51695	0.98595
batch4_S164	S164	HC		0.76911	1.33508	2.09886	2.09886	1.08166	0.45853	3.41642	0.07105	0.68223	0.65864	1.00698	0.56281	0.55106	0.97398	0.72032	0.80653	0.6898	0.65955	0.65884	1.01758	0.32638	1.51217	0.04181	0.41208	0.88672	0.80395	0.90794	0.7636	0.76326	1.71058	1.01078	0.71741	0.78252	1.75425	0.83517	0.81833	0.63194	1.40848	0.84818	0.0078	0.64196	2.29359	0.42653	1.87047	1.55781	1.50013
batch4_S165	S165	LA		1.00396	0.94738	0.77428	0.77428	0.85005	0.50567	0.70713	0.25119	8.5842	0.86219	1.25181	0.45672	1.07095	0.67253	0.78704	1.72949	0.51634	1.28959	0.76491	0.99554	1.14273	0.04871	0.02952	3.45953	1.15099	0.57037	1.1526	0.80068	1.79235	0.15527	0.48147	1.1447	0.88477	2.41218	0.98087	0.91038	1.75932	0.91088	1.0278	0.07805	0.9513	1.28788	1.01637	0.71925	0.01601	1.24467
batch3_S166	S166	HC		1.21774	1.1457	2.63243	2.63243	1.5703	0.64141	2.12477	0.06062	2.57746	1.45529	0.91737	0.71551	1.27471	1.41454	0.75344	1.16808	0.85167	1.50438	0.63521	1.32532	8.10575	0.8206	0.09547	0.06799	1.06236	1.93752	0.94591	1.2144	1.00037	1.82384	1.3916	1.08055	1.48706	1.80576	1.02838	1.34003	1.10482	0.47538	1.11138	0.48105	1.80909	1.55896	0.98763	0.60032	2.29956	0.70839
batch4_S167	S167	LA	EGFR-mutant	0.89913	1.1592	0.84393	0.85154	1.20022	0.29323	1.01553	2.10245	2.30113	1.22882	0.72331	0.38153	0.97885	0.83454	1.76623	0.96113	0.51894	1.32151	0.5435	0.90424	0.55249	0.32548	0.80428	1.05825	1.10632	1.87764	1.99413	0.83948	1.20058	2.09928	0.73899	1.43944	0.88045	1.19528	1.2765	0.87941	1.40428	0.35861	1.13902	2.84946	1.50656	1.90692	1.06005	0.37937	0.24927	1.05311
batch4_S168	S168	HC		0.83329	1.25193	0.75155	0.7448	0.94396	0.24884	1.00296	0.27482	2.01113	1.22315	1.50086	0.51857	0.94583	0.94544	1.20644	1.02706	0.70941	1.49809	0.96227	0.89934	4.47594	0.4608	0.88515	1.48312	0.83905	1.15657	1.66188	0.88305	0.96783	1.56317	0.95902	1.31208	1.32172	1.47585	1.33166	0.45753	0.9419	2.4997	0.57283	0.45644	0.73873	1.05875	1.06808	1.50432	1.04509	1.81569
batch4_S169	S169	HC		0.80659	0.97022	1.70923	1.70923	0.95839	0.72241	1.75783	0.44076	0.37596	0.82083	0.59701	0.6529	0.93203	1.11951	0.6509	0.87406	0.80712	1.30359	0.8883	0.92855	0.4834	0.23589	0.09997	0.10755	0.98798	0.84746	0.90943	0.39731	0.93792	0.55167	1.09589	1.00639	0.94301	1.27956	2.18866	0.84082	1.37897	1.06347	0.50479	0.34896	0.84098	0.8807	0.60001	0.9013	0.55448	1.75163
batch3_S170	S170	HC		1.0104	1.08003	2.43941	2.45396	0.82062	0.41386	1.6099	1.50672	1.84906	1.50865	1.87011	0.74892	1.03728	1.23499	0.86188	0.95638	0.78245	1.52863	0.45966	1.12496	3.56893	1.14479	1.00671	0.28193	1.09505	1.76909	1.18318	1.12634	0.84567	2.4628	1.34027	1.05685	1.12836	0.95468	0.93678	1.04013	1.35251	0.82042	0.6786	2.59624	1.06438	1.47339	0.69743	1.23265	0.26161	1.00365
batch3_S171	S171	BN		1.04071	0.96239	1.0094	0.97842	1.52039	0.62181	1.86621	0.16124	0.12745	1.578	0.87424	0.80573	1.11896	1.42883	1.31496	0.89472	0.80292	1.97153	1.02178	1.00361	1.15818	0.67549	0.02582	0.10897	0.92612	0.72733	0.97152	0.83693	0.85354	0.90132	1.5821	1.13063	1.19298	1.64172	1.85198	1.08291	1.39774	2.56739	1.84615	0.02101	0.99572	2.14613	0.95332	1.28325	0.04538	1.20527
batch3_S172	S172	HC		1.23465	0.92665	3.30946	3.28957	1.87783	0.94881	2.00062	2.83347	3.65839	1.1653	2.12615	0.85889	1.16958	1.30962	0.95926	1.00517	0.79697	1.54671	0.68137	1.27887	4.06948	0.7767	0.28018	6.61984	1.64703	0.62361	1.01324	1.01271	1.17872	1.12635	1.41442	1.16189	1.65265	1.74041	5.82815	1.1132	1.95022	1.45912	1.05909	0.64359	1.25298	1.02675	1.43996	0.65716	0.51102	1.35519
batch3_S173	S173	BN		1.25431	1.03411	1.82159	1.76992	1.11253	0.36878	0.88895	0.45652	1.35353	1.23763	0.71658	0.73644	1.25275	1.00324	0.811	1.11131	0.99253	1.05365	0.82128	1.0289	1.32738	0.55343	0.31699	3.13847	0.80973	0.73431	1.21609	1.23314	0.88386	0.07242	1.01249	1.09908	1.29144	1.38279	1.13077	1.15754	1.01807	0.90251	1.34766	0.26791	0.85144	2.04229	0.7029	0.29513	0.11384	1.25169
batch3_S174	S174	HC		1.03513	0.99588	1.37522	1.36758	0.77218	0.34214	1.36062	3.65354	0.21512	1.34583	0.33459	0.71152	0.97876	0.93122	0.52203	1.12321	0.90219	0.82137	0.64162	0.9934	1.14702	0.39244	2.5507	1.07067	0.75757	1.54195	0.90355	0.61194	0.88554	2.50131	1.05634	1.01039	1.29506	1.16854	1.07309	1.20684	1.20239	0.1048	0.79183	1.26925	1.02653	0.96879	0.70901	0.60343	0.44359	0.57006
batch4_S175	S175	LA		0.83657	1.15737	0.41968	0.40333	1.0672	0.43685	0.93937	0.30404	1.72913	0.81766	0.50383	0.44844	0.92646	0.78605	0.60019	0.89656	0.059662	0.51552	0.92779	0.92415	0.79154	0.92954	0.89117	0.31163	1.2449	0.99238	1.03783	2.08215	1.03778	0.71309	0.75637	0.99904	0.73731	0.53545	0.63461	0.94118	0.96804	2.55147	0.57257	0.19468	1.34212	1.95175	1.71768	1.60551	0.81597	0.97788
batch3_S176	S176	HC		1.89117	1.23856	1.57965	1.69133	1.41152	0.95798	2.54804	0.47182	0.57056	1.54087	1.0081	0.7235	1.92858	1.23841	0.92598	0.99357	0.77269	1.64288	0.86916	1.88841	3.0589	1.34215	1.50482	2.75156	1.13283	1.91975	1.44732	1.04094	0.93026	1.22395	1.36628	1.23838	2.29869	1.29037	1.45258	2.2545	1.83419	2.48077	1.12411	1.23655	0.77941	1.63694	0.95341	0.79849	0.37214	0.97331
batch3_S177	S177	BN		0.92055	1.04306	0.53718	0.47785	1.77726	1.58983	1.30697	0.03712	0.39212	1.42631	2.91584	0.6461	1.05648	1.37469	1.53408	1.13244	0.64692	1.01987	0.8374	0.54994	3.60725	1.4468	0.06743	0.68953	1.31963	1.91334	1.63134	2.13537	0.9063	1.9418	1.42526	1.11347	0.96455	0.69084	1.05184	0.50526	1.46134	1.40177	0.97977	0.03341	1.22727	1.65661	2.06673	0.43519	0.50957	1.08207
batch4_S178	S178	LA		1.03196	1.15507	1.60614	1.62297	0.62321	1.6993	1.55813	1.01019	2.24764	0.68741	0.66572	0.48616	1.00738	1.16276	1.10995	0.8226	0.51226	1.13551	0.68719	1.03241	0.03913	0.07379	0.39102	0.26596	0.69787	0.5793	0.77332	0.36808	1.13122	0.24364	0.8353	0.88134	0.60365	2.7177	0.51042	0.94902	0.90215	0.02739	0.44463	0.27181	0.80821	0.75264	0.87948	0.43641	1.3298	1.16229
batch4_S179	S179	HC		1.00973	1.24402	0.94486	0.96459	1.35276	0.52606	0.89033	2.03174	4.26278	0.95421	3.0071	0.70939	1.08832	0.93506	2.09643	0.9757	0.75727	0.74922	1.03766	1.14593	7.27659	1.00732	0.9926	0.11802	1.02428	1.60193	1.49177	0.94402	0.82645	5.43219	0.82408	1.37307	1.74763	2.38599	1.17279	1.16384	0.92559	1.31871	0.36616	1.97282	0.6002	1.12566	0.66302	1.79042	3.63307	2.08275
batch3_S180	S180	LA	EGFR-wild type	1.15102	0.9596	2.38533	2.37757	1.3039	3.51965	3.06532	0.51726	0.82862	1.43058	0.67893	0.79953	1.08928	1.14791	1.5795	0.81404	0.63423	1.83242	0.63859	1.05403	0.05885	1.23667	0.000886	0.14862	0.96956	1.30604	1.1215	1.08365	1.07857	0.08071	1.22258	1.15954	1.26503	2.86285	0.62969	1.36987	0.97434	0.24442	0.57779	0.00549	1.13332	0.75472	1.74818	2.07097	0.001246	0.60307
batch4_S181	S181	HC		0.98622	1.02704	0.55435	0.53108	0.33417	0.50245	1.17059	2.15196	1.6548	1.0262	1.34146	0.53478	1.10832	0.77794	0.49902	0.96096	0.75449	0.85852	0.96388	1.12868	0.93622	0.57256	1.22343	0.06119	0.75709	1.28336	1.6159	0.85593	0.52044	0.83046	0.737	0.98416	0.68741	0.70286	3.55852	0.93428	1.67626	5.91742	0.5944	0.46838	0.63431	0.88552	0.53007	2.77404	1.74999	1.24759
batch3_S182	S182	HC		1.51655	0.91558	3.15778	3.15778	0.54901	1.1883	2.80213	1.38129	0.17811	1.44942	0.59067	0.69703	1.49068	1.26175	1.06137	1.01721	0.77743	1.91372	0.32152	1.47511	0.52633	0.89768	0.75548	0.23685	1.00111	1.09652	1.01395	1.29208	1.00083	1.41549	1.58138	1.20089	1.35945	1.60985	2.76288	1.58657	1.61083	0.85565	0.71803	0.60892	1.00273	1.66602	0.87856	0.62906	1.49241	1.54929
batch4_S183	S183	LA	EGFR-mutant	1.15735	0.81358	0.78479	0.77309	1.49639	0.89793	1.18384	1.27481	8.11384	1.17569	1.68961	0.35765	1.19862	0.92494	1.63883	1.01166	0.65513	0.66845	0.88332	1.23323	1.69654	1.64946	0.23736	0.52988	0.94406	1.55499	2.00706	1.839	1.00821	0.02041	0.78543	1.46214	0.75429	0.45124	0.58763	0.8212	1.67679	1.08087	0.65353	0.69157	1.03172	1.79854	1.98768	1.85934	1.31328	1.33127
batch4_S184	S184	BN		1.14584	1.10225	1.48478	1.48478	1.13111	0.35876	1.24351	0.17288	0.21296	0.99028	1.32905	0.82838	1.19506	0.98174	0.67691	1.0541	0.48435	1.42229	0.97221	1.11737	1.33264	0.62818	0.06365	1.86085	1.29265	2.16294	1.68712	1.05507	0.87698	1.16124	0.75451	1.25028	1.00425	1.64835	0.96079	1.06651	0.94502	1.94131	0.71123	0.93547	0.99838	1.66282	1.6425	1.37452	1.45112	0.68198
batch3_S185	S185	BN		1.41158	0.90041	3.94613	3.94613	0.72889	1.68664	2.38023	0.0062	0.20649	1.01679	0.54635	0.7178	1.62934	1.93177	1.20861	0.88727	0.5914	0.56371	0.97775	1.44665	1.30723	0.14595	0.01179	2.1269	1.32791	0.66012	0.66784	0.36885	0.97396	0.1502	2.11361	0.97025	1.69886	1.79404	2.53741	1.37916	1.15158	1.74074	1.23553	0.000338	1.52093	2.81156	2.09462	1.42215	1.5868	1.51135
batch3_S186	S186	HC		1.11758	0.97754	0.62933	0.62933	1.01711	0.29777	0.59962	0.5537	0.53206	1.15616	0.76124	0.7557	1.1499	0.79439	0.69778	1.10458	0.8507	0.91945	0.59991	1.18636	0.95028	0.4815	0.2445	0.06268	0.78334	0.61233	0.85343	1.87382	1.29979	0.35815	1.00502	1.06329	1.0759	0.43546	0.58934	1.4094	0.6774	3.66149	0.96575	0.35391	0.70372	1.00421	0.6082	1.46954	0.71676	1.1281
batch4_S187	S187	BN		0.86156	1.04152	1.43318	1.43318	0.84458	0.53687	2.1345	0.67056	0.97306	0.9952	1.34175	0.56844	1.0641	0.91311	1.02148	1.14396	0.74122	0.51471	1.06621	0.93519	1.32928	0.51016	1.9524	0.79512	1.08495	1.1969	1.47582	0.74298	1.59236	0.57411	0.95074	1.03587	1.00552	1.44914	0.80497	0.58954	0.68568	3.80901	0.32929	0.19472	1.34961	2.80427	1.05753	0.84233	3.10276	0.92631
batch4_S188	S188	BN		1.03705	1.17963	0.50787	0.52415	1.48222	0.30699	0.75425	0.10589	1.26189	0.88646	1.13535	0.4844	1.11968	0.77956	0.8295	1.09887	0.67979	3.05468	0.98419	1.01427	2.36143	0.23479	0.08918	0.39284	1.09163	1.01383	1.08329	0.46051	0.87576	1.21135	0.941	0.9555	0.87776	1.4935	1.06881	0.59929	0.75461	0.7749	0.78164	0.30434	0.78562	0.71729	1.93147	1.10119	0.60001	0.93279
batch4_S189	S189	HC		0.90768	1.50101	2.50563	2.50563	0.53829	1.57702	2.54621	0.98238	0.36762	0.7636	0.48785	0.40975	1.06835	1.29371	0.82647	0.8885	0.83814	1.13253	0.85513	0.9928	0.31795	1.28431	0.23003	0.31219	1.10081	1.58085	1.02523	0.43595	0.84986	0.32805	1.31446	0.82768	1.11591	1.21657	0.52197	0.94675	1.38412	2.38513	0.80499	8.51009	0.68849	1.61093	0.98868	6.06373	0.6577	1.71329
batch4_S190	S190	HC		0.83106	1.31858	0.45154	0.49682	0.95744	1.15823	1.16188	0.6192	0.2453	1.14086	0.70767	0.49922	0.95967	0.93909	1.00242	1.0872	0.50354	0.881	0.97071	0.96958	0.9108	1.42087	0.14762	1.49047	0.72231	1.21799	1.45102	1.53171	0.95307	0.99533	0.99743	1.04172	0.88474	0.80399	0.92828	0.8737	1.18749	1.74734	0.75439	1.23055	0.66226	1.09024	0.7481	1.3835	1.36072	1.91781
batch4_S191	S191	BN		1.05811	1.14705	0.95212	0.77194	1.7128	0.18926	0.88024	0.20235	0.9408	1.06381	0.62945	0.38093	1.14227	1.01519	0.89609	1.16405	0.67674	0.71409	0.62326	0.94832	5.72371	0.79265	0.26728	1.31372	0.87265	0.84524	1.14522	0.62744	0.94896	1.00758	1.0156	1.11639	0.85747	1.20629	1.27593	1.10867	0.98179	1.5977	0.50703	1.60949	1.06095	0.96619	1.32238	0.85234	1.97393	1.10473
batch3_S192	S192	LA		0.98904	0.76813	0.40039	0.33853	1.82369	0.37128	0.6305	1.55035	4.98415	1.24647	1.60275	0.94605	0.92432	0.72599	0.5628	0.9247	0.72708	1.10293	1.33863	0.72094	1.8928	0.75796	3.8603	2.23475	1.11002	1.3262	0.80244	1.12805	1.22712	6.89585	0.80261	1.14383	1.13585	1.03184	1.07904	0.95749	0.93338	0.03031	0.57816	1.03815	1.36667	1.1785	1.91522	0.96637	1.16981	0.85767
batch4_S193	S193	LA	EGFR-mutant	1.00736	1.01138	1.14663	1.13695	1.7808	0.54236	1.1766	1.5656	0.85415	0.73976	1.18445	0.65265	1.04521	1.13172	1.70928	1.00898	0.54606	0.7044	0.81818	1.00325	1.42101	1.12792	1.09966	0.08507	1.33631	0.94324	0.995	0.50046	1.18376	3.3696	1.14819	1.1124	1.10905	1.70184	0.96001	1.07422	0.58283	1.35307	0.5993	1.20507	1.54969	1.15279	2.34085	0.24057	0.63361	1.12701
batch3_S194	S194	BN		1.24174	1.20324	2.11066	2.11066	1.10897	0.64078	1.57994	2.51787	2.41674	1.45741	1.65095	0.85777	1.32223	1.50666	1.10196	1.09415	0.81229	1.67863	1.06398	1.29009	0.76796	0.39828	0.25438	0.11468	0.83241	1.45036	1.19314	1.13121	0.95926	0.07083	1.59252	1.1259	1.47071	1.88286	2.13888	1.35708	1.4139	2.32926	1.45208	0.70712	1.45462	2.76876	0.61484	2.14834	0.70446	1.36642
batch4_S195	S195	BN		1.04341	1.12197	1.9583	1.9583	0.77556	0.53658	1.10298	1.46812	1.34383	1.00433	1.06106	0.98903	1.19453	1.07001	0.6956	1.2191	0.91441	0.48805	0.87617	0.72151	2.28097	0.90017	0.87304	0.73891	0.95432	1.2421	1.20344	1.28359	1.02848	1.94379	0.95973	1.36697	0.95997	1.15904	0.5708	0.88482	0.59321	1.90565	0.50258	0.7043	0.77408	1.38898	1.18115	1.28969	3.9945	1.15663
batch4_S196	S196	BN		1.22699	1.04643	1.75533	1.72178	1.62551	0.7754	2.16188	0.37127	0.41481	1.09037	0.90315	1.02551	1.50272	1.33288	0.79326	1.13094	0.68558	0.73821	1.00506	1.45791	0.34747	1.52145	0.85034	0.2501	1.16599	0.7447	1.54338	0.65763	0.83079	0.13676	1.26827	1.16512	0.77301	1.0048	0.93911	1.13259	1.13759	2.86923	0.37792	5.10506	0.7746	1.20176	0.89224	0.87715	0.16498	0.84451
batch3_S197	S197	LA		1.10578	0.97356	1.75988	1.75293	0.78443	0.30338	1.08994	2.0004	3.77495	1.81107	1.77331	0.73198	1.12911	1.12527	0.80546	0.57872	0.72095	1.07667	0.78564	1.09494	4.84617	0.382	0.61926	4.82901	0.68949	0.74229	1.76401	1.89388	0.91455	0.45897	1.05663	1.50189	1.31689	0.49431	1.38773	1.73206	0.63572	0.40637	0.75342	0.43307	1.38731	0.77458	1.51392	0.06227	0.02283	1.09015
batch3_S198	S198	LA		1.04142	0.90264	1.21667	1.21667	3.42329	1.25329	1.4643	1.00933	1.77461	1.23738	2.45389	0.64843	1.2155	1.35403	1.11757	0.9517	0.65256	1.32034	0.72893	0.90848	0.69116	0.78803	1.06591	0.36631	0.99672	0.75976	0.82462	1.57244	1.03845	0.33791	1.43288	1.17163	1.19497	1.30197	0.97031	1.72978	1.8342	2.00296	0.55876	1.36761	1.2919	1.43201	1.34279	1.49303	0.86685	1.04853
batch3_S199	S199	HC		1.04189	0.96206	0.61287	0.61287	1.0456	1.43645	0.93454	0.10934	3.02242	1.25698	1.34311	0.85054	0.95714	0.94691	0.97619	1.11442	0.99433	1.21743	0.88755	1.02179	0.89637	0.9561	2.68334	1.1006	0.75641	1.50875	1.03301	2.79222	0.96456	3.54224	1.01155	1.07072	0.97276	0.37278	1.33334	0.98169	1.10481	0.13254	0.67406	1.26352	0.78614	0.99669	0.54856	0.91692	0.50232	0.9498
batch3_S200	S200	BN		1.1361	0.89698	1.88769	1.88769	2.21023	0.48801	1.24624	0.12191	3.87688	1.0684	1.54212	1.01561	1.17668	1.18575	0.60127	1.14103	1.14783	0.96179	1.29669	1.12826	9.60173	2.93641	0.55847	6.39488	1.5029	1.63367	1.41979	0.99842	1.24886	2.3715	1.19914	1.13633	1.26609	1.76158	1.61573	1.13708	0.82285	0.8929	1.08837	1.23686	1.05905	2.12999	1.2472	0.5677	2.93297	1.19765
batch3_S201	S201	LA	EGFR-mutant	1.70179	1.00323	2.77645	2.77645	2.21427	0.50419	2.01445	0.02354	4.71552	1.57677	1.95422	0.64766	1.75826	1.07811	1.17968	0.69068	0.41092	1.1096	0.81099	1.61005	4.11696	0.16372	0.01442	1.20171	1.01359	0.9551	1.09783	1.19016	1.54982	0.86969	1.32237	1.08476	1.49097	1.80555	2.04559	2.67826	0.78701	0.19084	0.83947	1.00142	1.10696	1.52785	0.80988	1.52967	0.18162	1.50316
batch3_S202	S202	BN		1.06154	1.08511	2.51034	2.51034	0.91181	0.52232	1.30651	0.31546	0.26142	1.46718	1.58152	0.95193	1.21914	1.39278	0.38846	1.13665	0.73518	0.73798	0.83436	0.71909	1.14228	0.8872	0.03401	0.02234	0.65166	0.86489	1.21158	3.45156	1.08621	0.28068	1.44556	1.51608	1.74323	0.2722	3.21488	1.03244	1.94978	1.4065	1.98059	0.81443	0.74992	1.65505	0.78463	2.44678	8.18653	1.18588
batch4_S203	S203	LA		2.0103	1.47328	4.7357	4.7513	0.9965	2.23097	2.54852	1.64914	0.86283	1.15634	0.57028	0.66041	1.92384	1.2254	2.59591	0.76589	0.57537	3.11736	0.57349	1.9867	0.35439	0.24742	2.28128	0.37595	0.51878	1.42214	1.61805	0.74376	0.98176	1.34966	1.25034	1.35726	1.62004	1.33949	0.51834	1.80358	2.71996	0.45834	0.35698	0.05138	0.71664	1.41291	0.9121	0.87437	3.39779	2.11769
batch4_S204	S204	BN		1.72683	1.16176	0.58386	0.59585	1.26987	2.56695	1.18084	0.06884	1.48211	0.84254	1.05365	0.66852	1.79771	0.89269	1.27567	1.27209	0.60045	0.60604	0.98045	1.58136	1.54237	1.03143	0.79585	0.01043	0.9271	1.03086	0.98998	1.14684	1.0162	0.46738	0.73818	1.06514	1.30937	0.6009	0.29384	1.42558	1.40685	0.75527	0.35295	7.02145	0.84008	0.88408	1.48463	0.50577	0.64831	1.62859
batch3_S205	S205	HC		0.99916	0.97706	3.14517	3.21281	0.46247	1.17167	1.32985	0.26845	0.17399	1.36058	0.71111	0.74709	1.02339	1.15557	1.13506	0.94534	0.85455	0.99403	0.66943	0.97274	42.6617	0.62491	0.05089	1.39214	0.57182	5.35714	1.2506	1.16769	0.84214	0.59398	1.22242	1.13585	1.34034	0.5495	1.95783	1.21967	1.04236	0.57665	0.6056	0.06527	0.93661	1.03268	0.95339	0.21426	3.2803	1.05462
batch3_S206	S206	HC		1.46283	1.01449	1.37702	1.37702	0.60479	0.89056	1.48107	0.10236	0.06063	1.11837	0.47595	0.79342	1.43158	1.2153	1.05969	0.87651	0.79115	1.04587	1.13701	1.66762	1.45282	0.66511	0.03485	1.55479	1.30405	1.4732	1.02101	0.87577	0.93099	0.19662	1.37331	0.85205	1.13057	0.75845	1.03145	1.72905	1.04368	0.56197	0.70795	0.05119	1.1342	1.05977	1.24782	0.41627	0.39941	0.89876
batch4_S207	S207	LA		2.53692	0.92087	5.28602	5.28602	1.28001	0.30235	3.31612	1.34916	0.20406	0.88987	0.48518	0.58006	2.59451	1.60475	1.09604	0.6787	0.39898	1.20403	0.72626	2.52244	0.28336	0.03881	3.01201	0.3589	1.25544	0.54306	1.13056	0.63795	1.00175	0.18204	1.28035	1.09519	1.18183	1.0848	0.7395	2.51961	0.57615	0.65295	0.4986	0.12651	1.1496	2.26785	1.91285	0.69098	0.69069	2.59281
batch4_S208	S208	LA	EGFR-mutant	2.02501	1.32964	4.60364	4.64416	1.00344	0.21736	1.94985	0.0026	0.08619	0.8689	1.82626	0.61381	1.93783	1.58227	0.99624	0.71146	0.48345	0.56288	0.57459	1.92679	0.33353	0.0388	0.01285	0.08261	0.65562	0.89344	1.05222	0.59598	1.15781	0.02145	1.21263	1.14022	1.05771	0.96921	0.5628	2.01173	0.59391	0.31289	1.07712	0.07415	0.76944	1.19875	1.03022	0.19217	0.06951	2.20254
batch3_S209	S209	HC		0.90917	1.07841	0.77561	0.72918	0.77173	0.26651	0.79781	1.64515	0.5751	1.29133	1.58371	0.78091	0.88646	0.75831	0.65903	1.18526	0.81262	1.10651	1.23085	0.89957	1.92861	0.59018	2.40987	0.31377	0.76671	3.96851	1.23883	1.17448	0.98642	0.19023	0.91338	1.0286	1.27998	0.45551	1.38295	0.60034	1.14426	3.48496	0.80169	0.74318	0.73546	0.87163	0.78535	1.42467	0.001246	0.96233
batch4_S210	S210	HC		1.12145	1.37114	1.35214	1.35214	1.81861	0.5159	1.482	0.23373	1.04177	1.00646	1.13948	0.67425	1.25135	1.04237	1.00525	0.86268	0.89423	1.44199	0.8285	1.27146	1.9758	0.89968	0.21206	0.52877	1.00584	1.49361	1.43076	0.70022	1.03739	1.17683	1.0031	1.27133	0.81041	1.55769	1.09888	1.0263	1.26706	3.68615	0.41591	0.41637	0.92783	1.7904	0.69081	0.5793	3.03669	2.269
batch3_S211	S211	HC		2.94216	1.43391	3.38974	3.3139	0.69192	0.78035	2.15069	1.17465	0.39772	1.02627	0.39007	0.74519	2.73753	1.25796	0.73892	0.90604	0.65588	1.14388	0.91011	2.93272	3.34245	0.76028	0.47284	3.4767	0.8489	1.08962	0.79432	0.84287	0.79265	0.75472	1.46248	0.9389	1.41577	0.87558	1.90822	3.02905	0.99219	0.63856	0.85029	0.98178	0.99769	1.13332	0.86083	0.46624	1.62359	2.46581
batch3_S212	S212	LA	EGFR-wild type	1.0833	0.65688	1.52034	1.46532	1.16787	0.33962	1.37425	4.56631	2.2096	1.34513	2.64924	0.74236	0.98168	1.0821	0.36961	0.75065	0.94238	1.79371	0.70391	0.92097	2.35717	0.60284	1.62689	0.4098	1.24916	1.00835	1.23878	2.00679	0.94426	0.52436	1.0058	1.77814	1.81123	1.29401	1.03808	1.58626	0.79336	1.81035	0.92879	1.84813	1.7116	1.01829	1.87737	0.4742	0.17698	0.89675
batch4_S213	S213	LA	EGFR-wild type	1.33723	1.58226	0.86873	0.87665	1.26483	1.93505	1.28393	0.00014	8.83087	0.94912	0.42112	0.73659	1.9789	1.00549	2.82707	1.16729	0.64993	0.84598	0.68202	1.83725	0.81629	0.27831	0.01825	0.02522	0.74462	1.84511	1.07257	0.61102	1.34914	3.43445	0.98646	1.16995	0.78843	0.89134	0.8714	1.83416	1.56625	0.09858	0.83728	0.17382	0.98364	1.14767	0.91999	0.80144	0.48537	1.895
batch3_S214	S214	HC		0.98495	1.10363	0.96844	0.95797	1.46532	1.24447	1.16171	4.2011	0.59076	1.34447	1.76014	0.67298	1.11616	1.31322	1.24738	1.09181	0.35964	1.87559	0.62611	0.96343	1.33828	0.89208	6.47859	5.94949	0.92766	2.62013	1.36789	1.92731	0.96472	0.30336	1.1133	1.25173	1.28177	0.25399	1.24905	0.97616	1.13935	1.89037	0.59638	0.10106	0.86269	1.13975	1.69068	0.46815	1.43735	1.12575
batch4_S215	S215	LA		0.93886	1.27458	0.4454	0.4454	1.31318	1.53659	0.99661	0.62666	0.58837	0.92325	0.67181	0.43167	0.92932	0.87361	1.73426	1.03186	0.60149	0.66194	1.04447	0.9444	0.34238	0.24073	0.29057	0.04619	1.21804	0.87961	1.4411	1.06695	1.04997	0.14947	0.75263	1.02467	1.01104	1.24425	0.51611	0.93131	0.77152	0.30615	1.21046	0.16214	1.08531	0.81192	3.47282	0.15808	0.21117	0.99471
batch3_S216	S216	LA		1.29603	0.84762	1.35442	1.34555	0.84328	1.18574	1.21049	1.63904	5.3058	1.08085	1.82809	0.79358	1.23578	1.10839	1.09899	0.8611	0.93906	1.06256	0.81498	1.17792	0.71303	0.17745	1.5374	6.46756	0.6322	0.78525	0.88535	1.84671	1.30791	0.83237	1.12734	1.29659	0.94246	0.58403	1.03482	1.94871	1.21058	0.67169	0.60786	0.05508	0.64475	1.01498	1.55623	0.6034	0.03062	1.20304
batch3_S217	S217	BN		1.1888	1.19495	1.49349	1.49349	1.58415	3.3311	1.44982	2.48234	1.07801	1.38617	1.43361	0.8032	1.32831	1.25274	2.29217	1.15612	1.0186	0.90101	0.8566	1.17255	2.15722	1.38458	5.70926	0.0802	1.158	0.76847	1.15574	1.80043	0.95864	1.49259	0.95673	1.15249	1.19844	0.28361	1.39529	1.38022	1.79617	2.07935	1.43258	2.09826	1.31899	2.10019	1.60638	0.48053	0.73414	1.20593
batch3_S218	S218	LA		0.99148	0.9795	1.2566	1.2566	2.02754	0.45856	1.40012	1.76753	3.35507	0.92853	2.57014	0.81185	1.01592	1.13029	0.85403	0.96268	0.90211	0.85314	0.84604	0.98784	0.07598	0.88431	0.66093	0.67446	0.64709	0.69628	0.83849	2.64282	1.16498	0.52246	1.31123	1.22416	0.89809	1.04542	0.28846	1.58874	1.52304	1.92972	0.84878	0.12974	0.73567	0.83089	1.20996	1.05749	0.79445	0.41431
batch4_S219	S219	HC		2.92633	1.33509	5.10027	5.15568	1.16535	5.92369	7.04081	0.02042	0.96556	0.60855	0.44892	0.49697	3.01242	1.63863	1.4929	0.7144	0.56329	1.02844	0.81413	3.08011	0.48595	0.22897	0.000886	0.80198	1.31454	1.23438	0.69541	0.43613	0.8785	2.13242	1.52353	0.84927	1.2578	0.89821	4.3876	2.37081	1.53643	0.13976	0.65199	0.38763	0.68431	3.57954	1.06475	1.74042	0.20104	4.8923
batch4_S220	S220	LA		1.11292	1.41488	1.07651	1.10965	1.52133	0.73897	1.0846	0.50643	0.36699	0.81119	1.84834	0.62082	1.0396	1.16277	0.64408	0.90502	0.39591	1.99774	0.79495	1.04699	0.02848	0.12492	0.15645	0.01282	0.82651	1.81755	0.81573	0.46178	0.98495	1.00671	1.02458	0.79405	0.69215	1.6107	0.37154	1.11977	0.8672	0.002484	0.62888	0.24068	2.81265	1.03315	2.03607	0.13432	0.00623	1.34248
batch3_S221	S221	HC		1.11028	1.01636	2.8235	2.8235	1.13447	1.1416	2.39352	1.23541	0.19067	1.51972	2.04084	0.5787	0.63796	1.36494	0.57725	0.86431	0.59943	0.79109	0.62361	1.01455	0.97669	3.65156	0.26045	1.17727	1.12637	1.6179	1.01636	2.86986	1.09831	0.6179	1.26615	1.18577	1.43718	0.55285	1.06775	1.28005	1.28849	0.35336	0.92639	2.03446	1.26951	1.07167	1.23488	0.20247	0.70148	1.28231
batch3_S222	S222	HC		0.96965	0.91493	1.55618	1.55618	1.14222	0.38258	1.0844	0.33005	2.27932	1.07926	1.25962	0.92231	0.93193	1.04721	0.6658	1.02408	0.95769	1.38705	0.622	0.98759	2.59557	0.72365	0.20557	7.12716	0.93489	1.38233	1.28438	0.94754	0.91602	0.50238	1.03883	1.10562	1.45896	0.98997	1.26046	1.07634	0.98343	3.25637	0.8818	1.35107	0.87674	1.15713	0.76689	0.32771	0.00895	0.93224
batch3_S223	S223	LA	EGFR-wild type	1.02767	0.86796	3.80479	3.80479	1.59479	0.43492	2.02555	0.05328	0.69859	1.35962	4.35558	0.60803	1.14683	1.45563	0.89497	0.99219	0.85996	0.81019	1.25879	1.11686	3.60621	0.22706	0.20329	1.25772	1.25405	0.9731	0.90521	1.73174	1.21073	0.52772	1.44854	1.76798	2.13995	0.96275	1.66988	1.5796	0.92116	0.28797	0.79209	0.19017	2.03177	1.39959	1.98949	0.14703	0.204	1.10817
batch4_S224	S224	LA	EGFR-mutant	1.03116	1.19434	1.33366	1.35938	0.96297	0.63933	1.39022	1.23389	0.2943	0.92879	1.79273	0.76807	0.95758	1.0834	2.56772	0.94412	0.64779	1.22618	0.69505	0.98695	0.60164	0.26916	0.2687	0.00391	0.98316	0.67935	1.15121	0.7135	1.07581	0.26321	1.14636	1.7446	0.70826	1.76412	0.91099	0.93773	0.78075	0.51985	0.91551	1.08564	1.20734	0.7023	0.80427	0.84505	0.83612	1.02651
batch4_S225	S225	LA	EGFR-mutant	1.69342	1.22881	2.79099	2.77019	0.95271	0.42446	1.66873	0.15693	2.36445	0.72134	0.95652	0.54079	1.67938	1.51801	1.26529	0.83207	0.473	0.91379	0.93215	1.65884	2.17576	0.18223	0.01795	0.65038	1.13817	1.6131	0.96025	0.87421	1.15353	0.15154	1.40585	0.98906	0.78427	2.21585	0.96828	1.0026	0.46272	0.01637	0.59535	0.06489	0.85075	1.75912	1.47774	0.76213	0.334	1.72592
batch4_S226	S226	LA		2.06903	1.34134	1.16731	1.32889	1.19059	1.14617	1.34398	0.6334	1.33348	1.02637	0.5239	0.72174	1.87219	1.21256	1.34983	0.87247	0.61151	0.8683	0.77648	1.93549	0.65533	0.22682	0.27525	7.58509	1.41932	0.81012	1.30417	0.81351	1.21329	0.44733	1.09446	1.27376	1.08882	1.53994	1.19594	1.89114	2.05441	0.01242	0.72917	0.1301	1.36144	3.63134	1.35681	3.02201	0.88087	1.09555
batch3_S227	S227	LA	EGFR-wild type	1.2218	1.07862	3.3646	3.36829	0.93193	3.4002	2.99416	0.02449	2.33438	1.44224	4.15006	0.59669	1.30129	1.36545	2.53813	0.69387	0.87375	1.77421	0.81959	1.18406	0.01841	0.18007	0.00955	0.68994	0.44676	1.47256	0.89375	1.62358	1.06105	0.34402	1.35443	1.1001	1.20368	0.73029	0.32682	1.10211	1.49726	0.08948	0.85931	0.03255	0.78832	1.18119	0.80004	2.60209	0.668	1.25587
batch4_S228	S228	BN		1.16647	1.02667	1.44628	1.40554	2.76575	0.62905	1.59219	2.5022	1.7228	0.94712	0.88104	0.48606	1.32694	0.94026	0.8267	1.16518	0.51179	0.57318	0.84345	1.19391	0.29615	0.38167	0.65188	2.87917	1.65068	1.98218	1.25522	0.47383	0.99545	0.47303	0.97388	1.13651	1.11529	1.40459	0.72681	0.54813	0.61445	2.40526	0.57793	1.0785	1.182	0.89578	1.84092	0.58141	0.35055	1.17765
batch3_S229	S229	LA		0.93173	1.04112	1.01857	1.01857	2.11561	0.65607	1.50995	0.05252	1.87361	1.4107	1.05548	0.63776	0.94231	1.32289	1.03843	1.03019	0.81191	1.04328	0.66742	0.88371	0.36705	0.40353	0.01305	0.10248	1.21813	1.8475	1.05007	0.817	1.05374	0.39363	1.26841	0.97954	0.79875	0.89472	0.72431	1.36438	0.99716	0.30311	0.79069	0.47592	1.68718	1.21245	2.69869	0.77331	0.44496	0.51326
batch3_S230	S230	HC		1.61891	1.25476	0.94814	0.96975	1.02755	0.47542	1.34027	1.95417	2.04141	1.49376	0.86355	0.94777	1.45692	0.97524	1.10557	0.93731	0.88968	0.70084	0.783	1.54545	3.55895	4.41731	0.8161	3.67987	0.79365	1.49127	0.95143	0.81159	0.86303	0.77904	1.1557	1.06668	1.68405	1.04553	2.3867	1.62455	0.95537	0.60943	0.78369	0.4224	0.73759	1.37627	0.76146	0.36019	0.89999	0.92079
batch3_S231	S231	LA	EGFR-mutant	0.88623	0.87305	0.31858	0.40148	1.11997	0.24228	0.39955	0.22216	0.45709	1.18634	2.40261	0.87935	0.8358	0.75103	0.89875	0.98879	1.19165	0.97835	0.7893	0.73434	0.69565	0.5426	0.000886	1.876	0.59715	1.81332	0.92631	0.90718	0.81417	1.58997	0.8085	1.04453	1.038	1.65814	4.05237	1.30175	0.55131	0.94202	0.82672	0.000338	0.82373	0.97664	0.91311	0.20673	1.03502	0.80154
batch3_S232	S232	BN		0.4677	1.06347	0.68385	0.68385	2.10078	0.88769	1.00668	0.95908	4.48494	1.54729	1.26016	0.71261	1.0881	1.43714	1.0527	0.98121	0.59183	1.0431	0.93069	0.75643	1.90556	0.61683	2.39825	0.45079	1.47689	1.06444	1.18047	0.97001	1.06692	4.50529	1.59543	1.07402	1.49963	0.60685	0.81298	0.97154	0.92399	2.34144	3.2442	3.33866	1.45566	1.60966	1.40749	2.49821	0.0859	1.07965
batch3_S233	S233	BN		1.2821	1.16226	1.45681	1.44738	2.89899	0.57371	1.64771	0.76809	1.2723	1.67061	0.96522	0.92998	1.34518	1.22781	1.14466	1.25371	0.96263	1.04645	0.98925	1.22905	0.71966	0.6273	0.79036	0.62935	1.52413	3.25676	1.45524	1.45888	0.99369	1.51942	1.36559	1.10995	1.30623	1.23911	0.95333	0.79765	0.93257	2.37104	1.333	0.16596	1.28945	2.86472	1.15853	1.12368	0.3498	1.28371
batch4_S234	S234	HC		1.07087	1.03558	2.35126	2.35126	1.37919	3.98667	2.07174	1.4887	0.17398	0.72761	1.27332	0.64354	1.25449	1.36429	2.26926	1.11444	0.67632	1.17795	0.8057	1.29589	0.03662	0.12442	0.81337	0.39166	1.2047	1.98193	1.11475	0.8189	1.09675	0.02434	1.33227	0.9937	0.96432	1.51823	1.18287	0.95414	1.78997	1.17826	0.59507	0.38355	1.29905	0.93122	2.08331	3.51148	1.13251	2.09219
batch3_S235	S235	BN		1.19989	1.07523	1.60165	1.58821	0.64486	0.71147	1.03909	2.35086	0.85242	1.44301	2.18072	0.79485	1.27474	1.26745	0.81683	1.05929	0.87353	1.05578	1.14952	1.21835	3.55107	1.27994	1.57066	0.12124	1.11897	6.45584	1.3559	2.04903	0.87902	0.16184	1.07958	1.43303	1.35412	0.74432	4.37932	1.29854	1.38026	2.34895	1.05723	2.28989	0.84119	2.63122	0.71194	1.344	1.12267	1.49789
batch4_S236	S236	HC		0.77291	1.05028	1.03066	1.0187	1.38603	0.44734	1.56767	1.03004	2.24748	1.04808	1.33213	0.73914	0.46782	0.85296	0.86193	1.077	0.47915	0.66681	1.07899	0.89008	2.21782	0.55263	3.30424	0.56498	1.23302	0.59542	1.46453	0.6896	1.10616	2.21049	0.91788	0.93266	0.70006	1.29344	0.7619	0.76817	0.79848	1.02755	0.55789	0.12861	0.89146	0.86981	0.68833	0.38152	0.1473	1.58604
batch4_S237	S237	BN		0.76678	1.06557	1.04047	1.02167	0.71053	0.47369	1.51368	0.70555	3.38178	0.92066	0.8028	0.52387	0.84995	0.82268	0.66961	1.13912	0.92075	0.71832	0.76388	0.84599	9.86776	0.85088	3.44874	0.14632	0.96953	1.41244	1.16089	0.48338	0.74703	0.33731	0.94034	0.95912	0.95184	1.96987	0.9168	0.47984	0.91498	0.79437	1.03053	1.44183	0.87776	1.12675	1.0124	1.27139	0.54994	0.79227
batch4_S238	S238	BN		0.82362	0.87439	0.89609	0.89609	0.80895	1.04038	2.22542	2.62488	0.47745	1.03215	0.91087	0.5758	1.0713	1.09784	1.48412	0.91793	1.20031	0.55828	1.00206	0.81772	1.86108	1.54118	2.23076	0.99597	1.18994	1.06671	1.43355	0.61776	0.96986	0.22615	0.90639	1.24243	1.14054	1.21488	1.53501	0.88696	1.0949	3.2342	0.37331	0.22753	1.12433	2.48519	1.15754	0.64229	2.28698	0.46973
batch4_S239	S239	LA	EGFR-mutant	0.9861	1.15667	0.62654	0.62654	1.26299	1.0173	0.84352	2.17272	0.75884	1.08967	1.19294	0.5445	1.04273	0.77502	2.19204	0.89214	0.35119	0.54081	0.74367	1.02816	0.80567	0.53458	1.33554	4.75459	0.88669	1.82323	1.48609	0.68201	1.08704	0.91297	0.71366	1.20718	1.25973	1.34956	1.31754	1.0064	1.23279	4.0962	1.23992	1.77533	0.92108	1.08665	1.62974	1.04867	2.17544	1.26379
batch3_S240	S240	HC		0.89169	0.77717	0.88475	0.87302	0.79665	0.27013	0.97557	2.46027	0.006014	1.53165	1.7052	0.53775	0.98064	1.03699	0.57269	0.91015	0.58676	0.74926	0.43368	0.9793	3.94309	1.3003	0.94476	13.8462	1.2368	1.66574	0.9774	1.20267	0.70577	0.18407	1.11941	0.96683	0.93998	0.89585	1.58972	1.03185	1.06665	2.50295	1.42042	1.15563	0.96149	1.21466	0.60192	2.0462	0.01137	0.99036
batch4_S241	S241	LA		0.99967	1.29945	0.8974	0.91188	1.33771	0.22874	1.63877	0.33513	0.07313	0.82904	1.08096	0.60881	0.96779	1.15981	0.7297	1.03343	0.36291	1.19369	0.93574	0.9891	0.50065	0.08221	0.53353	0.1987	1.09668	1.91857	1.16336	0.3224	1.25599	0.48875	1.20989	1.0369	1.08503	1.59745	1.681	0.57425	0.8204	0.09943	0.74135	0.01319	1.38939	1.57356	1.57782	0.36444	1.72384	1.13866
batch3_S242	S242	HC		0.93648	1.23587	2.84654	2.84654	0.99049	0.83339	1.42215	3.05857	0.84005	1.0772	1.21845	0.74252	0.99041	1.04561	0.6575	1.1989	0.68702	1.29954	0.69133	0.65013	0.68345	2.91282	8.19924	0.16656	0.46671	1.49685	1.0535	1.71318	0.8894	0.40859	0.9034	1.03155	1.29157	1.67532	1.25873	0.96665	1.14684	0.05305	1.09825	2.8848	0.93032	1.16523	0.50317	0.88135	0.01003	0.89817
batch4_S243	S243	BN		0.92106	1.10543	1.10598	1.10598	0.74384	0.24733	0.91606	1.63462	0.92541	0.86679	1.36793	0.68174	1.09844	0.92342	0.33107	1.07955	1.20554	1.10229	0.86989	1.08077	0.76588	0.5032	0.58673	0.72902	0.64672	2.31864	1.21041	1.79339	0.96025	0.49255	0.78911	1.21036	1.1667	1.15849	1.30417	0.81613	0.88548	1.91368	0.41569	0.99552	0.47115	1.118	0.70553	1.54801	2.0456	1.0449
batch3_S244	S244	LA		1.17893	0.78954	1.72389	1.72389	1.47978	0.34368	1.4867	0.85155	1.78973	1.25864	0.71988	0.7333	1.19358	1.13954	1.14521	0.83244	0.78889	0.97187	0.58654	1.1709	2.15164	0.34725	2.80037	1.11705	1.05698	0.64814	1.02486	1.78137	1.15944	0.47723	1.12002	2.02216	2.2596	0.78765	0.5508	1.9347	0.64215	1.45747	0.54134	0.5331	1.31248	1.28942	2.10021	0.61099	0.81146	1.0173
batch3_S245	S245	LA		0.99823	0.85218	1.5541	1.5541	2.37692	0.3647	1.11926	1.54367	8.43501	1.6643	1.82067	0.57831	1.12314	1.31056	0.78701	0.68756	0.51635	1.03729	0.79665	0.84643	3.02439	1.42553	3.11127	1.01465	1.98531	2.71931	1.38101	2.89623	0.96905	1.93664	1.0953	1.57096	1.52072	0.55324	1.20934	1.80813	0.94811	0.12193	1.39295	1.26728	1.91824	1.64332	3.6034	0.84863	1.02032	0.96067
batch4_S246	S246	BN		1.04793	1.06768	1.93641	1.94505	1.15946	0.3696	2.10843	0.11081	0.77894	0.63425	2.11612	0.37818	1.22183	1.01934	0.63599	0.97519	0.94297	0.63335	0.90497	1.09212	4.71845	1.10494	0.12575	0.44864	1.23025	0.76292	1.00842	0.49287	0.7013	1.48877	0.89035	0.86453	0.98317	1.29767	0.64887	0.96484	0.65336	1.39431	0.72479	0.97057	0.66533	1.30533	0.73237	0.86504	0.58187	1.00947
batch4_S247	S247	LA	EGFR-wild type	0.86307	1.08426	0.75028	0.74695	1.59698	1.35098	1.34073	0.12378	1.30721	0.85197	1.1322	0.35609	0.92092	0.90919	0.80243	0.97493	0.40824	0.61773	1.09018	0.94768	4.46201	1.25219	0.60606	2.85619	1.35022	0.95623	1.22411	2.56075	1.09152	0.31045	0.79624	1.07722	0.91794	0.76323	1.22796	0.65858	1.06108	2.18115	0.68741	0.48155	0.95559	1.82221	1.45758	0.8429	2.84037	1.06461
batch4_S248	S248	BN		0.89639	1.01919	1.27588	1.27588	1.0398	4.01907	1.69526	0.09979	0.34948	0.99141	0.49252	0.80901	1.03476	1.09063	1.00364	0.99326	0.7307	0.646	0.98515	0.97707	1.36705	0.27213	0.01957	1.50705	1.45315	0.82162	1.29325	0.80063	1.02125	0.968	0.93649	0.9926	0.87568	0.54848	0.35596	0.7042	1.62732	1.08879	0.58511	0.08681	1.18134	0.91233	1.91287	1.75943	0.40847	0.47406
batch3_S249	S249	BN		1.35134	0.8689	2.04968	2.11604	0.99136	0.90958	1.4063	0.8268	2.34751	1.33598	0.89479	0.91029	1.44488	1.17585	1.09535	1.04085	1.02987	1.41359	1.45206	1.4171	2.60808	1.63244	0.28273	0.27653	0.95414	0.87664	1.23962	1.57293	1.15854	0.69069	1.28278	1.31868	1.62988	1.04724	1.54917	1.16777	1.26902	4.23727	0.61193	1.05787	0.84698	1.99153	0.93733	0.88089	0.92029	1.34684
batch3_S250	S250	BN		3.57521	1.28279	0.81474	0.81474	1.74621	0.58741	1.42098	3.5956	1.82565	1.10659	0.77677	0.93167	3.20799	0.85	1.11859	1.07191	1.07031	0.85347	0.65959	3.13996	0.69624	0.31037	1.26744	0.09125	1.00727	1.32791	1.08858	0.51042	1.18873	0.92134	0.9235	1.18616	1.56237	1.03228	1.03212	3.19359	0.86552	0.75074	0.9889	0.60557	0.8909	1.41203	1.07374	0.60951	0.02421	3.01861
batch3_S251	S251	BN		1.10029	1.02981	1.58839	1.58839	1.09977	0.23472	0.85378	0.5598	1.47813	1.25912	1.25878	0.94936	1.2292	1.06502	0.5183	1.01857	0.65392	0.69019	0.72575	1.06557	2.16112	0.90384	1.04432	0.34847	0.80759	1.09137	0.94079	1.05187	0.69718	2.43969	1.10351	1.01449	1.42709	1.37036	1.28061	1.2979	0.77151	3.32076	1.22689	1.59471	1.14875	2.34556	0.66031	0.93059	0.88106	1.33983
batch3_S252	S252	HC		1.17413	0.86145	2.25475	2.2771	2.13445	0.60401	1.68724	0.04128	0.269	1.0754	0.65792	0.79511	1.04201	1.05657	0.77268	0.95077	0.91695	1.67607	0.42654	1.20862	1.38392	3.07631	0.04334	0.15743	0.95861	0.89912	0.89287	0.76049	1.12169	1.29324	1.15013	1.04152	1.37794	1.92694	1.45565	1.17329	0.97505	1.66542	0.99603	2.15165	0.78437	0.81388	0.67818	0.46208	0.001246	1.14522
batch4_S253	S253	HC		0.69136	1.12508	1.00455	1.00455	1.39551	0.22256	1.31392	1.87851	0.92779	1.58668	1.01151	0.75441	0.74624	0.75504	1.26912	0.93621	0.059662	0.82582	0.68614	0.8249	4.58442	0.92474	3.82531	0.05018	0.8457	1.16393	2.66596	2.94241	0.86531	4.78408	0.69946	1.41083	1.4325	1.08135	2.79071	0.37208	0.78687	0.37099	0.43168	0.81685	0.82771	0.90451	0.82823	0.46375	0.04452	1.40689
batch4_S254	S254	BN		1.00206	1.17922	1.06756	1.10147	1.08541	0.19288	1.13665	0.92422	0.03007	0.90158	1.377	0.69225	1.11819	1.04763	1.2098	1.32067	0.66983	0.56991	0.71526	1.03152	0.60725	0.26881	2.53035	7.18388	0.51113	1.24785	0.88723	0.6175	0.94697	0.73919	0.991	0.8255	0.92932	1.19473	0.9117	0.98197	0.64254	0.1478	0.46934	0.57443	0.65253	1.58505	0.71868	0.21741	1.11193	1.14032
batch3_S255	S255	HC		1.14468	1.00088	1.11344	1.22002	0.7636	0.43558	1.07837	2.38333	0.29897	1.21536	2.23251	0.93351	1.0758	0.93702	0.49881	1.04892	0.85091	1.06934	0.83127	1.20049	2.39911	1.58005	0.94786	0.03854	1.25535	1.35078	1.14489	1.0999	1.06195	1.66578	1.03401	1.07718	1.22184	1.06458	0.78576	1.32324	0.55424	0.03287	0.58039	1.37507	1.05427	1.04647	1.1689	0.28575	0.96941	1.08486
batch3_S256	S256	BN		0.71971	0.88374	0.72018	0.72422	1.23539	0.15181	0.47602	0.00702	0.10086	1.15734	1.25954	1.03498	1.36932	1.20495	1.38642	1.29592	1.24857	0.9004	0.41733	0.62305	1.69469	0.28108	0.000886	8.8188	1.15181	2.08955	1.13708	3.06041	1.2199	0.10544	1.11486	1.14303	1.36792	0.60271	1.48139	1.36444	0.75845	6.72527	5.21478	0.10211	1.15004	1.78243	1.26021	0.89719	1.24012	1.23665
batch4_S257	S257	LA	EGFR-wild type	1.19914	1.29086	1.07407	1.10444	1.65403	0.22317	1.17862	0.50987	1.10341	0.83022	1.21139	0.65931	1.13147	1.23256	0.67185	0.99642	0.62711	0.55906	0.79763	0.62225	0.89434	0.11932	0.25652	0.00431	0.87395	1.70935	1.24171	0.95253	1.25054	0.06246	1.15866	0.93094	0.79133	1.63998	1.45436	1.09359	0.86814	0.08886	0.71364	0.04444	0.57224	0.96793	1.33754	3.15167	0.68928	0.74925
batch3_S258	S258	HC		1.18539	0.83752	2.06872	2.06872	1.2784	0.50316	2.00829	1.56173	2.05874	1.30571	1.1696	0.57058	1.2852	1.21593	0.58824	0.90495	0.63469	0.99448	0.70907	1.27806	1.5862	0.96149	0.9606	0.17757	1.25269	1.26568	1.1112	1.48307	0.85211	3.88559	1.28604	0.95041	1.151	0.85663	1.13332	1.23436	0.93432	2.33779	0.64293	1.29187	1.05362	0.92409	0.97792	1.20732	1.18113	1.28249
batch4_S259	S259	BN		0.90073	0.94838	0.91236	0.93052	0.68907	0.51152	1.78208	1.0857	4.57867	1.079	0.71939	0.48068	1.13235	0.92318	1.64483	1.27367	0.85374	0.80805	0.57963	1.10081	1.74374	0.587	0.74818	0.00666	0.76626	1.64399	1.40904	0.53923	0.68588	0.21191	0.94697	1.20913	0.9965	1.99144	0.83857	0.95049	0.9183	1.82242	0.49282	1.00159	0.54326	1.40198	0.94649	2.93891	0.97825	1.0944
batch4_S260	S260	HC		0.7143	1.20824	0.3113	0.30555	1.63262	0.1741	1.16241	0.09295	1.37881	0.92279	1.92504	0.44231	0.90586	0.72228	0.51251	0.89986	0.71853	0.57577	0.71013	0.95074	1.6061	0.31783	0.02348	3.10157	1.24567	1.67546	1.57158	0.69628	1.19221	1.35731	0.71537	1.12476	0.8404	1.86311	0.9581	0.923	0.65268	2.85562	0.712	0.04595	0.85837	1.54293	1.12596	0.9377	1.18464	1.79939
batch4_S261	S261	HC		0.96633	1.48687	0.10163	0.16545	0.97569	1.21289	0.65281	2.8741	0.75247	0.96074	1.3955	0.67045	0.98958	0.6663	1.28141	1.16662	0.66945	0.72335	1.03498	0.53685	9.0134	4.0096	1.71145	14.7299	1.37221	0.92125	1.65399	0.96493	0.89611	0.57599	0.64394	1.03976	1.1692	1.60199	2.05217	0.85625	0.69484	2.42597	0.42263	1.75213	0.91232	2.34966	0.93664	0.42471	4.72012	1.8541
batch3_S262	S262	BN		1.14561	0.97762	2.69712	2.71394	0.67244	0.48594	1.37639	0.11424	0.04423	1.34787	2.38376	0.88856	1.17191	1.41746	1.04949	1.0945	0.97477	0.94543	0.88102	1.28916	1.99987	0.30615	0.1552	0.33641	0.94253	0.90466	1.04624	0.38116	0.96665	1.02778	1.75862	1.43028	1.37122	0.99396	0.71583	1.07603	1.2193	0.74643	0.7666	0.25116	1.62586	1.50519	0.8702	0.95458	0.26298	1.23434
batch3_S263	S263	LA		1.13739	0.74996	3.59334	3.59334	0.65657	5.54672	2.5909	0.19906	0.7915	1.51864	1.24083	0.55723	1.26272	1.8756	2.102	1.03541	0.7465	1.79474	0.53055	1.26066	1.08869	0.17677	0.000886	0.14986	0.80792	0.99878	1.41458	2.87271	1.20475	4.74646	1.74562	1.19304	0.96728	0.34368	0.55288	1.89536	1.83833	0.12641	0.64448	0.0129	1.17282	0.59608	2.05204	0.18099	0.18555	1.21131
batch4_S264	S264	BN		0.83219	1.03296	1.51473	1.51473	1.24196	0.89969	2.09222	0.29706	0.11778	0.7578	1.26644	0.67847	0.98287	1.32312	0.58034	1.1902	0.84895	0.64888	0.72842	0.9192	1.02721	0.80675	0.64384	0.03542	0.98043	1.16604	0.95947	0.84633	0.982	0.12135	1.09807	0.77162	0.72462	1.38185	1.61011	0.7287	0.83263	0.19519	0.34115	0.28426	1.07221	0.87916	1.00657	0.39486	0.29991	0.92618
batch3_S265	S265	BN		1.07835	1.01387	1.07103	1.07103	0.81997	0.67081	1.29188	2.48891	7.32066	1.67115	1.21117	0.91295	1.05511	1.35926	0.689	1.13798	1.04836	1.7208	1.70302	0.96169	1.71581	0.71884	1.1201	0.93155	1.05751	0.69162	1.53232	1.64415	0.93819	0.62831	1.56714	1.48504	1.37242	0.81847	3.65428	0.97917	1.57223	4.00102	0.75382	1.39197	1.04913	1.74224	0.90223	1.82728	0.42172	1.25485
batch4_S266	S266	HC		1.00536	1.24789	1.62314	1.60678	1.04377	0.43156	1.5894	0.14692	2.97425	0.95075	0.50076	0.62427	1.10914	0.96848	0.98642	0.97769	0.4181	0.59316	0.90394	1.18074	5.00325	0.75205	0.10138	0.29573	1.2932	1.2429	1.22111	0.67738	1.00114	3.92579	0.92942	1.06696	0.85408	1.84504	0.74133	1.0253	0.79615	4.47264	0.67692	0.63901	1.06065	1.71581	0.71888	0.82777	1.57274	2.07258
batch4_S267	S267	HC		0.99618	1.52346	1.78272	1.79521	1.37863	0.83116	2.29149	0.09107	0.46812	0.98975	2.06365	0.38508	1.12663	1.25354	1.4246	0.97539	0.74727	1.26593	0.99035	1.14626	6.51518	0.37495	0.11541	0.03244	1.3744	1.48243	1.36136	0.63271	1.07365	2.85125	1.28522	1.1961	1.07695	1.61323	1.84385	1.06158	1.01839	1.00659	0.38928	0.09356	1.16954	1.22321	1.28147	0.29431	0.64098	2.28143
batch4_S268	S268	BN		0.76662	1.02241	1.10885	1.10885	1.59634	0.58237	0.98462	0.75334	1.73781	0.86842	1.73886	0.69483	0.84638	1.00722	1.36468	0.95115	0.80989	0.91508	1.02151	0.833	0.9708	0.68308	1.86897	0.25568	1.0944	1.43751	0.98234	0.43561	0.75473	1.13473	0.95777	0.89006	0.7625	1.89827	0.82344	0.43811	0.85102	0.10444	0.61257	0.62073	0.88476	1.60204	0.96763	0.14649	0.76628	0.80516
batch3_S269	S269	LA	EGFR-mutant	1.0806	0.97015	0.6496	0.6496	1.49386	0.98961	1.06747	0.82987	7.70763	1.25914	0.96714	0.9072	1.11077	1.0523	0.88115	1.02081	0.88939	0.95748	0.72607	1.06357	2.21414	0.5774	0.36437	2.88656	0.90064	2.0341	1.05106	0.86757	1.09033	0.62261	1.24361	1.02112	1.19948	0.632	1.05215	1.86863	1.03126	0.79953	0.50227	0.39937	0.85782	1.15456	1.26797	1.15465	2.18671	1.00049
batch3_S270	S270	BN		1.40774	1.13393	1.82141	1.82141	0.91899	2.00531	1.44918	0.1436	5.58939	1.17498	0.91292	0.93399	1.39263	1.20518	2.19365	0.94481	0.95361	1.09056	1.45281	1.40083	0.21905	0.57954	0.01595	3.47829	0.9548	0.78142	1.5068	3.52186	1.16876	4.22217	0.9128	1.39789	1.65572	0.68839	1.73384	1.35636	1.972	3.50489	0.83017	0.2609	0.97923	2.75143	1.69747	2.3819	0.75589	1.48774
batch4_S271	S271	HC		0.70607	0.84865	0.53933	0.53933	0.95777	1.39145	1.80112	0.94169	1.15354	0.95176	0.92575	0.59701	0.83574	0.66265	0.66939	0.90727	0.74768	0.71951	0.78186	0.8479	1.17904	0.29113	0.0767	0.08007	1.13577	0.6923	1.2677	0.88193	0.93069	0.54701	0.71312	0.86643	0.66988	1.02931	0.33269	0.54898	1.40613	0.13866	0.63557	0.26935	0.86127	1.47354	1.90125	4.314	0.31757	1.56039
batch3_S272	S272	BN		1.13394	0.93845	1.42324	1.41586	1.52721	0.4465	1.50704	1.1196	0.18887	1.22518	1.95529	0.81515	1.20285	1.43541	0.51443	0.97488	0.93476	1.12101	1.05827	1.13654	3.04787	4.93649	1.60853	4.88213	1.14971	1.06614	1.18743	0.70868	1.08716	0.36571	1.37991	1.17141	1.23772	1.49064	1.73944	1.10873	0.69697	0.75167	1.30551	0.1481	1.46327	2.50875	0.93251	1.11792	1.09882	0.61067
batch4_S273	S273	HC		0.88139	1.34742	0.54587	0.50463	1.19605	0.18912	0.81199	0.9075	0.65617	1.11631	0.97276	0.62117	0.99531	0.92601	0.91607	1.06749	0.77616	1.01688	1.15285	0.96444	2.01405	0.73848	0.2473	2.20613	1.14537	1.62345	1.88012	0.94901	0.97954	2.57959	1.03239	1.02591	0.81722	1.47126	1.38125	0.57759	0.56242	2.32699	0.49022	0.98868	0.93983	0.87003	1.45316	0.64708	1.9557	1.87432
batch4_S274	S274	BN		0.95555	1.25204	0.92433	0.92433	1.0659	3.07534	1.195	0.61029	2.18322	0.92725	0.95399	0.86589	1.00535	0.80172	2.01569	1.06862	0.73562	1.48286	0.78209	0.94713	0.24146	0.36078	0.56893	0.0793	0.82989	0.76733	1.17866	0.40574	0.64152	1.21806	0.73134	0.96243	0.67803	1.30081	0.92794	0.83611	1.13748	1.16119	0.42895	0.78893	0.60157	1.37996	1.17388	1.38029	0.96377	0.89966
batch4_S275	S275	HC		0.85258	1.38263	0.35647	0.40042	1.64069	1.31622	0.73302	1.51123	0.55603	0.94477	1.38574	0.72872	0.93027	0.63909	0.59594	1.19055	0.918	0.82198	0.98201	0.97572	0.54071	1.04642	0.49131	0.62829	1.21805	1.23667	1.4663	0.93044	1.0735	2.88358	0.67709	1.2998	1.13972	1.75363	0.84254	0.90477	1.47391	1.98662	0.40719	0.35411	1.06125	0.85269	1.01155	5.8724	0.1977	1.73713
batch4_S276	S276	BN		0.58228	1.19375	1.42934	1.42934	1.36839	2.23284	1.31699	1.15046	0.61783	0.91093	1.08707	0.27604	1.05117	0.96757	0.8441	1.00731	0.84124	0.75446	0.80044	0.97798	0.03352	0.70126	7.78275	0.18024	0.51984	1.46463	0.96988	0.43634	0.64967	9.84741	0.7496	0.93815	0.64907	0.85708	0.48383	0.85195	0.86006	0.37647	0.45315	1.59108	0.72513	1.02948	0.3686	0.78	1.07199	0.98159
batch4_S277	S277	HC		0.37573	1.40414	0.81887	0.7972	1.08885	0.17688	0.7619	0.59586	0.78988	0.99043	1.2569	0.47711	0.78174	0.85805	0.81431	0.85469	0.81767	0.66087	0.8264	0.77007	0.96688	0.87411	0.3025	0.03309	0.7351	1.09244	1.27649	1.15158	0.71058	1.94775	0.86201	0.90856	0.77956	1.31565	0.79095	0.39632	0.77635	0.23542	0.42461	0.34922	0.72356	0.65512	0.74595	0.98861	0.33093	1.4463
batch4_S278	S278	HC		0.73194	1.24403	0.91501	0.91108	0.96764	1.50066	1.71345	0.17663	1.67814	1.09358	1.71849	0.57185	0.89523	0.79438	1.20369	0.89805	1.15433	0.73144	0.93466	0.54227	2.7528	1.15672	0.05264	0.85368	1.55462	1.1397	1.67677	1.23492	1.02464	3.01998	0.81781	1.31298	0.93797	1.07834	0.72796	0.69358	1.2841	2.24041	0.76369	0.24474	0.97922	2.79168	0.86102	2.64158	2.21013	1.00478
batch4_S279	S279	HC		0.83653	1.39448	0.51856	0.51856	1.02852	0.43312	1.39878	0.30282	0.81217	0.99687	0.76752	0.8068	0.94849	0.74751	0.54284	0.99888	0.97332	0.82777	1.24605	1.02342	0.70179	0.92879	0.0964	0.12044	1.27943	0.98869	1.19709	0.93874	0.99143	5.42293	0.76444	1.0768	1.1363	1.37444	0.56005	0.5135	1.18037	6.8189	0.56854	0.64407	0.95961	1.14052	1.4641	0.94635	1.08577	1.72437
batch3_S280	S280	HC		1.33212	1.08199	1.35161	1.19322	0.56762	0.50135	0.73036	2.54461	1.40069	1.11513	3.23329	0.87058	1.43238	0.71688	0.6406	1.17643	0.91959	0.60826	0.62517	0.75418	1.4502	0.99958	0.69287	1.0811	0.52792	1.196	1.08114	1.47452	0.88859	0.18088	0.77306	0.91851	1.09157	0.77902	0.61575	1.50755	0.64412	0.21967	0.96662	2.85373	0.75154	1.05014	0.60074	0.77126	0.36826	1.30628
batch4_S281	S281	HC		0.69016	1.06759	0.62756	0.62756	0.83848	0.69933	1.42039	0.46658	1.80169	0.85868	0.93687	0.27866	0.82151	0.78364	0.60016	1.07441	0.60728	0.59215	1.03292	0.85768	0.41398	0.32672	0.08767	0.04036	1.07732	1.08783	1.14848	0.92369	0.81947	1.84925	0.7821	0.94918	0.66008	1.21727	0.61352	0.71375	0.83599	1.3264	0.41134	0.42742	0.6366	0.80958	0.83894	1.44189	0.26458	1.5332
batch3_S282	S282	BN		1.12015	0.98362	1.24653	1.23655	0.80249	0.67322	1.28614	1.44949	1.02046	1.29554	1.13962	0.83884	0.68003	1.10964	0.76042	1.2059	1.23205	0.89157	1.43734	0.67774	1.04108	0.75133	0.52633	0.34345	1.33234	0.70781	1.19028	0.87173	0.9387	0.12148	1.11612	0.91951	1.18987	1.43439	0.58758	1.01147	1.05001	0.27383	0.70776	1.17552	1.10344	1.47175	0.78174	2.47637	0.06318	1.23711
batch3_S283	S283	LA		0.97265	0.90765	0.56671	0.48062	1.3024	0.46287	1.06634	0.85989	2.69204	0.96273	2.4653	0.68353	0.57298	1.07127	0.54839	0.92333	0.90144	1.00272	0.73962	0.8303	0.25224	0.99857	0.19661	0.34956	1.08507	1.48633	0.68151	2.48988	1.35628	0.02056	1.03214	1.09939	1.36719	0.31639	0.35955	1.4911	1.09027	0.7992	0.84848	1.42513	1.1884	1.29747	2.65852	0.99555	0.21802	0.51348
batch4_S284	S284	BN		0.87484	0.99004	1.76464	1.7706	1.27409	0.8808	1.74686	1.36456	1.02321	0.86122	0.74595	0.5037	0.9707	1.20181	0.67618	1.05745	0.79481	0.74887	0.8682	0.95678	0.10359	0.33783	1.09559	0.06638	1.6269	0.77288	1.06719	0.50399	1.15021	1.48703	1.09414	0.93801	0.954	1.40907	0.82925	0.84365	0.94552	0.66851	0.66213	0.5067	1.16488	0.99659	1.52447	2.37547	0.89104	0.49598
batch3_S285	S285	BN		1.17761	0.94715	3.1326	3.15466	1.40557	0.5423	1.71498	0.73533	2.0443	1.2029	0.67048	0.65301	1.25757	1.74729	0.39408	0.98516	1.04548	0.66288	1.05339	1.13512	1.33591	0.98827	0.8755	1.83523	0.99296	1.27778	1.00825	0.90173	0.96247	0.54049	1.60464	0.89465	1.23737	1.03537	1.15508	1.09029	0.79376	3.21498	1.05959	0.78077	1.13827	2.08257	0.83692	2.0419	0.81552	1.29512
batch4_S286	S286	LA		1.01652	1.24396	0.9421	0.9667	0.86686	0.32898	1.09839	0.18648	0.56476	0.96861	1.27628	0.53258	0.96491	0.95903	0.45994	0.83751	0.50672	1.95087	0.85771	1.02054	0.0974	0.32733	0.37929	0.22542	0.84322	1.67028	1.21833	0.5357	1.15688	1.7554	0.9061	1.20878	1.3402	2.22724	1.45706	1.13132	0.68265	0.01561	0.64546	0.17202	0.67479	1.24535	0.74293	0.25983	0.55361	1.14543
batch4_S287	S287	LA		1.05727	1.16714	2.91657	2.91657	0.98228	2.35076	2.76175	2.29852	1.42845	1.28596	0.39183	0.63772	1.12159	1.53601	2.16718	1.13583	0.49462	1.56103	0.87969	1.0953	0.13792	0.47297	1.11954	0.05472	0.95572	0.78033	1.52368	1.06588	1.27572	0.59316	1.53446	1.43434	0.76163	2.40534	1.39015	1.03469	1.60973	0.02996	0.85361	1.32384	0.85633	1.43191	1.84272	0.70359	0.70263	1.21248
batch3_S288	S288	HC		1.30307	1.12505	1.49221	1.42269	0.63043	2.65772	1.83272	0.04968	0.12652	0.96672	0.40052	0.65446	1.37534	1.40869	0.91557	1.02239	0.68405	1.02363	0.46915	1.41821	0.58375	0.26017	0.000886	1.2135	0.84872	1.82729	0.82886	1.31818	1.34036	0.09662	1.29998	0.98189	0.65508	0.98413	1.15851	1.55294	1.42656	6.01664	0.73816	0.10246	0.62173	1.39574	1.9255	0.55331	1.58978	1.32632
batch3_S289	S289	LA		0.99138	1.06522	0.71438	0.72416	1.44102	1.04214	0.973	0.76407	7.44454	1.19882	0.86872	0.61175	1.07539	0.99388	0.81534	0.9524	0.71267	0.85394	0.59451	0.91999	2.13185	0.61979	0.32656	3.08606	0.83903	1.84242	1.12215	0.9732	0.9474	0.5739	1.10096	0.93341	1.26527	0.58544	0.93984	1.87605	0.96215	0.87143	0.7446	0.33293	0.80554	0.60703	1.18717	1.64597	2.05043	0.43789
batch4_S290	S290	BN		0.87412	1.23505	0.71491	0.71491	0.85409	0.27876	0.95042	0.57975	0.70676	0.87555	1.02215	0.7831	0.97531	0.87865	0.50914	1.05281	0.78224	1.05126	1.14017	0.91106	4.65732	0.52889	0.11913	0.56291	0.75259	1.04493	1.27823	1.377	0.79524	0.20191	0.76014	1.02907	0.82158	0.72575	1.09771	0.84267	0.71344	0.30473	0.49711	0.35557	0.8197	1.32778	0.98801	0.35283	0.88129	0.97062
batch3_S291	S291	HC		1.03693	0.97037	1.74742	1.74742	0.5521	0.24906	1.15518	1.40487	0.37394	1.57668	1.42801	0.7205	0.53344	1.11463	0.89121	1.18908	0.91929	1.17148	0.62017	1.00501	1.85742	1.11764	2.63875	0.04398	0.51255	1.29111	1.54713	3.09378	0.91609	2.73494	1.35239	1.3301	1.30058	0.76467	1.13245	1.25538	0.92013	0.43441	1.3945	0.49653	0.61731	1.28751	0.55856	0.37364	0.43444	1.05388
batch3_S292	S292	BN		0.64813	1.12135	0.8595	0.88656	1.22032	0.66717	0.5612	0.03334	1.99293	1.34665	1.67191	1.00187	1.19536	0.92777	0.95864	1.23657	1.11011	1.75311	1.19364	1.15129	1.61421	2.03905	0.57671	0.55698	0.9141	0.98199	1.51978	0.96805	1.01607	0.33519	0.77888	1.15801	1.57079	0.5131	0.39251	0.85006	0.88819	0.9994	1.00213	1.7219	0.89505	1.48587	0.76819	0.43658	0.08768	0.73928
batch3_S293	S293	BN		1.31823	1.16924	1.65073	1.67579	1.23256	0.85128	1.41218	1.93043	4.141	1.34482	2.17233	0.79146	1.28367	1.28973	1.71612	1.09948	1.00034	1.16771	1.70093	1.29954	1.53809	0.64347	0.5889	0.95985	0.94547	1.76766	1.50802	1.10345	1.06664	0.16321	1.12285	1.28038	1.51493	1.52467	2.53758	1.3382	1.60966	2.69061	1.22755	0.29986	0.89827	2.51641	1.42189	3.43586	0.89182	1.34459
batch4_S294	S294	LA		1.07547	1.30532	0.59585	0.61074	1.31107	0.58485	0.88854	0.24478	1.22975	0.7616	0.93304	0.43991	1.02658	0.91631	1.2318	0.94475	0.39469	0.90082	0.93085	1.07101	0.0873	0.61819	1.75954	0.21258	0.77387	0.91539	0.94938	0.63973	1.17362	2.80103	0.86507	0.91446	1.00005	2.25079	0.30897	1.03195	0.98673	0.51649	0.52332	0.78527	0.79129	1.14658	1.14875	0.71827	1.59565	1.17028
batch4_S295	S295	LA		1.4342	1.17465	3.70559	3.70559	4.85966	0.39693	2.84562	0.5668	0.65847	0.81702	0.69012	0.47942	1.50658	1.16882	0.59935	0.70611	0.53116	1.2432	0.74561	1.48691	0.16686	0.02463	0.10722	2.21763	1.03762	0.74044	0.90137	0.6613	1.10508	0.01459	0.68854	0.80697	1.0209	0.59269	0.60456	1.5361	0.28917	0.02199	0.40708	0.00169	0.66386	0.84296	0.94919	0.42602	0.063	1.64829
batch4_S296	S296	HC		0.7799	1.15283	1.94878	1.94878	1.50244	0.37538	1.98266	0.08929	0.33238	0.8551	0.90089	0.62352	0.87147	1.16968	0.71615	0.90115	0.75983	0.88251	0.83431	0.84601	1.16975	0.22581	0.03337	1.76127	1.72727	0.52113	0.86062	0.53562	0.99142	0.35721	1.13276	1.01044	1.0829	1.59904	1.21846	0.40419	1.75763	0.15547	0.47647	0.12219	1.70663	1.3747	0.66639	2.28415	1.80577	1.51077
batch3_S297	S297	LA	EGFR-wild type	0.86853	0.88831	0.88308	0.851	1.27694	0.39612	1.09289	2.34644	1.16814	1.22734	2.30513	0.79936	0.84679	1.1423	0.77086	1.08267	0.95105	1.3266	0.63995	0.84961	0.76764	0.16467	0.9019	0.37439	0.82357	1.22283	1.23765	1.92847	1.21292	1.36309	1.14889	1.12725	0.96865	1.45764	1.43192	1.36937	0.82937	1.3336	0.38777	0.3547	0.57892	1.51019	1.14144	0.1069	2.81748	0.9111
batch3_S298	S298	HC		1.25685	0.87457	3.42551	3.42551	0.92539	2.77092	1.90507	0.44625	0.40603	1.18383	0.70344	0.83519	1.30975	1.34485	1.06755	0.94851	0.93121	0.92994	1.00273	1.31913	1.66726	1.90468	1.41106	0.51686	0.75155	1.24216	1.12905	0.95171	0.87722	1.8584	1.1911	1.0203	0.97188	0.57582	0.92494	1.28383	1.19374	2.71831	0.88314	4.04337	1.13893	1.21041	0.92993	0.72977	1.72554	1.33609
batch3_S299	S299	BN		1.04793	0.99909	1.12287	1.09043	1.56448	1.57038	1.325	4.9453	2.90744	1.40352	1.03668	0.65349	0.61864	1.32355	1.0328	0.99708	0.6007	1.48577	0.69623	1.07761	2.57052	1.65974	3.62753	0.4577	1.22483	0.98099	1.01271	1.12682	0.78169	0.35651	1.42163	1.09411	1.44954	1.27231	1.5477	0.87093	1.39823	0.72226	1.10205	2.27119	0.78811	1.47911	0.76986	0.46035	0.03558	1.17332
batch4_S300	S300	BN		0.8127	0.94414	0.53826	0.52422	0.85912	0.415	1.37202	1.80797	0.63011	0.96362	0.49173	1.02539	0.98315	0.91973	0.537	0.78638	0.82929	0.60471	0.7421	0.91575	0.53809	0.93542	2.15948	0.64733	1.39373	0.74577	0.89469	0.46991	0.85012	0.66683	0.89385	0.84866	0.92958	0.55498	0.78951	0.36416	0.70391	1.13214	0.32996	0.26811	0.7715	1.45026	0.99144	1.49034	0.33953	0.90684
batch4_S301	S301	BN		1.07592	0.80956	1.48718	1.48718	1.15015	2.42668	1.94543	0.01903	2.71472	1.05629	1.21126	0.43321	1.21126	1.04398	0.92642	1.21952	0.83505	0.71233	0.64829	1.15511	1.12985	0.37055	0.09085	2.16603	1.34012	2.15885	1.65965	0.98974	0.81509	3.02334	0.8565	1.17766	1.06829	1.79824	0.74193	0.83281	1.72542	0.77142	0.33098	0.37682	1.25119	0.85723	1.79803	2.26947	0.73927	1.08984
batch4_S302	S302	HC		0.77823	1.5269	0.53427	0.52598	2.17956	0.96986	1.00501	0.37237	0.58161	1.01196	0.66875	0.41949	0.907	0.79892	1.32446	0.99193	0.40891	0.68617	1.01659	0.88681	0.49848	0.33543	0.21894	0.27467	1.10159	1.39961	0.98575	0.90039	0.9174	0.26186	0.82807	0.84819	0.6253	0.82369	0.64292	0.80218	0.78747	1.54588	0.6958	0.08859	0.81917	0.87971	0.96523	0.91431	1.28	1.71859
batch4_S303	S303	HC		0.7905	1.35643	0.76276	0.77302	0.74223	1.07091	1.74137	2.15087	0.39248	0.96046	0.62683	0.64235	0.95329	0.82718	1.80573	0.99039	1.13876	0.7073	0.99522	0.99733	0.56567	0.74965	1.55069	0.12258	1.09614	1.61372	0.91827	0.79597	0.74262	0.76254	0.94687	0.9854	0.61381	1.39384	3.17907	0.72715	1.20791	1.46224	0.57252	0.47469	0.71135	1.57944	0.82229	1.97552	3.52656	1.82858
batch4_S304	S304	LA		0.7274	1.16933	1.2296	1.23542	1.37255	2.85351	1.67413	0.96868	0.90415	1.09569	1.36192	0.84451	1.15765	1.04886	1.53648	1.11638	0.65851	0.47417	0.864	1.16279	0.28195	0.34516	0.16793	7.48876	1.40296	1.78802	1.29503	0.78226	1.3015	0.44185	0.9718	1.09338	1.10804	1.49353	1.49613	1.13357	1.19154	1.67069	0.97682	0.06053	1.04567	0.95904	3.12564	0.95016	1.25946	1.24525
batch3_S305	S305	HC		1.82429	1.16619	2.01591	2.01591	1.30195	0.33876	1.92113	0.04007	1.74352	0.80592	0.52227	0.83373	1.71413	0.99842	0.59144	0.98411	0.83986	1.34768	0.30345	1.92874	1.56568	2.76885	0.02474	0.01041	0.89147	0.94953	0.87845	0.41467	0.94778	0.45866	1.09525	0.87735	1.31545	1.00129	0.46338	1.88591	0.79859	0.002484	0.95607	0.25054	0.98745	0.59415	0.72075	0.07437	0.09638	1.65032
batch3_S306	S306	LA	EGFR-wild type	0.89508	1.07862	0.5197	0.61761	0.86908	0.99624	0.58396	2.54033	1.89559	1.28362	2.29424	0.81178	0.96331	0.7373	0.70957	1.11612	0.86927	1.03592	0.48126	0.87569	2.39912	0.68874	0.55763	0.94183	1.15093	2.27399	1.48061	1.50478	1.20856	1.78951	0.68023	1.05174	0.89271	0.81239	0.74758	1.45073	1.19911	1.04051	0.56026	1.07262	1.28931	1.57267	0.98385	1.28002	4.22598	0.78245
batch4_S307	S307	LA	EGFR-mutant	1.54051	1.45098	1.14388	1.14388	2.46969	0.78341	1.56783	1.09743	0.22355	0.72577	0.90357	0.41894	1.60686	1.13671	0.57818	1.11028	0.47561	1.53092	0.63875	1.62214	0.37252	0.59938	0.42322	0.01082	1.18255	1.4399	0.54913	0.4088	1.19255	0.11933	1.13501	0.89755	1.31811	2.38323	1.3415	0.85659	0.95046	0.08022	0.89735	1.59102	1.50804	1.58234	1.27396	1.04934	0.11129	1.89116
batch3_S308	S308	HC		1.02914	0.84238	1.69122	1.69122	1.40159	0.23447	1.75206	1.51477	1.2277	1.38569	0.69844	0.64179	1.11309	1.38376	0.65737	0.92422	0.65952	0.94247	0.67461	0.97828	1.68952	0.23834	2.00623	0.19126	1.1838	1.69848	0.76971	0.74909	0.87364	1.1728	1.56915	1.03168	1.07264	0.9799	0.98476	0.85976	0.84187	0.4199	2.09372	0.000338	1.22535	0.84017	1.14184	0.56843	0.08826	0.96897
batch4_S309	S309	BN		0.979	1.18204	0.75755	0.80125	1.0691	0.33051	0.75127	0.23035	2.45302	0.91014	0.91829	0.95028	1.09384	0.83986	0.91191	1.33298	0.69337	1.12908	1.14596	1.03408	2.0046	1.14564	0.41805	0.26089	0.93121	0.60774	1.53507	0.82227	1.00106	3.21993	0.78722	1.02485	1.26978	1.22189	0.82598	0.94767	0.67963	1.72158	0.41121	2.17598	0.88414	1.01872	0.65436	1.11554	0.73273	1.08641
batch4_S310	S310	BN		1.02616	0.92719	1.01803	1.01803	1.4168	0.26998	1.14626	0.15271	2.55986	1.08581	0.87398	0.56656	1.14818	0.77004	1.04189	1.03851	0.83793	1.08385	0.41025	1.1271	0.45428	1.0505	0.61546	2.13705	1.29619	0.69137	1.34225	0.6049	0.86737	1.90012	0.85894	0.91676	0.91082	1.33522	0.57473	0.8085	0.87749	2.65624	0.72808	2.60922	1.09426	1.07749	1.56982	1.56839	0.0093	1.04117
batch3_S311	S311	LA		1.05964	0.97256	1.60776	1.58284	1.18001	0.40449	1.00649	0.6319	10.6481	1.08687	2.632	0.66291	1.16588	1.059	0.55063	0.85478	0.75698	0.96469	0.74999	1.15665	0.24475	0.92016	0.20801	1.00415	0.79295	1.68536	0.67513	2.3692	1.06257	0.08235	1.04317	1.116	1.76032	0.49107	0.47744	1.79004	0.71862	0.66295	0.78406	1.59773	1.66057	1.91439	1.26616	1.21586	0.24655	1.0057
batch3_S312	S312	LA		1.06029	1.05755	1.49909	1.49909	0.64989	1.25281	1.20342	0.13098	0.53805	1.52308	1.02493	0.6755	1.13896	1.34055	1.13126	0.95558	0.75421	0.49759	0.86244	1.13331	3.20351	0.7159	0.02513	4.95943	0.81387	1.65524	1.45342	2.06984	0.93758	1.29891	1.26009	1.14167	0.94794	0.31532	1.61915	1.75844	1.16596	0.23541	0.51174	0.01879	1.1402	1.17728	1.49054	0.12733	0.84183	1.11735
batch3_S313	S313	LA	EGFR-mutant	1.18252	0.91711	2.876	2.86962	0.98712	0.35425	1.83533	2.90876	1.21055	1.31305	0.75338	0.81842	1.19196	1.13918	0.63171	0.97889	1.01241	1.18953	0.9596	1.08413	0.98841	0.40255	1.21289	0.93085	0.74376	0.86097	0.91374	1.27878	1.12901	1.1695	1.21816	1.26646	1.38535	1.60694	1.36842	1.08468	0.6706	0.06513	0.67996	0.37111	0.82273	1.17768	1.2448	0.76924	0.11497	1.10599
batch5_S314	S314	HC		1.35508	1.0711	0.9683	0.9683	1.20877	2.21092	1.50314	0.78607	6.26686	0.89439	0.90809	0.99497	1.47667	0.7975	2.67988	0.86677	0.8944	0.91433	0.9205	1.77877	0.76147	0.86627	2.07157	0.35266	1.39765	1.02662	1.18603	0.25512	0.8657	2.04145	0.86395	1.075	1.16264	1.01402	0.75485	1.48548	1.05746	0.002484	0.69191	0.87734	1.10876	1.20809	1.02027	0.182	0.13996	0.78977
batch6_S315	S315	HC		0.84599	0.96717	0.73779	0.69842	0.8178	0.14708	0.76813	0.00644	1.80939	0.74984	0.61181	0.8054	0.81991	0.7975	0.54869	1.0614	0.81529	0.67863	0.79203	0.94128	0.63635	1.10651	0.000886	0.08057	0.62158	1.07718	0.78255	0.19498	0.80899	0.78537	0.79185	1.04809	1.45196	1.09734	2.54255	1.04583	0.62635	0.83789	1.86355	0.00856	0.50857	0.81398	0.65753	0.92576	0.68197	0.99902
batch5_S316	S316	BN		0.95544	0.96364	1.344	1.33682	0.57308	0.76698	1.64595	0.91853	0.77989	0.89498	0.94306	0.85471	1.0524	0.88378	1.13026	1.09387	0.89849	0.9207	1.31926	1.36193	0.1173	0.80261	9.3431	0.30394	1.13425	1.00593	0.6489	1.03015	1.07202	0.75409	0.89473	0.96156	1.29877	0.87024	0.89902	1.83831	0.78474	0.76092	0.47347	0.10884	1.19604	0.90638	0.77145	0.49421	0.20218	1.03616
batch6_S317	S317	BN		0.97352	0.75658	1.22074	1.22074	1.11337	0.86901	1.38945	1.28795	1.52361	1.22825	2.06284	0.81137	1.00823	1.2041	1.25073	1.29472	0.81765	0.94302	0.8284	1.66055	2.9544	1.04699	0.64309	0.02271	1.29569	1.54333	1.17254	5.42085	1.61671	0.88195	1.26873	1.29918	1.17941	0.71798	1.01715	1.11326	0.94684	0.87747	2.26264	1.32863	0.9486	0.94564	1.33371	0.99373	6.37383	1.05221
batch5_S318	S318	BN		1.11906	0.96311	1.11548	1.09953	1.22197	0.54459	1.1908	0.03534	0.94044	1.35837	1.70077	0.82339	1.18901	1.2161	1.00317	1.06311	1.14428	0.79378	1.10586	1.1469	2.5494	1.45982	0.000886	0.49566	0.99881	1.83679	1.34433	2.268	1.06017	1.45235	1.27156	1.30418	1.66724	0.30518	1.49768	1.16329	0.97384	5.86202	0.68844	0.12646	0.79408	1.56969	0.91894	1.15709	0.25573	1.0996
batch6_S319	S319	LA	EGFR-mutant	1.02872	0.97094	1.27545	1.29294	1.1385	0.29355	1.46144	0.04103	0.82633	1.19208	0.88943	1.01982	1.13276	1.22651	0.61281	0.85199	0.74745	0.64965	0.96805	0.96988	0.01629	0.88668	0.03512	0.86467	0.70686	1.52886	0.89814	2.14033	0.96853	2.03133	1.3404	0.97037	1.22006	0.56058	0.59636	1.14311	0.62731	1.18988	0.83124	0.26675	0.97868	1.08809	0.78606	2.04955	0.03858	1.19794
batch6_S320	S320	LA	EGFR-mutant	1.02739	1.05836	1.06574	1.07426	1.30949	0.3727	1.18763	0.89837	0.76453	0.79581	1.61431	0.94615	0.99289	1.02866	0.75691	0.91266	0.94745	0.93619	0.65036	0.67507	0.20946	0.97542	0.27763	0.05279	1.20543	1.74524	0.83887	0.84951	1.13139	0.31072	1.00984	0.84754	1.1085	1.20132	0.93467	0.59771	0.72951	0.54796	0.43041	0.14557	0.87979	0.81255	1.31366	0.99979	0.69535	1.05464
batch5_S321	S321	LA		1.44012	0.96855	2.64248	2.64248	0.81814	2.82382	2.60871	0.45714	0.52451	0.88481	0.79241	0.84534	1.44529	1.22225	1.00583	0.78121	1.19341	0.95664	1.12843	0.96178	0.06405	0.08318	0.08012	0.43271	1.12404	1.1971	0.84529	0.96575	1.27217	0.04618	0.75346	0.89924	1.01755	1.18848	0.91144	1.55747	0.59271	0.11043	0.61109	0.0995	0.94328	0.76101	1.31376	0.89255	0.06145	1.33053
batch5_S322	S322	HC		1.27501	1.06715	0.46582	0.40858	1.07427	1.00753	0.89724	0.53814	0.79001	1.51847	0.71246	1.07749	1.23469	1.08202	0.97986	1.16049	1.06211	0.6723	1.14907	1.44997	5.67381	1.08064	0.34577	17.234	1.16256	1.01329	1.4549	1.81874	1.09349	0.23449	1.14362	1.40936	1.15169	0.90219	1.85942	0.94166	1.11005	0.24944	1.04962	1.4921	1.22797	2.11331	0.58212	1.42791	1.58668	1.17375
batch5_S323	S323	LA		1.04642	0.86422	0.927	1.10812	0.83083	0.30296	0.6419	0.41276	1.16567	0.79269	1.22486	0.78792	1.09643	0.83944	0.68694	0.9637	0.95159	0.51622	0.55075	0.57516	0.41127	1.07474	0.99328	2.14935	1.18667	0.63981	0.84665	0.78152	1.26962	0.41181	0.70507	1.0431	1.00777	1.01045	1.30355	1.10417	0.4478	1.91957	0.71718	0.53611	1.03089	1.29115	0.89834	0.64406	1.57736	1.08502
batch5_S324	S324	BN		0.68191	0.49558	9.06163	9.06163	1.05128	17.3863	7.72657	0.00573	0.593	0.87958	0.51784	0.80279	0.7316	2.10274	1.50437	1.0625	0.86414	5.01375	1.38783	1.12234	0.01061	0.39064	0.000886	0.21079	1.02639	1.26679	1.06882	0.3627	0.80329	0.63571	2.29744	1.23872	2.29529	1.74283	0.73621	0.87809	2.23543	0.66425	0.47201	0.02098	0.87758	1.34377	1.07741	1.16884	1.03088	0.87268
batch5_S325	S325	LA		0.9811	0.86205	1.07075	1.07075	0.83729	0.168	1.28619	0.02285	0.49999	0.75846	1.02198	0.62138	1.1746	1.06988	0.97639	1.04857	0.29831	0.48927	0.62561	0.63902	0.65489	0.41022	0.000886	0.66289	1.2501	0.76985	0.82256	1.39136	0.86524	1.08345	1.00895	1.03832	1.22575	0.61543	1.61634	1.3613	0.94991	0.19687	0.39619	0.03398	0.93998	1.72303	0.75539	0.69746	0.75271	1.08223
batch5_S326	S326	HC		1.26048	0.97848	1.57699	1.57699	0.47	0.43999	1.87753	0.83302	0.53988	0.9735	0.91959	1.02521	1.34602	1.42555	0.58425	0.8713	0.94741	0.77244	1.04643	1.53068	1.70233	0.51081	0.7308	0.10517	0.69756	0.75117	1.24038	0.7181	0.64925	0.38713	1.54974	1.17689	1.13239	1.57587	1.5461	1.439	0.87182	1.74049	1.08477	0.58867	0.5668	1.25846	0.53509	0.28053	1.37989	1.20474
batch6_S327	S327	BN		0.89154	0.8994	0.85454	0.85454	1.17868	0.49543	0.73232	0.77422	0.69466	1.26483	0.86756	0.83958	0.95745	0.97111	1.05134	0.83657	0.55468	1.06817	0.8756	0.90498	0.61397	0.48292	0.14533	0.71025	0.57166	1.69323	1.3047	1.56924	1.28898	0.43908	1.22815	1.13509	1.55113	0.49188	0.84393	0.89364	1.00202	1.63025	1.18554	0.62348	0.76514	1.02417	0.70636	1.29373	0.13571	0.85355
batch6_S328	S328	BN		1.15137	1.05398	1.00793	1.00793	1.0785	0.45335	0.87919	1.42183	0.53172	0.89404	1.04496	1.10608	0.52966	0.93637	0.70032	1.09609	1.08685	0.70344	0.83728	1.37062	0.48615	0.9522	0.39557	0.37927	0.97487	0.92093	0.94093	0.6025	0.47722	0.22143	0.83778	0.99298	0.99895	0.85035	1.08034	1.22405	0.90867	0.002484	2.17885	0.40804	0.93957	0.97845	0.54136	1.50016	1.30451	1.00226
batch6_S329	S329	HC		1.17994	1.0264	0.9134	0.92943	1.1594	0.85999	1.27384	1.5409	0.80661	0.99306	1.45606	1.02585	1.15711	0.82574	0.83265	1.09679	1.12266	0.75095	0.84452	1.81436	0.66757	0.97538	1.87041	0.80886	1.10212	1.49433	1.2874	1.42205	0.75892	1.67239	0.72732	1.14596	0.85264	1.38945	1.12157	1.13295	0.94111	1.33382	2.11597	0.65772	0.98016	0.60417	1.0836	0.79651	1.17304	1.09555
batch6_S330	S330	HC		1.15712	1.08451	0.70376	0.74341	0.98018	0.44045	0.52549	1.09688	0.59247	0.99023	0.99412	1.04439	1.01643	0.89344	0.60846	1.29554	1.2102	0.45891	0.77418	0.93789	0.69727	1.41974	1.37357	2.34673	0.83516	1.80897	1.28455	0.78135	0.73064	0.40259	0.89231	1.09535	0.95054	0.70948	1.69827	1.22181	0.69726	0.7991	1.43221	2.88848	0.75443	1.8921	0.60406	0.61903	1.31786	1.23624
batch5_S331	S331	LA	EGFR-mutant	0.99547	0.77655	1.39457	1.37905	0.78449	0.1936	1.23576	0.04624	0.91719	0.89934	0.99879	0.99137	1.11203	0.96166	1.13239	1.14256	0.94649	1.0585	0.56879	0.69657	2.42372	0.45705	0.20725	2.86247	1.08677	0.79552	1.38388	0.35812	0.94853	2.17544	0.87952	1.21343	1.14425	1.54096	0.80986	1.51451	0.63197	5.06469	0.49826	0.28202	0.86585	1.54624	1.01434	0.56001	0.08011	1.15213
batch6_S332	S332	HC		1.03348	0.75135	0.95043	0.76695	1.64114	0.59511	1.6552	0.37981	1.13221	1.32035	1.19207	0.93273	1.11394	1.48013	0.79988	1.11948	0.8065	0.69959	1.01363	1.52341	3.19381	0.98326	0.11316	4.79908	1.62379	1.20291	1.10252	1.42954	1.76275	3.04181	1.71659	1.22477	1.04346	0.74157	0.58935	1.19316	1.05343	1.04393	1.58067	1.03643	1.21734	1.38112	1.07908	1.68512	0.13674	0.93099
batch5_S333	S333	BN		0.95979	0.6414	3.04489	3.04489	0.59903	1.43641	2.00088	1.39705	0.53129	0.77627	0.80676	0.72822	1.09613	1.12029	1.74146	1.09192	0.47152	0.71274	0.85606	0.96401	0.46473	0.47137	1.02218	0.30868	1.15168	0.90052	0.723	0.41169	0.87539	1.01523	0.99081	1.04243	1.17256	1.58384	0.73637	1.13163	1.08037	0.35274	0.80919	0.55407	0.82937	0.84786	0.88724	0.49	0.54866	1.08355
batch5_S334	S334	BN		1.19293	0.93457	1.64691	1.64691	1.27345	0.49133	1.53453	0.93328	0.6187	1.36308	1.10998	0.56112	1.27938	1.09343	0.64563	1.00319	1.1649	1.15297	1.11071	1.29345	1.59113	0.92086	0.34212	0.81893	1.40872	1.23361	1.17623	1.32761	1.02531	0.95699	1.1807	1.18932	1.41742	0.65659	1.78178	1.37431	0.61738	4.11552	0.3779	1.26863	1.03497	1.73597	0.5279	0.56855	0.04034	1.33002
batch6_S335	S335	HC		0.73386	1.03421	0.67391	0.67391	1.63279	0.36298	0.65169	0.9584	1.24502	0.89721	0.84471	0.9744	0.79138	0.81156	0.9969	0.8062	0.67511	0.86023	0.80165	0.43621	0.21316	0.94664	0.40483	0.10166	0.95209	0.63355	0.91292	0.61509	0.85223	0.88381	0.91958	0.7705	0.85338	0.41651	0.56191	0.46134	0.61352	2.70465	1.4095	2.61276	0.84912	0.39	0.52806	0.99914	2.34185	0.74763
batch6_S336	S336	HC		0.99673	0.85289	2.44785	2.44785	2.76541	0.97769	3.14346	0.34821	0.69302	0.83973	0.95234	1.32936	1.10213	1.62212	0.54454	0.96739	0.82968	1.17013	1.21362	0.6675	0.37523	0.48395	0.13151	0.76123	1.41785	0.67636	0.76267	0.37346	1.16197	0.43784	1.61145	0.94474	1.22583	2.358	1.06006	1.08266	0.99864	0.30306	0.61881	0.61564	1.11227	1.30824	1.35356	1.41277	0.12579	1.26293
batch5_S337	S337	LA		1.28651	0.75017	3.36886	3.36886	1.04867	0.6554	2.61017	0.40497	0.76946	0.74217	1.00047	0.92626	0.89057	1.88863	0.84583	1.04219	0.99542	0.67586	1.09212	1.32161	0.21377	0.50363	0.47913	3.30943	1.22434	1.05393	0.72255	0.73796	0.92837	0.53759	1.27238	1.04532	1.36309	1.1162	0.4306	1.48415	1.19825	1.28323	0.75555	0.000338	1.08653	1.55116	1.08179	1.70202	2.6317	1.32041
batch5_S338	S338	LA	EGFR-wild type	1.62102	1.11793	3.13648	3.14194	3.23029	0.55616	2.07353	0.2891	0.69301	1.30384	1.30871	0.91645	1.51981	1.13042	1.48336	0.74315	1.18906	0.88601	0.55035	1.05316	0.0203	0.12983	0.90015	0.20443	1.11904	0.60768	1.35622	4.18267	1.06562	0.09864	0.65658	1.06819	1.33487	0.77732	0.48443	1.09071	0.82702	0.19875	0.51898	0.10538	1.03503	0.96691	2.2533	0.56298	0.02067	1.36252
batch5_S339	S339	BN		0.99114	0.82173	0.72754	0.72754	1.05205	0.49214	0.74191	1.56739	3.04553	1.07485	0.94446	1.00889	0.97838	0.94962	0.8547	1.12573	1.0831	0.69844	1.23799	0.93283	1.93482	0.9258	2.1987	0.72794	1.06359	0.88067	0.85685	0.99628	0.91366	1.56054	1.00395	0.91425	1.19407	0.77624	2.25112	1.98491	0.97261	1.65884	0.80839	0.06385	1.10552	1.03468	0.74998	1.04434	0.09009	1.15783
batch5_S340	S340	LA		1.09042	0.76019	1.67689	1.67689	1.23915	0.36388	2.07183	0.00372	0.51618	1.01408	0.78702	0.84065	1.1253	1.1358	0.84076	0.97991	0.82556	1.01247	0.72899	0.65123	0.36013	0.13811	0.000886	0.66317	0.77364	0.70809	0.89598	0.44051	1.21467	0.20451	1.32996	1.13856	1.5544	1.27078	0.83619	1.11532	0.53228	0.54126	0.49074	0.00966	0.74716	1.16902	1.09109	0.12281	0.03526	1.09097
batch6_S341	S341	LA	EGFR-wild type	1.02081	0.88471	0.87754	0.87754	1.42469	0.80637	1.3102	1.07992	0.64859	0.71622	0.67252	1.04443	0.94156	0.82748	0.40323	0.94934	0.77087	0.88865	0.67549	1.01445	0.31974	0.42303	1.34703	3.13573	1.14897	1.36931	0.82161	0.44459	0.98707	1.73569	0.86982	1.04867	1.03521	1.31833	0.90577	1.18484	0.91331	2.70335	1.046	0.1492	1.01699	1.09777	1.14545	0.83457	0.62839	1.05907
batch6_S342	S342	BN		1.50078	0.88416	0.9634	0.9634	1.63852	0.28212	0.9298	0.09214	0.4969	0.80178	1.0698	1.12424	1.3849	1.16138	1.00558	1.10012	1.11927	0.72712	0.87268	1.64078	3.18639	0.65637	0.00888	0.27234	1.32191	1.68993	1.2851	1.02766	0.93833	0.37218	1.15425	1.58412	1.16915	1.63978	1.16718	1.63283	0.88451	0.16671	3.40346	0.15309	1.0317	1.22912	0.75719	1.26466	9.92986	1.25758
batch5_S343	S343	LA	EGFR-mutant	0.93611	0.62457	0.91762	0.93454	0.74252	0.23108	1.03326	0.51883	0.61419	1.13741	0.77957	0.83099	1.00995	0.93371	0.96885	0.93579	0.6623	0.74347	0.75855	0.51305	0.6983	0.65489	0.2302	1.21535	1.26625	0.49405	0.93056	1.3997	1.09774	0.26328	0.87255	1.80218	1.95936	1.08046	1.43179	0.57634	0.68039	0.3102	1.16671	0.07517	1.39581	2.44054	1.42275	0.22707	0.3329	0.91943
batch5_S344	S344	BN		1.06263	0.9185	1.038	1.038	1.0491	1.58353	1.22951	1.88414	3.21086	1.1078	0.91255	1.0458	1.09181	1.14194	1.30106	1.14373	1.18877	0.93389	0.88557	0.95726	0.62345	0.29908	0.86365	1.24196	1.04682	1.00493	1.04634	1.32967	1.05453	0.55562	1.1879	1.02037	1.37266	0.64416	1.77628	1.75202	1.04875	1.09041	0.47699	0.39996	0.96329	1.47356	0.60747	0.98667	0.001246	1.09774
batch5_S345	S345	LA	EGFR-mutant	0.98633	0.77438	0.82717	0.82717	0.63934	0.26394	1.52382	0.61609	0.56024	1.14456	1.15617	0.92743	1.04034	0.91544	0.65629	1.08548	0.77405	0.91108	0.79772	0.78294	5.13275	0.38376	2.1847	0.53814	1.52559	1.77046	1.24069	1.99479	1.78277	0.25087	0.95613	1.31252	1.59111	0.82242	1.33573	0.66747	0.40548	0.30409	0.4592	0.44205	1.32216	1.95898	1.71299	0.54198	0.15242	1.02357
batch5_S346	S346	LA		0.94668	0.72954	1.25165	1.25969	0.99639	0.29403	1.54961	0.47338	0.68512	1.10988	0.85125	0.82936	0.995	1.26628	0.60127	1.23106	0.71586	1.12822	0.98902	0.55685	1.82604	0.70206	2.1493	2.09358	1.26281	1.60086	1.06444	1.53248	1.14616	0.77526	1.43378	1.34028	1.5347	1.28848	0.68991	0.84821	0.44157	0.28595	0.39489	0.91781	1.13238	1.46806	1.40373	0.2507	1.96918	0.92383
batch6_S347	S347	BN		1.24436	0.82587	1.05978	1.05978	1.23628	0.34554	0.84079	1.11001	1.08983	0.91898	1.46433	0.96749	1.11779	0.8849	1.43201	1.12517	0.85685	0.51076	0.77061	1.79887	3.02097	1.61072	5.19146	35.5457	1.82111	0.87275	1.00322	1.97746	1.10112	0.03808	0.75807	1.2087	1.20211	0.65997	0.94974	1.24182	0.68603	1.30536	1.26282	2.632	1.46619	1.34494	2.78278	0.38041	0.87881	0.60668
batch5_S348	S348	LA		1.06259	1.02149	1.665	1.67655	0.68206	1.71708	1.99778	0.26572	1.0244	0.73748	1.23701	0.86792	1.17216	1.00558	2.24805	0.93683	0.85093	1.01691	0.78001	0.69469	0.78826	0.46883	0.42728	0.21278	0.89281	0.76712	0.89304	0.56364	0.68524	4.39295	1.0567	0.84222	0.85362	1.3764	0.39959	0.67816	0.83788	0.02797	0.31841	0.2714	0.7218	1.37226	0.58905	0.58965	0.18256	1.14761
batch5_S349	S349	HC		0.93312	0.72428	0.72179	0.63144	0.85488	0.1907	1.01883	0.06997	0.40255	0.85519	0.76926	0.87942	1.04903	0.92543	0.67964	1.03315	0.86323	0.73235	0.93704	1.51115	1.17162	0.4945	0.11561	0.91982	0.95553	1.97586	0.79436	0.74825	0.71215	0.24568	1.01214	1.14119	1.17932	1.08828	0.58189	0.4717	0.70586	1.27927	0.69226	0.2074	0.88707	1.08094	0.51875	0.75042	1.18124	0.87776
batch6_S350	S350	HC		1.68776	1.08824	1.32577	1.25242	0.9643	1.38564	2.72431	0.19366	1.53858	1.13372	1.84781	1.0506	1.60296	1.30271	0.97066	0.95369	0.96867	1.34294	0.76752	2.46479	1.81261	0.88153	0.8136	0.47111	1.44348	1.69742	1.10087	1.1652	1.27952	3.95414	1.67925	1.18434	2.10782	1.5923	1.08878	1.10207	1.91669	0.26884	1.7871	1.32257	1.18594	1.84162	0.82582	1.03411	1.65116	1.60392
batch5_S351	S351	BN		1.1703	1.00764	1.56069	1.56069	1.38648	1.15991	1.37051	0.09139	0.82888	0.96121	0.89875	0.96842	1.17244	0.99678	1.39453	1.10443	1.01614	1.21639	0.7117	1.08661	0.43626	0.39636	0.01852	2.36691	1.51288	0.98011	1.15586	0.4754	1.15695	2.15149	0.91288	1.24354	1.11324	0.93267	1.04393	2.22113	0.96419	0.64538	0.69394	0.07452	1.28771	0.77969	1.62817	0.3706	0.84815	1.25984
batch6_S352	S352	BN		0.90512	1.10613	1.24947	1.24947	2.13749	1.68101	1.33349	0.95007	3.08309	1.09246	1.49598	1.21208	0.9544	1.08215	1.62115	0.89254	1.07171	1.2632	0.38451	1.06805	2.38564	0.60002	0.32293	1.43316	0.81997	1.37345	1.46615	0.99237	0.98698	0.9522	1.04891	1.20316	1.70136	1.9635	0.98855	1.1198	1.15775	1.52702	1.09315	0.26316	0.84867	1.17169	0.72276	0.24609	6.89086	1.07648
batch5_S353	S353	BN		1.20754	0.66649	1.38632	1.38632	1.24836	0.31362	1.19969	1.96105	0.68768	1.05703	0.88511	1.01536	1.19495	0.98315	0.46233	1.06805	1.14896	1.02576	1.18605	1.22234	6.90257	0.65194	1.30315	0.64016	1.17259	1.03252	1.17776	0.46695	0.9019	1.54921	0.89439	1.38942	1.48646	0.99248	1.17526	2.12922	0.97993	0.5364	0.44345	0.86841	0.87476	1.23165	0.55891	3.68315	3.10769	1.22399
batch5_S354	S354	LA	EGFR-mutant	1.59148	0.835	4.06179	4.05278	0.92932	0.57185	2.57799	0.00676	0.64895	1.34766	1.55359	0.85406	1.61543	2.11762	1.36893	1.04313	0.99288	1.93088	0.56481	1.13669	0.43368	0.21851	0.000886	0.30081	0.69857	0.80518	0.89017	1.83558	1.07439	1.4444	2.13193	1.31597	1.39374	1.28291	1.21706	1.61445	1.52143	0.45069	0.23734	0.01348	0.7289	1.00074	0.64201	0.2792	0.63985	1.54668
batch5_S355	S355	BN		3.83275	1.27386	2.79826	2.76589	0.68438	3.51838	3.22224	0.15809	0.34785	0.89543	0.61703	0.9806	3.75455	1.57939	2.11895	0.88725	1.0749	1.06278	1.23878	3.99947	0.53263	0.42432	0.01254	0.87668	1.23333	0.75231	0.78079	0.33739	0.87213	0.06833	1.78907	0.94938	1.45006	1.00646	0.98516	7.4107	1.22686	0.63753	0.43293	0.96096	0.30408	1.26231	1.21074	2.41667	0.17322	2.34493
batch6_S356	S356	HC		0.77261	1.19833	1.44831	1.46526	1.66894	1.22821	1.3185	0.81774	1.02848	0.96572	1.00693	0.98738	1.43291	1.17992	0.8431	0.86402	1.06541	0.50637	0.88799	1.32377	1.10772	2.37106	0.23911	2.77865	1.23879	1.00736	0.86794	0.399	0.90669	0.12387	1.15645	0.91592	1.15594	1.43748	0.78338	1.38796	1.30961	0.29686	1.48828	4.08256	0.93733	0.8394	1.73	1.82861	0.05022	1.68443
batch6_S357	S357	LA	EGFR-wild type	1.18161	0.94491	0.7666	0.78018	0.64005	0.43204	1.45502	0.2357	0.69236	1.24854	1.16034	1.11476	1.24248	1.02894	0.89274	1.3083	0.90219	0.95046	0.82136	1.62102	8.56673	2.14871	0.54142	0.82238	1.13888	1.65878	1.22793	1.55791	1.18802	1.4124	1.13267	1.41335	0.9323	0.70403	3.15872	1.31478	1.04111	6.66423	1.5499	0.65126	0.83468	1.35184	1.11054	1.14502	3.11744	1.09271
batch5_S358	S358	BN		1.06547	1.02052	0.37146	0.29564	0.73365	0.67804	0.52624	0.88382	2.89072	1.09758	0.86605	0.86552	1.1237	0.6794	1.55595	1.21922	1.1418	0.58376	0.99839	1.15066	1.99848	0.90159	0.73903	3.30955	0.90202	1.17224	1.41149	0.90697	0.90474	3.32937	0.68013	1.01826	1.25761	1.26721	0.66169	2.17264	0.82483	0.04856	0.51335	1.07659	0.89678	0.85764	0.91815	0.81929	0.34534	1.15416
batch6_S359	S359	LA		0.53098	0.92927	1.04409	1.03531	0.86811	0.2354	0.80694	1.84519	0.7249	1.21933	1.07882	0.92141	0.93447	1.1221	0.77944	1.02311	1.16113	2.73921	0.83315	1.04101	3.93466	1.98505	5.20466	0.43159	1.23118	1.54994	1.27626	2.47666	1.00836	0.0554	1.14515	1.40034	1.50735	0.80787	1.49419	1.16813	0.41326	0.71038	1.65133	0.095	1.22102	2.13189	1.8358	0.1468	3.01679	1.04456
batch6_S360	S360	BN		0.92389	1.02108	0.78734	0.78734	0.81529	0.74268	0.66794	0.36592	2.05384	0.90648	0.91247	1.11307	0.99996	0.75022	0.51023	1.25475	0.9945	0.74756	0.80239	1.01822	1.05868	0.58016	0.03057	0.68253	0.85581	1.45169	1.06012	0.80782	1.0592	0.77069	0.78981	1.19409	1.00121	1.0547	0.32185	0.72379	0.9821	0.35186	1.21906	0.4167	1.28736	1.03166	1.31276	0.97617	0.51536	1.01
batch5_S361	S361	HC		0.94011	0.76408	0.64162	0.64162	0.83326	0.37139	1.13822	1.4889	0.8141	1.05614	0.73084	1.14178	0.98143	0.74789	0.76786	1.17991	1.02989	0.86657	1.16334	1.21257	0.88073	0.94203	1.33192	1.87949	1.51272	0.68143	1.47314	1.0007	0.87787	0.37962	0.80127	1.16447	1.15933	0.76026	1.38128	0.99659	0.999	1.20924	0.79108	2.17648	1.11675	1.15951	0.62094	0.48319	2.30416	0.77075
batch5_S362	S362	BN		1.00427	0.91896	1.91021	1.91021	0.71811	0.31933	0.93711	0.13799	0.7101	0.65081	0.83551	0.95627	1.06416	1.04358	0.56376	1.02033	1.04619	0.58466	1.03337	1.09216	1.25109	1.02968	0.28493	0.91706	0.88585	0.5422	0.77225	0.45266	0.72085	1.02105	0.94383	0.85803	0.95881	1.44192	2.41934	1.92363	0.562	0.37054	0.47174	0.6852	1.16996	1.0788	0.76162	0.56589	0.67647	1.08467
batch6_S363	S363	LA	EGFR-wild type	1.0415	0.69154	1.06764	1.06764	0.72542	0.43693	1.08817	0.68189	1.92035	1.05299	1.15432	1.03937	1.02085	2.06272	0.92791	0.78917	1.1192	0.94405	1.01221	0.98598	0.30859	1.17846	1.56535	0.28784	1.2057	1.22423	1.06322	0.59612	0.71742	2.72319	1.7663	1.14794	1.77014	1.20088	0.94757	0.98024	0.78696	0.3623	0.28472	1.37102	2.10419	0.68093	0.96303	0.81214	0.35534	0.57906
batch5_S364	S364	BN		1.39172	1.03024	1.45739	1.45055	0.91174	0.62339	1.34863	1.00898	0.51253	1.14044	1.30584	0.90406	1.44903	1.07616	0.77715	1.02741	1.07678	1.00229	1.58566	1.28515	0.17986	1.00079	1.43963	0.45003	0.86834	0.82207	0.91074	1.20797	1.02896	0.0831	1.23166	1.18376	1.82298	0.98736	0.58798	2.86155	0.8692	0.47865	0.3521	0.57235	0.64587	1.8014	0.61599	0.62972	0.67992	1.59128
batch6_S365	S365	HC		1.38079	1.08145	0.88253	0.92528	1.15347	0.38343	1.46213	0.1588	1.46191	1.09905	1.03302	1.01996	1.41995	1.09723	0.64085	0.86886	0.94983	1.06715	0.72272	0.67327	0.53617	0.84137	0.0495	0.30168	0.868	1.46688	0.96025	0.68345	0.80198	0.45594	1.31874	0.96555	1.44434	1.05015	2.33877	1.71285	1.07622	0.9619	0.91255	0.12566	0.4913	1.34855	1.29643	1.307	0.64623	1.55161
batch6_S366	S366	HC		0.86291	0.76022	1.43289	1.413	0.76913	0.42362	1.13957	0.93183	0.3706	1.19224	0.81913	0.79977	1.05896	1.08896	0.62345	0.84248	0.39186	0.60565	0.79504	1.12651	4.34554	0.65476	0.91011	0.07687	1.20116	0.63562	1.02603	1.63523	0.95048	1.12166	1.30681	1.25595	1.19441	0.82582	0.87526	1.09536	0.40773	1.9133	1.42232	1.08012	1.17014	2.33785	0.54355	0.1028	0.2367	0.99331
batch5_S367	S367	HC		1.22902	0.82649	1.63224	1.63224	0.86258	0.63722	1.75733	0.12703	0.47613	1.0446	0.96852	0.98922	1.20442	1.37436	0.75374	1.09747	1.0492	0.79492	1.12389	1.40386	0.9925	0.78573	1.38469	1.10104	1.31915	1.78557	0.80174	0.75561	0.89454	1.31278	1.39953	0.96004	1.55327	1.29255	1.64085	1.16138	0.74799	0.71604	0.66512	0.6794	1.4341	1.23901	1.02971	0.98452	0.0263	0.89745
batch6_S368	S368	LA		1.11814	1.12904	0.78784	0.78784	1.60779	0.73971	1.45955	0.9209	0.66792	1.14859	1.38916	0.98267	1.10932	1.02832	0.8301	0.87935	0.9321	1.10296	0.93723	1.08021	0.6256	0.95373	1.38439	0.44207	0.79185	1.05091	0.92522	0.67584	0.78728	0.08899	1.21046	0.86262	1.05433	1.10301	0.73107	1.16636	0.92909	0.10863	0.54829	0.47317	0.7356	1.11448	0.77223	0.79022	1.31244	1.31403
batch6_S369	S369	BN		0.95789	0.73572	1.003	1.003	1.28704	0.15325	1.16379	0.99138	0.62206	0.78303	0.79712	0.78978	1.03033	1.0019	1.0678	0.99841	0.38625	0.52017	0.88771	1.42256	0.33294	0.53172	0.25922	0.93338	1.3191	1.01329	0.80595	0.58842	0.85228	1.31799	0.93713	1.3489	0.9701	1.18789	0.64422	1.14645	0.42661	0.27177	2.38111	0.38434	1.53986	0.87542	0.64395	0.21107	0.32862	0.91084
batch5_S370	S370	HC		1.02663	0.97402	1.07631	1.07631	1.07287	0.21959	1.29002	0.55621	6.00105	0.78525	1.08335	0.91025	1.1041	0.68744	0.60547	1.05675	0.81865	0.5592	0.97869	1.23923	0.35533	0.76697	0.74405	0.13676	1.28224	1.26826	0.87911	0.6696	0.7957	1.32565	0.71151	1.02264	1.20105	1.47284	0.3118	0.86584	0.78157	1.76842	1.05776	1.062	1.02322	0.978	0.75666	1.7679	1.47891	1.01481
batch6_S371	S371	LA	EGFR-wild type	1.0272	0.96095	0.97114	0.93935	1.561	0.36279	0.93847	0.03966	1.56931	1.1748	0.91324	1.15734	1.01849	0.92879	0.99415	1.1247	0.83743	0.68713	0.75558	0.84407	0.89357	0.30416	0.07167	0.33212	0.84484	0.93397	1.4107	1.79235	1.79184	0.84703	1.00061	1.4045	1.09218	1.11401	1.09264	1.06567	0.81004	0.91594	1.93282	0.02449	1.02772	2.22578	1.06367	0.92196	2.88381	0.97011
batch5_S372	S372	BN		1.01724	0.97481	1.49033	1.49033	0.77614	0.3876	1.19798	0.50842	1.36904	1.31848	1.04133	0.70571	1.07837	1.06571	0.59828	0.97291	1.11679	1.05091	1.20012	1.06083	2.32549	1.26174	1.83049	0.31713	1.10414	1.69665	1.07054	1.02987	0.76674	1.35471	1.17996	1.1379	1.20302	0.77509	1.13736	1.98019	0.98138	1.02589	0.74559	2.80868	1.00426	1.29326	0.79635	0.76253	0.24472	1.03417
batch6_S373	S373	BN		0.80003	0.99546	1.5581	1.57316	0.99946	0.98545	1.47839	0.16936	6.94133	1.10964	0.94677	0.85138	0.86215	0.99514	0.9385	1.11806	0.96128	0.93052	12.1156	0.84368	5.18282	0.84438	0.13693	0.19581	0.82194	0.94015	1.2554	0.9249	0.78008	1.07589	0.82681	0.99213	1.15294	1.50459	0.56172	0.72668	0.84337	1.33959	1.80898	0.89023	0.58293	0.99035	0.60711	0.75909	0.05209	0.52916
batch5_S374	S374	HC		1.27498	0.83213	0.40387	0.41005	1.24691	0.50863	1.71765	2.43671	1.13348	0.87824	1.43645	0.84798	1.46813	1.04069	0.69914	1.24386	0.62739	0.71132	1.11281	1.57775	1.08492	0.75014	1.35252	0.03095	1.25089	1.12118	0.77233	0.56466	1.10901	0.67576	0.98567	1.05765	1.33586	1.44359	1.16285	1.49658	0.74338	0.49783	0.87246	2.47183	0.8891	1.26367	1.00072	0.25664	0.001246	1.1622
batch6_S375	S375	BN		1.19428	0.9641	0.7489	0.7489	0.73947	0.15162	0.63459	0.26765	0.57973	0.81852	0.77851	1.12741	1.13343	0.86899	1.24852	1.03912	1.0388	0.57426	0.97654	1.26538	0.29639	0.86708	0.07713	0.05371	0.86895	1.52911	0.89561	0.92312	1.05318	0.61295	0.84044	1.11158	0.77301	1.26291	0.6862	1.11239	0.57923	0.23855	2.58685	0.26315	0.84835	1.01598	0.73165	0.46707	0.15154	0.96562
batch5_S376	S376	HC		1.51889	0.94371	1.67561	1.67561	1.08452	1.76378	1.89255	0.10225	1.0027	0.7504	0.52776	1.02118	1.70165	1.30344	0.95896	0.97284	1.09542	0.57939	1.05602	1.82968	1.26928	0.59374	0.56263	7.73322	1.53796	1.36364	0.80578	0.33993	0.90947	2.069	1.10885	1.10772	1.3107	1.31454	0.64746	1.75367	1.19087	2.75763	0.90086	0.57582	1.16659	1.13962	0.99668	0.82449	0.04144	1.44854
batch5_S377	S377	HC		1.02796	0.8815	1.65779	1.65779	1.15048	0.35082	2.16977	0.84513	2.53089	1.0657	1.04715	0.79407	1.21099	1.2351	0.8024	0.90175	0.73382	0.93394	1.35563	2.13748	0.96066	0.75567	0.43261	2.39725	1.50956	1.65001	0.90246	1.08638	0.82954	2.50416	1.42135	1.0823	1.36952	1.144	1.24728	1.1518	0.68549	7.02808	0.82088	0.84173	1.38613	1.96444	1.04973	1.21918	0.89398	0.91102
batch6_S378	S378	LA	EGFR-wild type	1.47351	0.89807	3.4357	3.4357	1.68761	1.39179	3.24863	0.05442	0.57142	1.11587	0.74497	0.77497	1.45498	1.34283	0.87382	0.96087	0.5893	1.05343	0.97122	1.18275	0.51247	0.24522	0.00443	1.1071	1.71647	1.66169	1.07592	1.17785	1.22846	0.20968	1.4051	1.20569	1.22741	1.3592	0.80632	1.54421	1.07329	0.13775	1.91936	0.00301	1.49554	1.66611	1.22139	0.43492	0.35874	1.2494
batch6_S379	S379	BN		1.28099	1.02105	1.80463	1.80463	0.77963	0.81167	1.27818	0.52873	1.96914	1.01695	1.19873	1.00982	1.31334	1.15131	0.63805	1.29224	0.95124	1.14393	1.00891	1.16081	0.51658	0.71536	0.20797	0.23574	0.85115	0.56546	1.21924	1.29264	1.40457	0.49653	1.3314	1.45676	1.42675	0.486	0.86276	1.57012	0.93554	2.04601	1.05979	1.10726	0.79297	2.4203	1.01817	1.96463	0.37578	1.31656
batch5_S380	S380	HC		1.11091	0.71366	1.12998	1.03204	2.12631	2.35502	2.00354	0.72889	1.5507	0.7831	0.89745	1.02599	1.2249	0.97333	1.16009	0.97877	0.82289	0.89059	1.11158	1.1665	1.26453	1.16301	3.24234	0.01793	1.30301	1.15687	0.82117	0.3879	0.81833	1.19164	0.97659	0.85545	1.29066	1.45543	1.14604	1.15792	0.70443	0.58405	0.96474	0.61113	0.95628	0.91515	0.80029	0.36399	0.47012	1.0909
batch6_S381	S381	HC		1.39922	1.09188	1.57689	1.59478	0.79855	0.42853	1.6838	0.16831	0.63562	1.0309	0.97096	1.00234	1.51109	1.14704	0.80026	0.79386	0.8204	1.60435	0.92764	0.85481	0.87326	0.28915	0.31123	0.02948	0.75172	8.72346	0.72322	0.65414	0.59518	0.832	1.30621	0.92307	1.01441	1.27754	1.3626	1.64408	0.83153	0.18497	1.08009	0.16087	0.84268	0.86399	0.36996	0.93474	0.9101	1.47461
batch6_S382	S382	HC		0.98366	0.96056	0.68364	0.67647	1.94153	0.35804	0.84582	2.07147	0.75577	1.18176	0.99868	0.91732	1.03399	1.1409	0.5614	0.80624	1.26289	0.82937	0.88259	0.94601	0.8607	0.564	1.61705	1.79085	1.59965	1.1258	1.14537	0.66304	0.97904	0.36446	1.18306	1.19173	1.63421	1.15972	1.23977	0.97735	0.81314	1.95279	0.73541	0.60661	1.07732	1.30094	1.03295	1.47921	0.95607	0.96262
batch6_S383	S383	BN		0.86004	1.14218	1.05017	1.05017	1.64216	1.28109	1.23065	1.47339	1.09772	0.88715	0.95633	1.03418	0.85021	0.84936	1.5569	0.81978	1.05636	1.21566	1.15752	0.82237	0.99726	0.56294	0.63299	1.37073	1.2803	0.69792	1.02279	0.49479	0.83126	0.54558	0.89751	0.95018	1.16223	1.09815	0.67693	0.93525	0.96995	1.88588	1.32717	0.58756	1.2331	0.71478	0.8258	0.80542	2.36809	0.88852
batch6_S384	S384	BN		1.01918	1.1167	1.85241	1.85241	1.29823	2.50644	1.48973	0.49419	0.82755	1.04797	1.32085	1.14002	0.99397	1.09178	3.13194	0.87116	1.30137	0.86649	0.93353	1.06998	0.85033	1.11351	0.1329	0.17585	0.74167	0.77852	0.91172	0.57672	0.81291	0.70772	0.98261	1.06218	1.17304	0.7177	0.91804	0.96671	1.43731	0.19222	1.06041	0.71576	0.75196	0.58441	0.71216	0.64277	0.51187	1.00744
batch5_S385	S385	HC		0.99199	0.87776	0.72854	0.72854	0.63684	0.30654	0.7451	3.84975	0.84075	1.18085	1.07821	1.18551	0.96178	0.80196	0.73456	1.20116	0.9624	0.79909	0.70222	1.07671	1.90705	2.46691	3.54687	3.87666	1.30565	1.49221	1.30912	1.14922	0.84155	0.22073	0.85341	1.20702	1.85057	1.33605	1.57652	1.09849	0.66545	0.32028	0.56365	0.97643	1.06197	1.53006	1.00066	0.21745	0.1475	0.88526
batch5_S386	S386	HC		0.78521	0.96552	1.15948	1.15948	1.29928	1.93636	1.80662	0.0007	1.12475	1.03426	0.95263	1.12683	1.34273	0.90509	1.52558	1.12581	0.95383	1.87502	1.47096	1.47465	0.15354	1.1493	0.000886	0.18952	1.41187	1.56348	1.09734	1.23323	1.02814	4.19646	1.0069	1.17473	1.28972	0.67108	0.47587	1.2985	1.09429	0.39902	0.95978	0.09075	1.26689	0.81674	1.36755	0.82975	0.13902	0.99008
batch6_S387	S387	BN		1.15576	0.88894	3.15983	3.14299	1.17408	0.83578	2.12305	0.72912	1.7551	0.92193	1.14711	0.75864	1.23532	1.04249	1.1509	1.084	0.64543	1.0765	0.68803	0.80916	1.14488	0.84384	2.90829	1.35299	1.20853	23.7484	1.0969	0.84246	1.31303	0.44148	1.23414	1.10565	2.03388	1.56778	1.38383	1.54092	1.15481	2.3057	1.67143	0.56454	0.93383	2.76634	0.73363	1.66543	0.51797	1.26618
batch5_S388	S388	HC		1.28021	1.00564	1.98709	2.01213	0.69673	0.55182	1.9266	1.04663	0.60748	0.92644	1.12304	0.86016	1.50547	1.1842	0.76498	1.11262	0.62841	0.61487	0.9703	1.61599	3.35748	0.885	1.31765	0.53825	1.2857	1.29938	0.85377	1.06769	0.74848	0.89183	1.21027	1.27145	1.38299	1.20009	0.67805	1.27155	0.64966	2.31534	0.96437	0.80337	1.30059	1.67102	0.68713	1.05058	2.1825	1.26768
batch6_S389	S389	HC		0.52695	1.04414	1.6586	1.6586	0.85524	0.7665	1.26834	0.57392	1.22913	1.14948	1.18495	0.90529	1.08247	1.17858	0.65955	0.92245	0.87632	0.75402	1.09482	0.42612	3.42959	0.52082	0.88025	1.3312	0.69644	1.79921	1.08353	1.672	0.63594	1.27912	1.40816	1.09532	1.19155	0.68583	0.97511	1.16913	1.07405	0.27352	1.16162	0.62278	1.30874	1.36171	0.46431	0.92559	0.17581	1.08388
batch5_S390	S390	LA		0.9909	0.9383	2.39658	2.41277	0.67697	0.27688	1.9635	0.02241	0.71402	0.62679	1.36141	0.84695	1.05529	0.82151	0.66029	1.14747	0.75817	0.75613	0.58209	0.64384	0.64107	0.87767	0.000886	0.00458	0.5018	1.07001	1.00742	1.15394	0.86507	0.06461	0.95041	0.88246	1.31344	0.54906	0.1678	0.57096	0.64203	2.83052	0.22495	0.05918	0.62803	0.56055	0.4686	1.57173	0.07696	1.06388
batch5_S391	S391	LA		1.25969	0.8942	2.15952	2.17556	1.21475	0.41268	1.56897	0.04933	0.70479	0.57014	0.7553	1.02749	1.35583	1.28901	0.58667	0.95019	0.92807	0.61962	0.50606	0.4504	0.03668	0.57993	0.13156	0.10969	1.30358	0.95341	0.69649	0.20767	0.92671	0.46533	1.16341	0.94971	1.0664	1.43412	0.88346	1.25296	0.46276	1.23751	0.59629	0.10204	0.97167	1.13523	0.69008	1.22174	0.2538	1.14239
batch5_S392	S392	BN		0.98421	1.00756	0.99337	0.99337	1.18949	0.95126	0.97491	0.87124	0.51743	1.2603	1.28158	0.80773	0.9886	0.87485	0.89669	1.04735	0.94505	1.0114	0.91553	0.99583	0.40624	3.25531	0.02183	0.04592	1.03525	0.7281	0.96978	1.25462	0.83812	0.30154	0.94811	1.17683	1.1829	0.64235	0.95494	1.664	0.84306	0.53897	0.3966	0.69345	0.79689	1.30016	0.96896	0.47461	0.15031	1.09556
batch5_S393	S393	HC		1.3368	1.0173	1.13828	1.12747	1.00844	0.48442	1.10003	0.60941	0.62294	1.46211	1.13544	1.07006	1.44567	1.1066	0.99165	1.13365	1.14333	1.11878	0.95327	1.61936	0.42879	0.3495	1.40044	1.9343	1.31163	0.99205	1.12504	1.33791	1.0058	2.59736	1.09225	1.32656	1.38401	0.90301	0.79651	1.38807	1.36912	1.60437	0.92304	0.72479	1.07427	1.42657	0.78997	1.55157	0.22369	1.16209
batch5_S394	S394	LA		0.52523	0.72317	2.23319	2.23319	0.77742	0.78823	1.93405	0.90552	0.65524	0.76319	0.78236	0.88016	1.07487	1.29346	1.22332	1.12276	0.59396	0.71847	0.61557	0.78303	0.13536	5.43601	1.01869	0.48092	1.10264	0.67271	0.78215	0.49996	0.86359	0.38862	1.19315	1.07944	1.10157	0.9435	1.36189	0.61146	0.83414	0.15082	0.60907	6.49024	1.16234	1.32211	0.94898	1.13253	1.77997	1.09316
batch5_S395	S395	HC		1.14976	0.58102	1.71653	1.71653	1.7915	0.42772	1.85397	0.05132	1.12363	1.14175	1.01047	1.08128	1.14449	1.40697	0.76051	0.85896	1.23063	1.03441	1.0753	1.25322	1.0207	0.94456	2.40839	2.86859	1.07362	1.44195	0.83724	1.34621	0.86346	1.25437	1.59876	1.2267	1.5159	0.93221	1.22103	0.56374	0.63429	3.03508	0.8761	3.2916	0.96641	2.0263	0.87743	1.59344	0.3183	0.93712
batch5_S396	S396	HC		1.3476	1.04815	1.70194	1.70194	1.35292	0.56747	1.37856	2.3998	1.04084	1.12104	0.90888	0.76897	1.3392	1.04881	0.70667	1.18836	1.0571	1.34422	0.96387	1.4109	1.74268	0.56557	1.20845	0.49643	1.15742	1.39164	0.82149	1.14079	0.84932	0.68801	1.08901	1.13151	1.4868	1.04673	1.57836	1.29039	1.50204	0.9037	0.50383	0.43912	1.38489	1.14246	1.11407	2.45966	0.09743	1.01049
batch5_S397	S397	BN		1.06391	0.87182	1.48575	1.4938	0.51467	0.24903	0.61318	0.05286	0.70394	0.91714	1.02755	0.89395	1.13033	1.26238	0.70437	1.17411	1.13481	0.64715	0.65717	1.56296	0.2891	0.7578	0.09571	0.05063	0.62992	0.93555	0.99313	1.4629	0.77541	2.23933	1.17648	1.19151	1.1425	0.77585	0.69348	1.94349	0.56951	1.29234	0.37593	0.26858	0.5305	1.16295	0.48781	1.01395	0.43663	1.1537
batch5_S398	S398	BN		1.06893	0.70197	1.97747	1.99829	0.96173	0.66573	1.78185	0.0404	0.34043	1.2388	1.7654	0.94046	1.07428	1.55822	1.11507	1.09759	1.07406	1.13779	2.3693	1.08656	4.06811	0.5293	0.000886	5.04648	1.26595	1.22315	1.41879	0.77803	0.80691	0.38801	1.6565	1.25947	1.51244	2.0295	3.77625	1.45193	1.68052	1.39541	0.68243	0.01523	1.0196	1.37581	1.12366	0.38745	0.24506	1.11495
batch5_S399	S399	BN		1.14067	1.01009	1.48046	1.48046	0.65924	0.55046	1.68381	0.18238	0.34658	1.24533	0.91532	1.01146	1.23351	1.10573	0.65872	1.11249	1.24821	1.51474	1.36775	1.29852	1.40192	3.39576	0.89385	4.27223	0.72974	1.30821	1.31363	0.63847	0.89144	1.43888	1.03548	1.17799	1.17893	1.05881	1.71566	2.33286	1.23679	0.28822	0.54546	0.48516	0.95533	2.09611	0.54948	1.75806	0.34156	1.33104
batch6_S400	S400	HC		1.3	0.99099	2.1606	2.14447	1.22147	1.23898	1.66829	1.27814	0.80112	0.84994	0.97962	0.97043	1.17421	1.07888	2.00289	0.94104	0.94659	0.72336	0.65178	1.52715	1.64227	2.09165	1.13154	1.34959	1.06387	1.51986	1.19954	0.88674	1.10429	0.12904	0.95245	1.06463	1.10432	0.81171	0.71435	0.6215	0.99626	0.43233	1.85179	4.03644	0.83377	1.28195	0.63038	0.97028	1.06859	0.98724
batch6_S401	S401	HC		0.88743	1.02503	0.46676	0.46676	0.72527	0.45241	0.78278	0.47296	3.05702	0.8032	0.79764	0.79686	0.49796	0.7919	0.592	1.31853	0.96661	0.70293	0.65155	0.83886	1.15625	3.30443	0.06987	1.03251	0.90741	1.53836	1.00249	0.86806	0.6725	4.84381	0.81864	1.03527	1.13877	0.64873	0.46032	1.15033	0.79229	8.67544	1.93688	0.6549	0.59812	0.95792	1.03401	1.08672	0.02281	0.99389
batch6_S402	S402	BN		0.8419	0.95045	0.47399	0.47399	2.10142	0.5813	1.07964	0.54188	0.11905	0.8165	1.9138	0.97097	0.87618	0.77795	1.46121	0.87329	0.77601	0.53494	1.03558	0.78295	0.37228	0.68379	0.23653	0.34111	0.89147	1.43858	0.96396	0.53724	0.99328	0.5415	0.69697	0.96606	0.99475	1.56095	1.28066	0.8771	1.02215	0.59631	1.9006	0.02933	0.99643	0.90407	0.66052	0.9399	1.50652	0.91659
batch6_S403	S403	LA		1.33905	0.99098	2.50629	2.52183	0.72475	1.93321	1.81295	0.13704	0.7819	1.19928	0.75418	1.1835	1.37448	1.33072	1.17539	0.75577	1.26305	0.85336	0.78437	1.23397	0.2675	0.06418	0.06807	0.41807	0.89599	0.83583	0.94739	2.40314	1.03561	0.02012	0.92931	1.05767	0.79934	0.65881	0.42283	1.41724	0.88271	1.90656	1.24088	0.00179	0.8938	0.69766	0.88935	0.30153	0.70575	1.30185
batch5_S404	S404	HC		0.71631	0.74441	2.57715	2.60833	0.50795	0.91962	1.75817	0.54754	0.55499	1.02128	1.48926	1.01011	1.38893	1.51683	1.31991	0.99893	1.4743	0.92469	1.71345	1.6959	1.93947	0.39118	1.56829	5.42784	1.29477	1.55877	0.81441	1.08107	0.86285	1.08837	1.43829	1.16476	1.5022	1.57218	2.21429	1.50383	0.62838	2.38294	0.80017	0.46168	1.27365	2.34415	1.16101	0.58365	1.71798	0.6732
batch6_S405	S405	LA	EGFR-wild type	1.196	0.60919	1.89861	1.89861	0.84249	0.41916	2.38783	0.57014	0.74654	0.84971	0.85941	1.17721	1.06013	1.23694	0.89464	1.076	0.9629	1.42384	0.89141	1.60635	1.52869	0.26512	0.10158	0.88391	1.8243	0.71259	1.14533	0.76258	1.39004	1.05986	1.33119	1.05874	0.8212	2.10407	1.63201	1.14567	0.81372	0.15845	2.15523	0.03928	1.47656	1.55719	1.26655	0.41927	1.18858	1.04166
batch6_S406	S406	LA	EGFR-mutant	0.87318	1.02235	0.75154	0.702	2.1397	1.04332	0.88295	0.01657	1.5781	0.55825	0.84853	0.85717	0.95004	1.00756	0.636	0.97237	0.83754	0.70987	0.99405	0.8526	0.089	0.28647	0.000886	0.24134	1.03381	0.85693	0.75165	0.45142	0.98904	0.52753	0.82978	0.71174	0.9425	1.48183	0.24656	1.09311	1.06144	3.94405	0.59496	0.00784	1.1423	0.76671	1.08063	0.9421	0.43519	0.94297
batch6_S407	S407	HC		1.19476	1.02437	1.41628	1.3945	0.42043	0.32873	1.02095	0.34639	0.57804	1.5564	0.94297	0.88483	1.08704	0.95161	0.79381	1.07355	1.04429	1.23006	0.9616	0.57057	7.57793	0.67185	0.07708	1.80507	0.83273	1.81128	1.68339	1.41547	0.94287	0.42381	1.02282	1.82342	1.62872	0.67071	1.26974	1.07976	1.09317	1.41308	0.99904	0.14105	0.98353	2.76263	0.60815	0.84068	0.41233	1.26639
batch6_S408	S408	HC		1.05976	0.60771	1.07433	1.07843	0.96856	0.42764	1.61099	0.31375	0.82542	1.31835	0.87701	0.94442	1.26991	1.23914	0.95395	0.91625	0.62809	0.60504	0.58812	1.43129	1.49428	0.48635	0.41755	0.45647	1.53069	1.43449	1.56025	0.98417	1.52324	0.08151	1.31049	1.31283	1.13269	0.9738	1.75374	1.29313	1.06029	1.16313	2.94442	0.09957	1.19092	1.22347	1.01813	1.45751	3.61015	0.99238
batch6_S409	S409	BN		1.12898	0.90931	3.24819	3.24819	0.62278	0.59665	1.89333	2.41832	1.37405	1.09886	1.29264	0.93549	1.09161	1.13759	0.62292	1.24096	0.94548	0.90025	0.9069	0.82597	1.70172	1.48432	0.72564	1.27448	0.75688	1.84215	1.02733	1.53859	1.12595	1.68517	0.96492	1.38616	1.57061	0.95533	0.94696	1.29299	0.88039	0.03742	1.2319	0.41136	1.21657	2.34959	0.5173	1.25531	0.07978	1.21542
batch6_S410	S410	LA	EGFR-wild type	1.17991	1.11597	1.63378	1.62899	1.14819	0.65668	1.29501	0.7533	1.26285	1.06425	0.80575	1.10214	0.7088	1.01243	1.11426	1.04009	0.91966	1.04231	0.62843	1.22177	1.13225	0.61946	0.25726	0.03118	1.08857	1.71698	1.0415	1.70538	1.65447	1.41727	1.03363	1.24333	1.1703	1.03611	1.10068	1.33069	0.77698	0.36906	2.85877	2.22057	1.13894	1.56851	1.37337	0.5911	0.4117	1.28005
batch6_S411	S411	BN		1.92517	1.28902	0.85535	0.85535	1.73359	1.17445	1.23614	2.55248	1.06516	1.05878	0.79413	0.99063	1.86195	0.93534	0.78355	0.94866	0.93371	0.85789	0.97862	1.56853	0.51657	0.81093	2.22389	0.36599	0.67906	1.39329	0.83627	0.39311	0.92575	0.08792	1.10587	0.93819	1.11394	1.07094	0.89405	1.81525	1.20145	1.51268	0.35395	0.26934	0.6425	0.87171	0.84667	3.33654	0.24008	1.82635
batch6_S412	S412	LA	EGFR-wild type	1.20982	1.00322	1.05937	1.05937	0.90052	0.91631	1.47005	3.03152	2.01775	1.10938	0.83745	0.84134	1.28467	0.96632	0.9952	1.13059	0.82441	1.11455	0.65091	1.9388	1.06936	0.42447	3.19951	0.65781	0.98754	1.54289	0.98517	0.5986	0.87574	0.13184	1.17542	1.39093	1.2173	1.21281	1.56604	1.23916	1.3267	0.48191	3.08545	0.33927	0.53409	1.59404	0.6771	1.05886	0.31979	1.26231
batch5_S413	S413	LA		0.49134	0.79484	0.69137	0.69137	0.66237	0.17987	0.88928	0.22489	0.57549	1.29592	1.10125	0.99443	0.60257	1.24931	1.0892	1.03797	0.82661	0.99869	0.59475	0.46747	0.65158	0.36233	0.18243	0.33431	1.15286	1.21068	1.57173	1.45345	1.03688	0.81888	1.33417	1.16637	1.42685	0.59726	0.75543	0.78103	0.35439	0.50382	0.49993	0.09585	0.97983	1.0586	1.2208	0.05207	0.45645	0.86991
batch5_S414	S414	LA	EGFR-wild type	1.17805	1.03589	1.89573	1.89573	0.43401	0.53537	1.88831	1.25228	0.59832	1.19078	0.59215	0.74515	1.26689	1.05777	0.77516	0.92711	0.91636	1.37073	0.59794	0.77586	0.41503	1.46714	1.10306	0.32134	1.11096	0.99877	0.97909	0.59895	0.91711	0.80889	0.82054	1.23159	1.44423	0.73354	0.77559	1.24664	0.90174	0.36059	0.35314	0.7782	1.23413	1.37622	0.59665	17.2482	0.17022	1.26866
batch5_S415	S415	LA	EGFR-mutant	0.49918	0.89381	0.89167	0.89167	0.60008	0.19446	1.20247	0.03563	0.58554	0.95001	0.5593	0.63784	1.09299	0.78833	0.76838	1.1023	0.48001	0.5712	0.61559	0.77021	0.07931	0.38521	0.00472	1.02092	0.99544	0.77907	0.79223	0.80647	0.87436	0.52888	0.80512	1.07675	1.14664	0.55377	0.44395	0.91833	0.42529	0.09253	1.10855	0.04335	0.94597	1.28221	0.86003	1.27901	1.02205	0.73191
batch6_S416	S416	HC		1.03547	0.98648	1.4029	1.4029	1.42163	0.84907	1.35918	0.44728	1.26829	1.1565	1.03472	0.92466	1.11144	0.91235	0.95271	1.01147	0.78934	1.22821	0.803	1.11249	1.22221	1.66377	1.75856	0.05865	1.00342	1.2395	1.14349	1.36806	0.95243	1.15082	1.00535	1.35533	1.47121	0.78369	0.7629	1.2593	0.83086	0.36572	1.05688	0.75233	0.80962	2.01336	1.29912	0.36216	1.03269	1.07607
batch5_S417	S417	LA	EGFR-mutant	1.28668	0.64601	1.41137	1.42881	1.10469	0.31235	1.60171	0.26864	0.57537	1.35	0.91657	0.84591	1.27913	1.94351	0.90457	1.17353	1.04487	0.84173	0.56687	0.83337	1.07236	0.33636	0.12893	0.37612	1.37143	0.75835	1.04977	2.15419	1.3434	0.92231	2.07906	1.28642	1.03079	0.38301	1.35378	0.79515	0.69621	0.08486	1.28881	0.13296	1.05027	1.25978	1.5063	0.93195	0.04094	0.79301
batch5_S418	S418	BN		2.07449	1.13703	1.3997	1.46264	0.8166	0.4874	1.6769	0.33302	0.50201	1.01178	0.69227	0.95014	2.15607	1.06506	0.95671	1.04399	0.99535	0.88915	0.93648	1.92148	1.88735	0.20203	0.07394	2.48568	0.63227	1.0087	0.92326	0.5557	0.9352	0.17586	1.21112	1.09653	1.89415	1.40461	1.41371	4.21434	0.99053	1.15059	0.35017	0.12381	0.55892	1.3922	0.56622	2.89318	1.18431	2.11332
batch5_S419	S419	HC		1.34352	0.86863	2.76617	2.76617	0.8132	1.41413	1.7898	0.1877	0.28663	0.88647	1.16967	1.00278	1.3529	1.31887	0.8377	1.21348	1.15705	0.723	1.05239	1.62333	0.78019	0.40365	0.11451	0.10286	1.53111	1.33765	0.9148	0.40262	0.85776	0.30837	1.29871	1.18927	1.30477	1.43067	1.14707	1.25048	1.14091	0.05459	0.58547	0.12097	1.01344	0.82939	0.41002	1.54585	0.68221	0.61031
batch5_S420	S420	LA	EGFR-mutant	1.26148	0.99333	1.07683	1.07683	1.0542	0.22927	1.38452	0.23372	0.56004	0.70119	1.18817	0.91736	1.19444	0.90303	0.76238	1.19347	1.05278	0.54606	0.44681	1.13823	0.09146	0.17543	0.03199	0.07744	0.87918	0.7698	0.86738	0.73256	1.18347	0.4348	0.89454	0.80778	0.92189	0.70506	0.76489	1.50033	0.44934	0.42454	1.49037	0.00856	0.7453	0.62759	1.72807	0.40582	0.16885	1.42137
batch5_S421	S421	BN		0.97754	1.04317	1.84396	1.82336	1.3652	3.49823	1.61601	1.13355	0.68121	0.90857	2.12533	0.84095	1.04331	0.98866	1.80528	1.14685	1.17228	1.18332	0.60792	1.55054	0.90419	1.23299	1.23423	0.46277	0.78987	0.89662	1.26825	0.74081	0.8736	0.02653	1.05656	0.95139	1.12981	1.16038	1.66677	1.85306	1.11726	2.25716	0.7714	1.91907	0.61202	1.07357	0.64861	0.99849	0.64468	1.07181
batch5_S422	S422	BN		1.58458	0.9203	3.42576	3.41715	1.2706	0.72789	1.70297	0.78916	0.37887	1.11565	1.01176	0.41799	1.57682	1.33733	0.64276	1.11649	0.99729	1.21469	0.70011	1.46812	2.00677	0.79877	5.45123	0.69847	1.50709	0.84989	1.05735	1.20171	1.10933	0.12014	1.20023	1.24159	1.48037	1.57459	1.76823	2.94966	1.0128	1.91919	0.34121	0.67373	1.48953	1.86642	1.1849	2.00469	0.75139	1.41403
batch6_S423	S423	LA		0.98044	0.66193	1.30975	1.30975	1.73129	0.57459	1.81851	1.07427	0.65564	0.7092	0.71592	0.78974	1.14584	0.93937	0.79027	0.96398	0.40966	0.88004	0.90106	1.04327	0.89256	0.66593	1.70794	0.00455	0.99529	0.93057	0.65441	0.4572	1.18391	0.43471	1.06407	1.05101	1.13793	1.76749	2.69047	1.2973	0.81838	0.04983	0.75746	0.10877	1.00666	1.49064	1.42617	0.26408	1.21314	1.21598
batch5_S424	S424	BN		1.05726	0.97814	0.51832	0.53971	0.70984	0.22376	0.94835	0.80123	1.41246	1.20628	1.30443	0.82597	1.13119	1.08911	0.6964	1.24022	0.70473	0.70034	1.2077	1.48349	1.58872	0.62255	0.32195	3.48477	0.95057	0.89466	1.10397	0.98612	0.91649	2.11363	1.00221	1.06455	1.14484	1.17912	0.93856	2.26442	0.9197	1.65834	0.31693	0.2184	0.91787	1.24818	0.71631	0.38794	0.60455	1.20634
batch5_S425	S425	LA	EGFR-mutant	0.96544	0.78268	0.11343	0.42082	0.50635	0.16954	0.56551	0.27232	0.66258	1.31996	1.10805	0.97754	1.01237	0.83142	0.66232	1.09485	0.95024	1.05852	0.78998	0.62304	0.417	0.24485	0.0939	0.11476	1.103	1.00604	1.01379	1.26028	1.13362	0.8639	1.02692	0.97367	1.12702	0.55979	1.0429	1.08483	0.32908	0.43116	0.75345	0.11982	1.07923	0.93627	1.68936	0.13724	0.33337	0.91213
batch6_S426	S426	LA		0.88953	0.92988	2.6183	2.59709	0.92997	0.36827	1.42835	1.73999	0.39649	0.64183	0.82804	0.97983	0.47838	1.23325	0.53612	1.15465	0.62165	0.98384	0.70335	1.16487	0.02653	0.33714	1.23151	0.0437	0.72669	1.39042	0.89811	1.00334	1.04704	0.41326	1.0496	0.9495	0.99933	1.58979	0.85143	0.60774	0.46774	0.002484	1.71255	0.04675	0.54649	1.29133	0.36633	1.83026	0.33064	0.95001
batch6_S427	S427	BN		1.3496	0.92632	2.31438	2.31438	0.62646	0.74406	1.98521	1.00316	1.05272	1.17123	0.96647	0.95944	1.17824	1.12845	0.77638	1.06625	0.86083	0.99397	0.97614	1.0344	0.62314	0.86205	0.59906	0.57836	1.4831	1.74424	1.04742	1.76215	1.2095	1.69904	1.14736	1.20778	1.439	0.75752	0.87066	1.14708	0.97994	1.8213	2.38335	0.25808	1.65146	0.84532	1.12274	1.63491	0.21805	1.11776
batch5_S428	S428	LA	EGFR-wild type	0.98111	0.80055	1.77605	1.78574	1.35509	0.36758	1.86239	0.07611	0.75869	1.04363	0.77686	0.70814	1.05617	1.13096	1.31587	1.13249	0.63374	0.87336	0.65262	0.79435	0.77084	0.46924	0.000886	0.76704	0.74537	0.91611	1.10087	0.9562	0.85869	0.17531	1.2381	1.07051	1.29828	0.92011	0.82638	0.60938	0.72344	3.88882	1.17821	0.02763	0.98628	1.17182	0.69621	0.59025	3.69965	1.01604
batch6_S429	S429	BN		1.08376	0.89041	0.42465	0.42465	1.57201	0.30635	1.11045	1.66414	1.98898	1.01306	1.11258	1.33582	1.28771	1.00272	0.52345	1.20427	0.51436	0.61311	0.64221	0.95867	1.54693	1.03243	1.27044	0.28246	0.9602	2.28901	1.17258	1.93898	0.93049	0.67953	1.01913	1.22418	1.20724	1.30601	0.56599	1.32388	0.76416	0.40327	1.8609	3.78985	0.62763	0.81933	0.87614	0.91833	1.42132	1.05638
batch5_S430	S430	LA		0.66394	0.7667	3.70104	3.70104	1.49767	2.43503	3.48867	0.03863	0.76396	1.06951	0.74121	0.57833	1.17825	1.66392	1.16288	1.04342	0.42511	0.75841	0.45252	0.6303	1.58883	0.54405	0.000886	0.23331	1.08419	0.85225	0.82011	1.76675	0.89149	0.77191	1.47074	1.25627	1.13359	0.6548	1.09256	1.20055	1.38699	1.38072	0.50951	0.03451	1.11733	1.98455	0.75524	0.50568	0.10819	1.05226
batch5_S431	S431	BN		1.14204	0.8807	3.20507	3.20507	0.94923	0.64961	1.74817	0.39724	0.25415	0.96896	1.20646	0.85352	1.11902	1.44803	0.59851	1.0237	1.09189	2.25427	0.89607	1.11378	1.81824	1.31766	0.00508	2.06213	0.68594	1.08056	1.12943	0.63345	0.79848	1.19429	1.54752	1.17047	1.22246	0.89993	1.4319	2.04493	1.24099	0.19505	0.50204	0.0417	0.6854	1.37459	0.72254	1.45605	1.16317	1.20765
batch5_S432	S432	BN		1.7986	0.99307	4.66532	4.66532	1.29306	1.26114	2.26465	0.14348	0.32688	0.77081	0.90188	0.8219	1.7673	1.3948	2.86548	0.79047	1.15327	0.71504	0.59343	1.6222	2.55103	0.40695	0.07549	0.27761	0.95994	0.74253	0.91217	0.51849	1.02177	0.87975	1.23013	1.06786	1.44692	2.01438	1.07343	2.5706	1.1027	2.88407	0.47236	0.04254	0.76108	1.77372	0.4718	0.82043	3.12839	1.82978
batch6_S433	S433	HC		2.18259	1.03977	1.37312	1.37312	0.75846	4.99776	2.18952	1.12805	0.53115	1.03796	1.15656	0.69892	2.96273	1.10502	2.01396	0.64983	0.31662	0.69178	0.48008	1.63101	0.19142	0.40165	0.55093	0.4249	0.57739	1.39675	0.57964	0.23426	0.66608	0.29623	1.09628	0.72911	1.04888	1.15068	0.70671	2.63055	1.20683	1.70706	0.63599	0.5597	0.66816	0.96454	0.50198	0.81299	0.02669	2.65828
batch6_S434	S434	HC		1.04574	1.05556	1.30186	1.30186	0.9917	1.10377	0.94114	0.07788	0.53457	0.934	0.63558	1.00591	0.97685	0.97248	1.62227	1.02257	0.99331	0.72184	0.71328	0.90882	0.1611	0.6303	0.05819	0.97695	0.80399	0.70717	1.16716	0.4893	0.72338	0.26776	1.00325	1.11962	0.99344	1.78917	1.3921	1.39286	0.87583	0.5537	1.16249	0.93511	0.85081	1.41632	0.55705	3.36038	7.54087	1.18663
batch5_S435	S435	LA	EGFR-wild type	1.32381	0.61771	2.17621	2.14265	1.12498	0.78903	2.09424	0.01214	3.48311	1.31403	0.77675	0.81311	1.53359	1.19177	1.15014	1.08941	1.007	0.92926	0.7514	0.94883	2.38209	0.48681	0.00446	18.6406	1.21414	0.66114	0.84561	1.17817	1.21776	0.65033	1.3264	1.16629	1.7	0.51102	1.55677	1.58078	1.353	0.30295	0.61483	0.0721	1.16168	1.3599	0.86945	1.10027	0.45265	0.7972
batch5_S436	S436	LA		1.05306	0.82834	2.86295	2.86295	0.71423	0.34288	2.12401	0.00226	0.70763	1.38398	1.01806	0.76904	1.00278	0.99303	0.61459	1.05528	0.93554	0.75542	0.79609	0.70969	5.11356	0.46042	0.000886	2.60989	0.77512	1.06	1.34276	0.92581	1.01343	0.20867	1.08277	1.41293	1.42517	0.75535	0.80544	0.69575	0.73887	0.87405	0.62915	0.00498	0.74638	2.1175	0.61361	1.84256	0.39285	0.94879
batch5_S437	S437	HC		1.30941	1.04071	1.26202	1.29079	1.88108	1.97332	1.63558	0.89784	3.49327	1.04651	0.96136	0.98985	0.66139	0.98748	1.10168	1.14741	1.19667	0.8797	1.18203	0.63335	0.12428	1.14095	0.09883	0.20941	1.0229	1.7881	0.85596	0.79661	1.04393	0.61272	1.15707	0.89822	1.17658	1.11805	1.09613	0.74229	0.77622	0.50065	0.91187	0.47656	1.01037	0.83084	1.42938	0.57516	0.01287	0.58598
batch5_S438	S438	BN		0.93052	1.02008	0.70806	0.70408	0.97404	0.33569	0.73465	0.11552	0.96813	0.76075	1.28578	0.86625	1.04503	0.78537	1.00723	1.25662	0.83932	0.64695	0.89589	0.97878	0.26346	0.93412	0.47804	0.27777	1.10038	0.72992	0.98256	0.58024	0.97851	1.8312	0.75539	1.03273	1.11803	1.84366	0.71865	1.71387	0.44329	1.10643	0.49276	0.22741	0.94527	0.9566	0.57411	0.58263	0.33409	1.06496
batch6_S439	S439	LA	EGFR-wild type	1.02175	1.02994	1.60636	1.64776	1.28167	0.3926	1.15867	0.00192	0.5626	0.7458	0.75818	0.82507	1.12903	1.02913	1.74673	0.82799	0.99355	0.95698	0.64635	0.99181	3.50345	0.46035	0.01671	2.56849	1.34514	0.90319	0.94197	0.5715	1.30768	0.60579	0.98053	1.04894	1.21603	1.47582	1.13955	1.10111	0.57289	0.16913	1.571	0.01081	1.32694	1.40423	1.18256	0.26352	3.65507	1.10177
batch6_S440	S440	LA		0.9136	0.92756	0.68425	0.68425	0.33977	0.32189	0.6004	0.05123	0.56755	0.78173	0.90886	0.90795	0.87196	0.93403	0.49092	1.14811	0.88632	0.57865	0.80833	0.74524	4.33238	0.31474	0.13082	8.70589	1.01384	1.12312	0.80835	2.3141	0.82652	0.63076	0.81847	1.00724	0.74403	1.12379	1.75867	1.07568	0.45341	0.54975	1.00578	0.03581	0.68382	2.47934	1.28303	0.22107	0.24623	1.07081
batch6_S441	S441	BN		1.47746	1.04896	2.64626	2.64626	0.77807	1.09335	2.59614	0.37133	1.58967	1.01408	0.59375	0.79606	1.70135	1.41381	0.57901	0.9179	0.83792	0.65188	0.51372	0.94395	1.95815	1.09026	1.90575	0.49103	1.01484	1.14579	0.86717	0.31394	0.92927	0.2531	1.49043	1.06187	1.25249	0.53817	0.49868	1.86255	0.89856	2.14732	2.08026	1.06497	0.70938	2.49466	0.55264	1.29039	0.07467	1.59439
batch6_S442	S442	LA		0.88046	0.75534	1.27129	1.27129	1.01845	0.32021	1.27903	0.77536	0.66396	0.9247	1.3891	1.03174	0.95628	1.4036	0.9153	0.87244	0.97743	0.81353	0.61546	1.06572	3.99708	0.75112	1.21375	0.10721	0.92218	1.23486	1.20769	0.84541	0.91356	0.09977	1.49621	1.15005	1.08927	1.10032	1.78205	0.77242	0.53404	1.45188	1.56735	0.05536	1.50302	0.76254	1.39276	0.23345	0.18815	0.92054
batch6_S443	S443	LA	EGFR-mutant	1.1304	1.08951	1.66778	1.66778	1.20315	0.30757	1.66111	0.45645	1.07523	0.85656	0.56197	0.70712	0.68267	1.09168	0.64661	1.0389	1.03402	1.3197	0.60103	0.52799	0.06387	0.19919	0.04246	0.02045	0.81691	1.55578	0.79825	0.57264	1.12452	0.04006	1.14667	1.0046	0.62425	1.42957	2.78229	1.4205	0.743	0.002484	2.84631	0.26372	0.93145	1.01149	1.0576	0.44179	0.001246	1.35568
batch6_S444	S444	BN		0.81329	1.05894	0.77536	0.77536	1.6002	1.03427	0.89494	0.63338	1.21171	0.91745	1.03583	0.96332	0.87159	0.94305	1.16608	0.6999	0.98668	1.06285	1.01217	0.3912	0.39423	1.37177	0.03495	0.38739	1.12837	0.75198	0.91319	0.74643	0.83298	0.46137	0.95771	0.91724	0.77371	0.64495	1.54892	0.75259	1.08671	2.51958	1.97252	0.47818	1.08918	0.50428	0.78553	0.93025	0.22935	0.89077
batch5_S445	S445	HC		1.05174	1.09953	0.32264	0.33507	1.31087	0.31775	0.75164	1.23297	1.0182	0.7329	0.72281	1.02828	1.15349	0.78347	0.42527	1.13002	0.94345	0.98955	0.99156	1.31178	0.36159	1.17761	0.5969	0.74356	1.0044	0.72954	0.87997	0.47132	0.88614	0.63997	0.86438	0.83261	0.99788	1.00007	0.555	1.21317	0.5825	0.82086	0.99761	3.03334	0.85868	0.75797	0.41215	0.35705	0.6299	1.14655
batch6_S446	S446	HC		0.86824	0.84296	0.58754	0.70384	1.18345	0.70833	0.79901	0.1115	0.82173	0.75041	0.56485	0.90523	0.84877	0.88489	0.69421	0.99176	0.98908	0.78212	0.84919	0.045012	1.43674	1.13716	0.34985	0.12262	1.11094	1.7563	0.92226	0.31099	1.08824	1.16332	0.8544	1.04602	1.19972	0.9363	0.52388	0.59762	0.75627	2.06617	1.56087	1.31792	0.75782	1.08486	1.22807	1.16946	4.15866	0.55517
batch5_S447	S447	BN		1.0803	0.98226	1.6281	1.61953	1.13347	0.98054	1.51794	2.28332	1.69072	1.01241	0.70041	0.95166	1.23222	1.23345	0.90827	1.03925	1.14778	0.9018	0.6873	1.21278	0.35146	1.32153	0.74939	0.11007	1.04568	1.17226	1.01248	0.48209	0.8708	0.484	1.26037	1.03392	1.58009	1.55067	0.79587	2.23897	0.86359	0.53376	0.73449	0.42141	0.9535	1.10785	0.67158	1.28241	0.86803	1.25634
batch5_S448	S448	HC		1.11934	0.93449	1.07171	1.06011	1.12511	0.46458	0.75657	0.11251	2.2455	0.93604	0.68896	1.2442	1.02974	0.75599	1.93791	1.28659	1.07608	0.59373	0.76838	1.7347	0.84474	1.0437	0.03843	0.86586	1.35396	1.26051	1.08096	0.64111	0.88551	0.08693	0.93588	1.0414	1.09585	1.39123	0.72776	1.05125	0.61367	7.8305	0.7182	0.79542	1.2867	0.9072	0.80521	1.07029	1.41468	0.84621
batch5_S449	S449	HC		1.11068	0.91634	1.66475	1.67043	1.20713	0.43642	1.26949	0.62363	0.72943	1.07862	0.77669	0.88068	1.2046	1.25944	0.67573	1.16239	0.88429	0.68701	0.86362	1.45295	5.15004	1.91257	5.43799	1.12104	1.03914	0.96165	0.81936	1.52754	0.79914	0.33518	1.25601	1.14303	1.26008	0.91647	1.61812	1.14313	0.56921	3.46618	0.68207	1.25052	1.05275	1.95432	0.86192	0.62214	0.85149	0.99791
batch6_S450	S450	LA		0.838	0.89753	0.69585	0.70121	1.75316	0.39976	0.60744	0.74375	1.55675	1.23613	1.83084	0.91306	0.8808	1.45756	0.5384	0.89286	1.00135	0.99192	0.82512	0.92958	0.68056	1.74762	0.29506	0.36994	0.99577	1.02659	1.29851	2.23788	0.9889	2.46434	1.61673	1.03044	1.09089	0.325	0.85172	0.97606	0.74791	1.77616	1.38884	1.74696	0.91692	0.63937	1.37111	0.89555	2.5026	0.86006
batch6_S451	S451	BN		0.96125	1.01404	1.08342	1.08342	0.48907	0.87682	0.83537	8.18693	1.4263	1.29271	1.25956	1.06961	1.01886	1.01431	0.57291	0.9579	0.85376	1.044	1.05459	0.94209	2.00955	0.60206	1.05875	0.02034	0.90265	1.02224	1.37141	1.91458	0.64078	0.26103	1.02019	1.29407	0.89565	0.39304	0.30393	1.07819	0.94802	0.53194	0.95179	0.34024	1.04317	0.75132	1.12762	0.50793	0.34295	0.67133
batch5_S452	S452	HC		0.95448	0.95899	1.03807	1.05773	0.37326	0.19565	1.13758	0.30512	0.60255	1.06405	0.74741	0.58969	0.60177	1.20311	0.62823	1.1069	0.99549	0.62854	0.83471	1.06508	0.49011	0.28441	0.21045	0.07317	0.77884	5.27276	0.96408	1.53693	0.91874	0.34394	1.30318	1.10757	1.24962	0.67367	1.52625	1.21253	0.68338	1.07464	0.71871	0.03345	0.90341	0.99668	0.83128	1.56631	0.38891	0.79585
batch5_S453	S453	HC		1.26423	1.05792	0.72425	0.71203	1.01558	0.20888	0.86831	0.82523	0.50562	0.84025	0.46482	1.18796	1.24698	0.77618	0.78468	1.27547	1.16393	0.80042	0.84743	1.42412	0.10784	0.74863	0.70375	0.42842	1.1337	0.92233	0.83818	0.4892	0.72125	0.30755	0.83077	1.0428	1.12343	1.80109	2.08028	1.2118	0.50882	0.2702	1.37104	3.47844	1.13177	0.84661	0.81117	0.88086	2.06963	0.98387
batch6_S454	S454	BN		1.07585	1.12671	0.83069	0.83069	0.67242	1.09017	1.12568	0.02067	1.92055	0.93543	0.8563	0.79877	0.57364	0.73309	0.52877	1.14551	0.8368	0.61489	0.71995	0.60526	1.06676	0.42223	0.01871	0.10319	0.78121	1.38543	1.29729	1.57516	0.8625	1.53257	0.67213	1.33954	0.95215	1.1252	0.67759	1.21905	1.10708	0.77995	3.26538	0.15065	0.82108	0.87745	0.71892	3.50921	1.17791	1.16588
batch6_S455	S455	LA		1.27652	1.24253	1.85022	1.86739	0.96495	1.0017	1.43102	0.90885	0.77648	0.58871	0.63008	0.8409	1.29897	0.98226	0.74333	1.1942	0.88609	0.89628	0.65416	0.77159	0.01535	0.54299	0.36411	0.00639	0.83674	1.31037	1.03451	0.1999	1.68116	1.0019	0.97973	0.87003	1.11264	1.08394	0.22835	1.36735	0.56929	0.62097	1.97724	2.45524	1.01897	0.80656	2.0243	0.37144	0.001246	1.21302
batch5_S456	S456	LA		1.00572	0.84387	1.42065	1.42065	1.25083	0.22813	1.56852	0.01039	0.48575	0.72842	0.91869	0.72808	1.16131	1.06903	2.05931	1.07329	0.53974	0.49737	0.63375	0.61047	1.31667	0.63555	0.01401	0.32875	1.41628	1.09876	0.73605	0.45047	0.9876	0.31866	1.04867	0.96013	1.15781	1.35582	1.17013	1.16566	0.64105	0.32074	0.45673	0.09641	1.25331	0.85631	1.01709	1.52805	1.29752	0.96241
batch5_S457	S457	HC		1.42301	0.95119	1.94353	1.98632	0.38443	1.3842	1.85929	0.30726	0.55301	0.89657	0.88694	1.10586	1.40889	1.48307	1.2604	1.09107	1.10174	2.02001	0.96635	1.37388	1.42812	0.56488	0.8501	4.4255	0.88858	1.33212	1.22128	0.5987	0.81624	0.29999	1.36235	1.37978	1.08997	1.66217	1.02199	1.17517	3.67764	0.04034	0.92187	0.6443	0.96239	1.83099	0.51357	2.2569	0.20387	1.20632
batch6_S458	S458	HC		1.41164	1.00546	2.65057	2.65057	1.29947	0.39284	1.70491	1.88177	1.54387	0.69879	0.81381	0.75511	1.28365	1.14669	0.40872	1.06647	1.05509	0.62542	0.7526	1.48203	1.15376	0.32376	0.37085	0.0428	0.81659	0.82552	0.90031	0.76134	1.08277	1.89667	1.08669	0.97571	0.65097	1.92394	0.68836	1.40734	0.8308	0.29628	1.29942	0.16473	1.0647	1.31061	0.39619	0.43634	0.73926	1.36831
batch6_S459	S459	HC		0.9116	0.93412	0.88422	0.89496	0.94039	0.4825	1.19398	1.51953	0.80803	0.92091	0.91754	0.9464	0.89655	0.92016	0.41279	0.90641	0.94636	0.62198	0.81601	1.27026	0.72104	0.56106	0.25303	0.94639	0.85883	1.12713	0.88755	0.48377	0.47451	0.24349	0.90632	0.77959	0.90215	0.73979	0.76544	1.02396	0.94471	0.19555	1.57382	1.12175	0.87765	0.75078	0.4157	1.15743	0.66451	0.94601
batch6_S460	S460	LA		0.87312	0.69338	0.5449	0.5449	0.63787	1.19477	0.65748	0.3667	0.60197	1.1534	0.97861	0.64193	0.99429	1.14023	1.13578	1.07019	0.37768	0.55036	0.54422	0.95868	0.08837	0.30292	0.30765	0.09227	1.00412	0.83324	0.94015	4.52541	1.49221	0.39975	1.15405	1.44988	1.01123	0.7488	2.60758	1.25441	0.732	0.4941	1.20445	0.29395	0.89599	1.05448	1.06676	0.27976	0.37363	1.06934
batch6_S461	S461	BN		0.965	0.96243	1.08623	1.08623	0.97925	1.13579	1.08933	2.7177	1.35445	0.95372	1.34819	1.07336	1.02432	1.0702	0.64805	1.38274	0.96236	0.94843	0.93152	0.68164	0.69967	1.96656	3.06596	0.00425	1.34396	1.69771	1.22785	2.30813	1.59084	1.11098	1.0818	1.57755	1.27734	0.80364	0.91975	1.06107	0.91049	0.80298	2.71019	0.36313	1.14925	1.7684	1.22648	2.59861	1.47625	1.13044
batch6_S462	S462	LA		0.86616	0.71739	1.18574	1.16861	1.06912	0.32282	1.40457	0.25719	0.94923	0.96474	1.05541	0.78448	1.00085	1.05053	0.7431	0.58664	0.49006	0.88445	0.51126	0.47752	0.04618	0.43236	0.06135	1.13163	1.25265	0.60254	0.77659	0.50436	0.96219	0.10583	1.07349	0.90889	1.03099	0.90362	1.17408	0.84529	0.89877	2.27462	1.03236	0.2094	1.47119	0.67192	1.86174	0.28577	0.039	1.0567
batch6_S463	S463	LA		1.17542	0.70869	0.99564	0.99564	1.50645	0.44577	0.84667	0.08003	0.59057	0.85804	0.70595	0.91755	1.26949	1.1011	0.8444	1.15963	0.49135	0.62226	0.60082	1.06185	0.318	0.74445	0.96707	0.35944	1.41662	1.40926	0.8138	1.14464	1.39488	0.97922	1.00827	1.16676	0.90579	0.86144	1.5454	1.1611	1.35656	0.4165	1.97161	0.09632	1.01086	1.07256	1.0153	3.47329	1.07696	1.07121
batch6_S464	S464	HC		1.24007	0.81941	1.67393	1.6668	0.8338	0.55526	1.48407	0.29048	2.23609	1.13974	0.6892	0.93589	1.17447	1.02869	1.28098	1.22631	1.01937	0.98537	0.79307	0.92179	0.54918	0.95441	0.27699	0.17272	0.81459	1.49452	1.33154	1.3694	0.92198	1.43368	1.15015	1.04814	1.05066	1.81127	1.27264	1.55451	0.74355	0.55887	1.57976	0.42208	0.82588	2.42129	0.70315	0.29899	0.53222	1.15732
batch6_S465	S465	BN		1.18811	0.98364	2.38084	2.38084	1.55558	1.41753	2.7103	0.64353	0.84567	0.98762	0.94268	0.84775	1.29824	1.34138	1.08168	0.80913	0.89081	0.88816	1.16511	1.24001	0.28751	0.35909	0.28536	3.20116	1.14401	1.46251	1.01027	0.55228	1.16073	0.99832	1.43083	1.10748	1.25321	1.69114	1.99185	1.28849	1.00194	0.34407	0.9799	0.13438	1.05633	1.4663	0.88791	1.6285	0.55983	1.26159
batch6_S466	S466	LA	EGFR-mutant	1.2195	0.73792	7.19283	7.19283	0.99558	0.75953	3.11597	0.00151	0.95141	0.63566	0.94647	1.06815	1.10446	2.02904	0.66383	1.06468	1.15032	1.24806	1.08976	0.96677	7.51539	0.75931	0.01027	0.02077	1.12249	1.00431	1.06775	0.77265	0.99861	1.71901	1.96215	1.07027	1.36223	2.1433	1.80326	1.36644	0.90818	0.18884	1.12871	0.03524	0.8793	1.07948	1.04148	2.25646	1.18426	0.97667
batch6_S467	S467	HC		1.09754	1.10352	0.96488	0.96265	1.80962	0.41615	1.11981	0.00072	0.98415	0.78607	0.84282	1.01048	1.10418	1.07916	0.54808	0.79302	1.15063	0.94248	0.96813	0.64133	2.19071	0.23731	0.01691	0.9597	1.1268	1.11671	1.14378	0.68913	1.19019	1.50354	1.00819	0.91434	1.09887	1.27196	0.52308	0.8855	1.17518	3.81665	0.52364	0.08143	0.99572	0.93046	0.85208	5.88355	0.25237	1.15481
batch6_S468	S468	BN		1.01044	0.92943	1.50963	1.52203	1.60098	0.56094	1.44053	0.14433	1.13958	1.2262	1.68209	1.05429	1.03865	1.30076	0.95294	0.8872	1.07768	0.84799	1.12889	0.37886	1.99533	1.29318	0.50665	1.49518	1.00502	1.26655	1.2949	3.63496	1.13762	0.21919	1.49515	1.36827	1.49299	0.26319	1.04607	0.93812	0.95587	1.28166	0.57927	0.94097	0.86139	1.62253	1.24607	0.88994	3.9639	1.1069
batch5_S469	S469	HC		1.18927	1.07933	1.71596	1.71596	0.58939	0.86517	1.7316	1.42503	1.01061	1.12233	0.77752	0.84145	0.67024	1.11775	0.77293	1.06916	0.36012	2.2848	1.1375	1.88633	0.93946	0.51615	0.37762	0.14753	0.78162	2.26421	0.82596	0.83098	0.76808	0.26941	1.26129	1.06296	1.27485	1.29153	0.66464	0.61649	1.00237	1.86503	1.60024	0.89031	1.13626	1.63202	0.30698	0.71585	0.48831	0.61748
batch6_S470	S470	HC		1.2561	0.97662	2.84114	2.80965	1.16038	0.42184	1.59624	0.00519	1.033	0.83872	3.64492	1.04063	1.20106	1.4557	0.79367	1.08307	1.16829	0.84894	0.79572	1.75037	1.71371	0.28175	0.000886	1.90582	0.74704	2.47671	2.00644	0.84107	0.88116	0.80972	1.3536	1.1186	0.89724	1.21985	0.8818	0.84385	1.08067	1.63934	2.74865	0.15913	0.73212	1.18315	0.61712	0.93361	0.001246	1.24321
batch5_S471	S471	LA	EGFR-mutant	1.42567	1.01214	0.93306	0.93306	0.88729	0.25489	1.51433	0.29314	0.45134	0.70561	0.69501	0.70281	1.57188	0.88394	0.58863	1.03794	0.31885	0.85149	0.43524	1.00168	0.06984	0.32257	0.03621	0.11002	0.8116	0.66675	0.5166	0.25127	0.90403	0.40961	0.83544	0.80694	1.07332	0.86357	0.20352	1.58803	0.77787	0.10303	0.5631	0.55499	0.79266	0.54991	0.94355	0.62097	0.94636	0.73347
batch6_S472	S472	BN		0.97996	0.85974	2.69838	2.69838	1.22084	5.21054	3.4308	0.04411	0.47631	0.81654	1.01482	1.27428	1.11341	1.23806	2.04707	1.01784	0.73501	1.20615	0.95805	1.44577	0.07704	0.22121	0.000886	0.08623	1.17218	0.88036	0.98537	0.72482	1.11336	1.20064	1.28336	1.1256	0.90078	2.00133	0.25821	1.3492	1.37044	0.65943	1.99153	0.000338	0.71742	1.00403	0.63176	1.27806	0.01275	1.01975
batch6_S473	S473	LA		1.06668	0.70394	1.27605	1.24464	0.6384	0.30173	2.0559	0.40845	0.73487	1.14936	0.89931	0.88769	1.1431	0.98543	0.87266	1.22422	0.37923	1.37729	0.61612	1.7538	1.57537	0.38159	0.48884	0.59362	1.56627	1.11223	1.27101	1.60145	1.51077	0.32208	1.15882	2.124	1.3917	1.02188	1.64551	1.24171	0.81524	0.002484	0.71575	0.0483	1.23499	1.45444	1.26589	0.20268	0.001246	1.06777
batch5_S474	S474	LA	EGFR-wild type	1.00265	0.90282	1.18302	1.15936	1.48781	0.62049	1.45926	0.00635	0.62198	0.76272	1.27467	0.97269	1.12474	0.87327	1.94478	0.94226	0.8382	0.706	0.58796	0.76254	0.66269	0.28972	0.000886	3.85109	0.8634	0.82353	1.28735	0.85068	1.04396	0.41051	0.75645	1.86309	1.40424	1.5872	1.36767	1.23653	0.88868	0.11841	0.75465	0.01494	0.97156	1.35276	0.86951	2.01628	0.06451	1.17115
batch5_S475	S475	HC		1.0178	0.82722	1.54066	1.54066	0.62563	0.4953	1.55002	0.41356	3.61081	1.16943	0.67425	1.02131	1.01369	1.15123	0.91626	1.08048	1.08068	1.13075	1.05588	0.94518	1.60605	0.91221	0.46063	4.67186	1.22068	1.15056	0.92806	2.97125	0.98534	1.35114	1.25167	1.24539	1.74852	0.63099	0.95174	0.6956	1.43121	1.96059	0.76168	0.29442	0.87246	1.9398	0.91916	3.79422	0.37507	0.92816
batch5_S476	S476	BN		0.55014	0.98257	1.4687	1.46298	1.40195	0.24087	1.16103	0.73794	0.41739	1.02593	1.34056	0.99855	1.00065	1.00711	1.64576	0.99947	0.96161	0.49068	0.61932	1.54241	0.0773	13.6152	2.32401	2.60924	1.36379	1.86414	1.27016	0.78348	0.7711	1.04186	0.88979	1.22298	1.55227	1.72638	1.19732	1.92872	0.57335	0.70706	0.57034	0.01591	1.08709	1.60858	0.65538	0.38159	0.69324	1.03712
batch6_S477	S477	HC		0.88378	0.97219	0.42417	0.43771	2.01004	0.32501	0.52982	0.56844	0.8942	0.83666	1.21453	1.06933	0.91101	0.95242	0.49395	0.84219	1.17998	1.03942	1.09937	0.32825	1.5736	1.01488	0.38236	0.94715	1.00816	1.90823	1.20183	0.41785	0.67318	0.62883	0.8806	0.73257	1.02731	1.17577	0.73991	0.90126	0.68554	1.82152	0.43437	1.4966	0.75186	0.70183	0.61655	0.69481	5.12263	0.97258
batch5_S478	S478	LA		1.05159	1.04534	1.21833	1.21833	0.88842	0.32134	1.43789	0.50317	0.84922	0.80294	0.86159	0.79361	1.24937	0.82059	0.85104	1.09164	0.66098	0.67732	0.69732	0.94786	0.34167	0.44638	0.58632	0.40476	1.13337	1.16503	0.82941	0.35079	0.81131	2.30252	0.80413	0.9855	1.21625	0.76626	0.19291	1.23322	0.60065	4.18018	0.88132	1.93568	0.98653	0.87782	0.57858	1.14822	1.05292	1.11564
batch5_S479	S479	HC		0.99107	0.86151	1.02485	1.01659	0.86467	0.80489	1.84181	0.13796	0.43808	1.01995	0.50211	0.79338	1.13999	1.28736	0.91262	1.21355	0.3663	0.76704	1.26618	1.19866	1.76421	1.48289	0.07642	0.04676	1.30767	1.07998	0.5316	1.14995	0.76459	0.31625	1.38866	1.06991	1.28323	0.82392	0.9674	1.11117	0.92476	1.35402	0.66104	0.10564	0.84763	1.19506	0.84845	0.68254	0.68351	0.94257
batch6_S480	S480	LA	EGFR-mutant	0.88937	0.64265	1.40974	1.40974	0.61824	0.26563	1.56102	2.3757	0.65663	1.03302	1.2274	0.83011	1.0568	0.97625	1.03514	0.86203	0.40792	0.9867	0.62593	0.9311	0.11736	0.28322	0.61916	2.16856	1.09863	0.8672	1.36318	1.441	1.22646	0.22114	0.94795	1.57569	0.86008	0.7934	0.99139	1.1698	0.83779	0.26693	1.17002	0.01601	0.76222	1.38284	0.78172	0.72178	1.76516	1.14044
batch1_QC_01	batch1_QC_01	QC		1.28875	0.7759	1.32335	1.32335	1.07577	1.37852	1.87003	0.72135	1.91773	1.12806	1.11929	0.96588	1.39383	1.17786	0.90169	0.88847	0.73741	1.09296	0.98513	1.24147	1.45062	0.54494	0.58623	0.99456	1.00176	1.44601	0.83971	1.21983	1.13529	1.1636	1.19619	0.77644	1.1422	1.07979	1.06123	1.48729	1.1885	1.39865	1.0375	0.52159	1.12417	1.05093	1.13118	1.71737	0.76872	1.51294
batch1_QC_02	batch1_QC_02	QC		1.36386	0.91043	1.25583	1.25583	1.06955	1.29797	1.74259	0.80038	1.57998	1.16744	1.12897	1.00475	1.4159	1.12966	0.94716	1.06438	1.16728	1.15804	1.01918	1.23977	1.63333	0.48789	0.71799	0.99564	1.00394	1.50667	0.98816	1.20825	1.15965	0.983	1.21416	0.81927	1.26838	1.01664	1.11664	1.46041	1.04764	1.46211	1.11395	0.54709	1.07118	1.09884	1.15147	1.32058	0.71214	1.3599
batch1_QC_03	batch1_QC_03	QC		1.31568	0.72314	1.37571	1.37571	1.03135	1.22328	1.41325	0.8698	2.55183	1.20641	1.06643	1.02018	1.33422	1.12587	0.88618	0.81026	1.21748	1.24202	1.07527	1.32157	1.44291	0.58918	0.71359	1.05737	0.98445	1.54995	1.05693	1.49303	1.13998	1.08298	1.14664	0.89053	1.20842	1.00936	1.22084	1.58675	1.1121	1.66753	1.12676	0.58978	1.06274	1.1293	1.19072	1.41309	0.90357	1.52058
batch1_QC_04	batch1_QC_04	QC		1.3465	0.78497	1.46264	1.46264	1.06533	1.19385	1.43794	0.83307	2.35366	1.17857	1.07749	1.13142	1.41781	1.1071	0.89976	0.96455	1.3339	1.21253	0.79318	1.18366	1.70879	0.63909	0.98427	0.98963	0.98309	1.54447	1.07435	1.17595	1.13	1.0727	1.13737	0.99156	1.0011	1.0193	1.1244	1.41561	1.07818	1.22465	1.10787	0.59587	1.1042	1.09071	1.12047	1.43951	0.65172	1.37232
batch1_QC_05	batch1_QC_05	QC		1.30151	1.14593	1.33413	1.33413	0.94838	1.18789	1.37553	0.83731	1.70774	1.14487	1.06333	1.02444	1.37618	1.10327	0.96566	1.00096	1.04171	1.22006	1.18682	0.76415	1.58568	0.58415	0.68844	1.16241	0.97573	1.5039	0.98023	1.32959	1.19236	1.11609	1.13527	1.02329	1.33033	0.96098	1.20585	0.5438	1.15285	1.29929	1.08447	0.63007	1.08332	1.06832	1.28467	1.97579	0.80414	1.43611
batch1_QC_06	batch1_QC_06	QC		1.2962	1.04088	1.27543	1.27543	1.0529	1.19297	1.42884	0.86529	2.46465	1.15474	1.18505	0.95815	1.29691	1.12592	0.98341	0.91822	1.02103	1.21157	0.94008	1.21345	1.49744	0.64464	0.63129	1.17517	0.98756	1.42293	1.04986	1.18747	1.20213	1.12203	1.13949	1.08945	1.08575	0.99886	1.27752	1.58824	1.19172	1.37774	1.10301	0.52696	1.09568	1.19022	1.32782	1.35286	0.76893	1.42247
batch1_QC_07	batch1_QC_07	QC		1.35257	0.59934	1.35302	1.35302	0.97907	1.1372	1.62603	0.83476	2.32803	1.16939	1.07792	1.22505	1.35292	1.13762	1.02512	1.00868	1.23236	1.24886	1.03726	0.8779	1.72054	0.47661	0.76418	1.10361	1.01392	1.50613	1.08211	1.25939	1.29528	1.0819	1.12471	1.19044	1.19821	1.0223	1.26135	1.58342	1.00542	1.2926	1.10274	0.59757	1.07366	1.21405	1.28704	2.16369	0.76806	0.79417
batch2_QC_01	batch2_QC_01	QC		1.22526	0.62736	1.19789	1.19789	1.39905	1.35927	1.93455	1.12621	1.62138	0.98725	1.74763	0.71527	1.3462	1.1216	1.46418	0.92415	0.81682	1.14705	1.28113	1.19205	1.15236	0.85097	1.28038	0.96096	1.17048	1.32679	1.00001	0.74788	1.00675	1.59847	1.07382	1.08258	1.19561	1.49055	1.33475	1.81871	1.09339	0.98495	1.1407	0.91533	1.1646	1.01913	0.94309	1.49361	1.65744	1.81131
batch2_QC_02	batch2_QC_02	QC		1.17922	0.97193	1.34899	1.34899	1.37526	1.37166	1.70607	1.25594	1.93437	0.9951	1.76006	0.7052	1.3515	1.11483	1.42639	0.99043	1.03222	1.12809	0.88662	1.18412	1.3337	0.9752	1.18084	0.9562	1.16869	1.30321	1.23518	0.7863	1.03298	1.56167	1.06963	1.00346	1.14835	1.46322	1.37979	1.34071	1.22238	1.11468	1.23002	1.01055	1.12955	1.03909	1.0612	2.1363	1.50395	2.09345
[truncated: 40 more rows]
[truncated: 282 more columns]

## Sheet: internal validation
Relative abundances of 27 metabolites based on the established biomarker panel from the internal validation set. BN, n=74. LA, n = 30.
[truncated: 106 more rows]

## Sheet: external validation
Relative abundances of 27 metabolites based on the established biomarker panel from the external validation set. BN, n=48. LA, n=63.
[truncated: 113 more rows]

## Sheet: external validation_outside lab
Relative abundances of 27 metabolites based on the established biomarker panel from the external validation set anlayzed by a outside lab. BN, n=21. LA, n=19.
[truncated: 42 more rows]

[truncated: 1 more sheets: LUSC]
