# Supplementary material for: Metabolomic differentiation of benign vs malignant pulmonary nodules with high specificity via high-resolution mass spectrometry analysis of patient sera
Source: Nat Commun. 2023 Apr 24;14:2339. doi: 10.1038/s41467-023-37875-1 (PMC10126054; doi:10.1038/s41467-023-37875-1)
Supplement: Supplementary file 6 — Supplementary Data 3 [file 41467_2023_37875_MOESM6_ESM.xlsx]

## Sheet: Note
Identicication levels of differential features in serum samples of lung adenocarcinoma compared with benign nodules and healthy controls. The criteria was used as followed.
Level	Note
1-identified compounds	full match in mzCloud (score>85) or Chemspider library and confirmed with authentic chemical standard
2-1-putatively annotated compounds	full match in mzCloud (score>85) or Chemspider library with MS2, and without multiple results, and have biological significance.
2-2-putatively annotated compounds	full match in mzCloud or Chemspider library with MS2, without multiple results, and belong to exogenous substances or lipids.
2-3-putatively annotated compounds	full match in mzCloud or Chemspider library with MS2, and with multiple results or mzCloud score<85.
3-putatively characterized compound classes	full match in mzCloud or Chemspider library with no MS2
4-unknown compounds:	no results in mzCloud and Chemspider library

## Sheet: LAvsHC_DF_annotation
Selected	Features	Name	Adduct	Chemical standard	mzCloud	ChemSpider	MS2	mzCloud score	Note	Class	HMDB	KEGG	Identification level
TRUE	151.02629_6.22_n	Xanthine	M-H	Full match	Full match	Full match	DDA for preferred ion	89.9		Purine	HMDB0000292	C00385	1-identified metabolites
TRUE	137.07114_6.81_p	1-Methylnicotinamide	M+H	Full match	Full match	Partial match	DDA for preferred ion	99.4		Amine	HMDB0000699	C02918	1-identified metabolites
TRUE	101.02442_3.69_n	2-Ketobutyric acid	M-H	Full match	No results	Full match	DDA for preferred ion			Organic acid	HMDB0000005	C00109	1-identified metabolites
TRUE	88.04039_11.31_n	Alanine	M-H	Full match	Full match	Full match	DDA for preferred ion	98.9		Amino acid	HMDB0000161	C00041	1-identified metabolites
TRUE	179.05847_6.23_n	Hippuric acid	M-H	Full match	No results	Full match	DDA for other ion			Organic acid	HMDB0000714	C01586	1-identified metabolites
TRUE	135.03139_4.58_n	Hypoxanthine	M-H	Full match	Full match	Partial match	DDA for preferred ion	87.4		Purine	HMDB0000157	C00262	1-identified metabolites
TRUE	269.08841_6.53_p	Inosine	M+H	Full match	Full match	Partial match	DDA for preferred ion	99.9		Nucleoside	HMDB0000195	C00294	1-identified metabolites
TRUE	89.02445_7.57_n	Lactic acid	M-H	Full match	Full match	Full match	DDA for preferred ion	99.8		Organic acid	HMDB0000190	C00186	1-identified metabolites
TRUE	87.0088_4.77_n	Pyruvic acid	M-H	Full match	Full match	Full match	DDA for preferred ion	98.6		Organic acid	HMDB0000243	C00022	1-identified metabolites
TRUE	177.10242_5.99_p	Serotonin	M+H	Full match	Full match	Full match	DDA for preferred ion	99.5		Amino acid	HMDB0000259	C00780	1-identified metabolites
TRUE	316.2486_4.48_p	Decanoylcarnitine (C10)	M+H	Full match	Full match	Full match	DDA for preferred ion	96.3		Acyl carnitine	HMDB0000651	C03299	1-identified metabolites
TRUE	332.24347_6.16_p	3-hydroxydecanoylcarnitine (C10-OH)	M+H	Full match	No results	Full match	DDA for preferred ion			Acyl carnitine	HMDB0061636		1-identified metabolites
TRUE	360.27478_5.73_p	3-hydroxydodecanoylcarnitine (C12-OH)	M+H	Full match	No results	Full match	DDA for preferred ion			Acyl carnitine	HMDB0061638		1-identified metabolites
TRUE	288.2171_5.01_p	Octanoylcarnitine (C8)	M+H	Full match	No results	Full match	DDA for preferred ion			Acyl carnitine	HMDB0000791	C02838	1-identified metabolites
TRUE	76.07581_6.66_p	Trimethylamine N-oxide	M+H	Full match	No results	Full match	DDA for preferred ion			Amine	HMDB0000925	C01104	1-identified metabolites
TRUE	260.18594_5.77_p	Hexanoylcarnitine (C6)	M+H		Full match	Full match	DDA for preferred ion	99.6		Acyl carnitine	HMDB0000756		2-1-putatively annotated compounds
TRUE	218.13898_7.89_p	Propionylcarnitine	M+H		Full match	Full match	DDA for preferred ion	99.5		Carnitine	HMDB0000824	C03017	2-1-putatively annotated compounds
TRUE	189.15997_14.62_p	N6,N6,N6-Trimethylysine	M+H		Full match	Not the top hit	DDA for preferred ion	98.5		Amino acid derivative	HMDB0001325	C03793	2-1-putatively annotated compounds
TRUE	134.06015_1.13_p	Oxindole	M+H		Full match	Not the top hit	DDA for preferred ion	98.5		Indole	HMDB0061918	C12312	2-1-putatively annotated compounds
TRUE	176.10324_12.67_p	Citrulline	M+H		Full match	Full match	DDA for preferred ion	98.3		Amino acid	HMDB0000904	C00327	2-1-putatively annotated compounds
TRUE	141.06598_10.45_p	Methylimidazoleacetic acid	M+H		Full match	Not the top hit	DDA for preferred ion	98.2		Azole	HMDB0002820	C05828	2-1-putatively annotated compounds
TRUE	265.11844_7.07_p	Phenylacetylglutamine	M+H		Full match	Full match	DDA for preferred ion	97.9		Amino acid derivative	HMDB0006344	C04148	2-1-putatively annotated compounds
TRUE	147.11296_14.83_p	Lysine	M+H		Full match	Full match	DDA for preferred ion	97.8		Amino acid	HMDB0000182	C00047	2-1-putatively annotated compounds
TRUE	132.10211_3.96_p	Aminocaproic acid	M+H		Full match	Partial match	DDA for preferred ion	92		Fatty Acyl	HMDB0001901	C02378	2-1-putatively annotated compounds
TRUE	186.11266_8.63_p	Ecgonine	M+H		Full match	Partial match	DDA for preferred ion	90.5		Alkaloid	HMDB0006548	C10858	2-1-putatively annotated compounds
TRUE	279.2323_0.92_p	Eleostearic acid (C18:3)	M+H		Full match	Partial match	DDA for preferred ion	88		Fatty acid	HMDB0030963	C08315	2-1-putatively annotated compounds
TRUE	230.09604_10.14_p	Ergothioneine	M+H		Full match	Not the top hit	DDA for preferred ion	85.2		Amino acid derivative	HMDB0003045	C05570	2-1-putatively annotated compounds
TRUE	163.12315_4.45_p	Nicotine	M+H		Full match	Full match	DDA for preferred ion	88.2		Nicotine	HMDB0001934	C00745	2-1-putatively annotated compounds
TRUE	214.02786_6.29_n	3-Chlorotyrosine	M-H		No results	Full match	DDA for preferred ion			Amino acid	HMDB0001885		2-1-putatively annotated compounds
TRUE	304.2121_6.79_p	3-hydroxyoctanoylcarnitine (C8-OH)	M+H		No results	Full match	DDA for preferred ion			Acyl carnitine	HMDB0061634		2-1-putatively annotated compounds
TRUE	267.07379_6.49_n	Arabinosylhypoxanthine	M-H		No results	Full match	DDA for preferred ion			Nucleoside	HMDB0003040		2-1-putatively annotated compounds
TRUE	141.09225_1.67_n	Cyclohexaneacetic acid	M-H		No results	Full match	DDA for preferred ion			Organic acid	HMDB0031403		2-1-putatively annotated compounds
TRUE	312.21729_4.8_p	Decadienoylcarnitine (C10:2)	M+H		No results	Full match	DDA for preferred ion			Acyl carnitine	HMDB0013325		2-1-putatively annotated compounds
TRUE	157.08707_1.4_n	Ethyl 3-oxohexanoate	M-H		No results	Full match	DDA for preferred ion			Fatty acid	HMDB0031307	C02975	2-1-putatively annotated compounds
TRUE	189.13477_14.44_p	Homo-L-arginine	M+H		No results	Full match	DDA for preferred ion			Amino acid	HMDB0000670	C01924	2-1-putatively annotated compounds
TRUE	286.20154_5.42_p	Octenoylcarnitine (C8:1)	M+H		No results	Full match	DDA for preferred ion			Acyl carnitine	HMDB0013324		2-1-putatively annotated compounds
TRUE	248.14944_9.71_p	3-hydroxybutyrylcarnitine	M+H		No results	Full match	DDA for preferred ion			Carnitine	HMDB0062735		2-1-putatively annotated compounds
TRUE	244.15456_6.75_p	Tiglylcarnitine	M+H		No results	Full match	DDA for preferred ion			Carnitine	HMDB0002366		2-1-putatively annotated compounds
FALSE	408.24982_1.45_p	Leu-Leu-Tyr	M+H		No results	Full match	DDA for preferred ion			Peptides (Exogenous)	HMDB0304804	C11331	2-2-putatively annotated compounds
FALSE	573.453_1.75_n	DG(15:0/18:4(6Z,9Z,12Z,15Z)/0:0) (neg)	M-H		No results	Full match	DDA for preferred ion			Lipid	HMDB0007077		2-2-putatively annotated compounds
FALSE	575.46808_0.91_p	DG(15:0/18:4(6Z,9Z,12Z,15Z)/0:0) (pos)	M+H		No results	Full match	DDA for preferred ion			Lipid	HMDB0007077		2-2-putatively annotated compounds
FALSE	223.1705_1.16_n	Linalyl butyrate	M-H		No results	Full match	DDA for preferred ion			Lipid	HMDB0030427		2-2-putatively annotated compounds
FALSE	675.54443_5.36_p	SM(d18:1/14:0)	M+H		No results	Full match	DDA for preferred ion			Lipid	HMDB0012097		2-2-putatively annotated compounds
FALSE	500.27847_6.27_n	LysoPE(20:4(5Z,8Z,11Z,14Z)/0:0)	M-H		No results	Full match	DDA for preferred ion			Lipid	HMDB0011517		2-2-putatively annotated compounds
FALSE	731.60663_5.21_p	SM(d18:1/18:0)	M+H		No results	Full match	DDA for preferred ion			Lipid	HMDB0001348	C00550	2-2-putatively annotated compounds
FALSE	583.25494_1.12_p	Azelnidipine	M+H		No results	Full match	DDA for preferred ion			Drug		D01145	2-2-putatively annotated compounds
FALSE	263.17578_1.96_p	Mepindolol	M+H		No results	Full match	DDA for preferred ion			Drug	HMDB0254453		2-2-putatively annotated compounds
FALSE	310.20151_5.03_p	Metipranolol	M+H		No results	Full match	DDA for preferred ion			Drug	HMDB0015345	C07915	2-2-putatively annotated compounds
FALSE	134.06134_6.29_n	N-Acetylarylamine (neg)	M-H		No results	Full match	DDA for preferred ion			Drug	HMDB0001250	C07565	2-2-putatively annotated compounds
FALSE	188.1284_9.59_p	Pivagabine	M+H		No results	Full match	DDA for preferred ion			Drug	HMDB0246575		2-2-putatively annotated compounds
FALSE	468.30893_5.74_p	Buprenorphine	M+H		No results	Full match	DDA for preferred ion			Drug	HMDB0015057	C08007	2-2-putatively annotated compounds
FALSE	406.23413_1.25_p	Lisinopril	M+H		No results	Full match	DDA for preferred ion			Drug	HMDB0001938	D00362	2-2-putatively annotated compounds
FALSE	296.09882_9.14_n	Nelarabine	M-H		No results	Full match	DDA for preferred ion			Drug	HMDB0015401		2-2-putatively annotated compounds
FALSE	183.01137_0.94_n	Polystyrene sulfonate	M-H		No results	Full match	DDA for preferred ion			Drug	HMDB0015435)		2-2-putatively annotated compounds
FALSE	160.13338_5.72_p	Pregabalin	M+H		No results	Full match	DDA for preferred ion			Drug	HMDB0014375		2-2-putatively annotated compounds
FALSE	239.13924_1.07_p	Secobarbital	M+H		No results	Full match	DDA for preferred ion			Drug	HMDB0014562		2-2-putatively annotated compounds
FALSE	183.13919_1.27_n	Undecenoic acid	M-H		No results	Full match	DDA for preferred ion			Drug		C13910	2-2-putatively annotated compounds
FALSE	309.18127_0.97_p	8-Hydroxycarteolol	M+H		No results	Full match	DDA for preferred ion			Drug metabolite	HMDB0060990		2-2-putatively annotated compounds
FALSE	196.13354_1.31_p	p-Hydroxymexiletine	M+H		No results	Full match	DDA for preferred ion			Drug metabolite	HMDB0060954		2-2-putatively annotated compounds
FALSE	325.18472_0.93_n	4-Dodecylbenzenesulfonic acid	M-H		Full match	Partial match	DDA for preferred ion	99.7		Organic chemical	HMDB0059915		2-2-putatively annotated compounds
FALSE	253.16481_1.31_p	Hexazinone	M+H		No results	Full match	DDA for preferred ion			Organic chemical	HMDB0253153	C10926	2-2-putatively annotated compounds
FALSE	112.9857_1.04_n	Trifluoroacetic acid	M-H		No results	Full match	DDA for preferred ion			Organic chemical	HMDB0014118		2-2-putatively annotated compounds
FALSE	311.16895_0.89_n	4-Undecylbenzenesulfonic acid	M-H		No results	Full match	DDA for preferred ion			Organic chemical	HMDB0032549		2-2-putatively annotated compounds
FALSE	154.12285_1.22_p	Pseudopelletierine	M+H		No results	Full match	DDA for preferred ion			Organic chemical	HMDB0034580	C10865	2-2-putatively annotated compounds
FALSE	195.13919_1.3_n	Geranyl acetate	M-H		No results	Full match	DDA for preferred ion			Organic chemical	HMDB0035157	C09861	2-2-putatively annotated compounds
FALSE	203.00227_0.76_n	O-methoxycatechol-O-sulphate	M-H		No results	Full match	DDA for preferred ion			Organic chemical	HMDB0060013		2-2-putatively annotated compounds
FALSE	283.17548_1.46_p	Hexaethylene glycol	M+H		No results	Full match	DDA for preferred ion			Organic chemical	HMDB0061822		2-2-putatively annotated compounds
FALSE	209.13867_1.3_p	3,6,9,12-tetraoxatridecan-1-ol	M+H		No results	Full match	DDA for preferred ion			Organic chemical	HMDB0062236		2-2-putatively annotated compounds
FALSE	279.17072_1.23_p	Keratan sulfate I (pos,RT1)	M+H		No results	Full match	DDA for preferred ion			Organic chemical	HMDB0062483		2-2-putatively annotated compounds
FALSE	279.17065_1.32_p	Keratan sulfate I (pos,RT2)	M+H		No results	Full match	DDA for preferred ion			Organic chemical	HMDB0062483		2-2-putatively annotated compounds
FALSE	155.06166_0.93_n	2,2'-Bipyridine	M-H		No results	Full match	DDA for preferred ion			Organic chemical	HMDB0245352		2-2-putatively annotated compounds
FALSE	112.07585_1.31_p	N-Vinyl-2-pyrrolidone	M+H		Full match	Full match	DDA for preferred ion	99.3		Organic chemical	HMDB0255245	C19548	2-2-putatively annotated compounds
FALSE	323.16876_1.01_n	Piperonyl sulfoxide	M-H		No results	Full match	DDA for preferred ion			Organic chemical	HMDB0258607		2-2-putatively annotated compounds
FALSE	119.01705_8.54_n	Sulfolane	M-H		No results	Full match	DDA for preferred ion			Organic chemical	HMDB0258594		2-2-putatively annotated compounds
FALSE	177.0873_12.87_p	EDDA	M+H		No results	Full match	DDA for preferred ion			Organic chemical	HMDB0246968		2-2-putatively annotated compounds
FALSE	347.11725_4.99_n	5-(5-(6-Chloro-4-(4,5-dihydro-2-oxazolyl)phenoxy)pentyl)-3-methylisoxazole	M-H		No results	Full match	DDA for preferred ion			Organic chemical		C06489	2-2-putatively annotated compounds
FALSE	271.12921_1.8_p	Epervudine	M+H		No results	Full match	DDA for preferred ion			Organic chemical			2-2-putatively annotated compounds
FALSE	160.07588_5.98_p	6-Methoxyquinoline	M+H		Full match	Partial match	DDA for preferred ion	94.1		Organic chemical			2-2-putatively annotated compounds
FALSE	197.15489_1.29_n	Methyl undec-10-enoate	M-H		No results	Full match	DDA for preferred ion			Organic chemical			2-2-putatively annotated compounds
FALSE	344.25467_1.96_p	(3S)-3-{(Z)-[(3S)-3-{(Z)-[(3R)-3-Amino-1-hydroxy-4-methylpentylidene]amino}-1-hydroxybutylidene]amino}-5-methylhexanoic acid	M+H		No results	Full match	DDA for preferred ion			Organic chemical			2-2-putatively annotated compounds
FALSE	183.00479_0.86_n	2,4-Dinitrophenol	M-H		No results	Full match	DDA for preferred ion			Organic chemical			2-2-putatively annotated compounds
FALSE	163.06137_5.63_n	2-Deoxyhexopyranose	M-H		No results	Full match	DDA for preferred ion			Organic chemical			2-2-putatively annotated compounds
FALSE	129.03082_1.33_n	5-Hydroxydihydro-2,4(1H,3H)-pyrimidinedione	M-H		No results	Full match	DDA for preferred ion			Organic chemical			2-2-putatively annotated compounds
FALSE	310.17636_7.07_p	Isopropalin	M+H		No results	Full match	DDA for preferred ion			Organic chemical			2-2-putatively annotated compounds
FALSE	223.15434_1.18_p	Tetraglyme	M+H		Full match	No results	DDA for preferred ion	83.7					2-3-putatively annotated compounds
FALSE	184.13341_9.27_p	Methyprylon	M+H		Full match	Partial match	DDA for preferred ion	77.5					2-3-putatively annotated compounds
FALSE	178.05116_6.29_n	4-Acetamidobenzoic acid	M-H		Full match	Not the top hit	DDA for preferred ion	76.7					2-3-putatively annotated compounds
FALSE	197.02052_0.8_n	2-Methyl-4,6-dinitrophenol	M-H		Full match	Full match	DDA for preferred ion	74.2					2-3-putatively annotated compounds
FALSE	153.06612_1.8_p	5-Nitro-o-toluidine	M+H		Full match	Not the top hit	DDA for preferred ion	69.6					2-3-putatively annotated compounds
FALSE	160.13344_9.24_p	Acetyl-beta-methylcholine	M+H		Full match	Partial match	DDA for preferred ion	65.7					2-3-putatively annotated compounds
FALSE	153.01944_0.85_n	3,5-Dihydroxybenzoic acid/2,6-dihydroxybenzoic acid	M-H		Full match	Not the top hit	DDA for preferred ion	85.4	multiple results: Isomers				2-3-putatively annotated compounds
FALSE	179.05638_7.54_n	Mannose/Glucose/Galactose/Fructose (RT1)	M-H		Full match	Not the top hit	DDA for preferred ion	67	multiple results: Isomers, multi RTs				2-3-putatively annotated compounds
FALSE	188.0708_5.61_p	3-Indoleacrylic acid (RT1)	M+H		Full match	Not the top hit	DDA for preferred ion	93.5	multiple results: RTs				2-3-putatively annotated compounds
FALSE	144.1021_10.46_p	Proline betaine (RT2)	M+H		Full match	Not the top hit	DDA for preferred ion	96.5	multiple results: RTs				2-3-putatively annotated compounds
FALSE	138.05508_8.94_p	Trigonelline (RT2)	M+H		Full match	Not the top hit	DDA for other ion	93.3	multiple results: RTs				2-3-putatively annotated compounds
FALSE	177.0406_2.41_n	Gluconolactone/Ascorbic acid	M-H		No results	Full match	DDA for preferred ion		multiple results: Isomers	Sugar			2-3-putatively annotated compounds
FALSE	221.07602_9.28_p	Ser-asp (RT2)	M+H		Invalid mass	Full match	DDA for preferred ion		multiple results: RTs	Dipeptide			2-3-putatively annotated compounds
FALSE	180.04941_8.82_p	2-Amino-3,4-dihydroxypentanedioic acid (RT1)	M+H		No results	Full match	DDA for preferred ion		multiple results: RTs				2-3-putatively annotated compounds
FALSE	180.04935_9.29_p	2-Amino-3,4-dihydroxypentanedioic acid (RT2)	M+H		No results	Full match	DDA for preferred ion		multiple results: RTs				2-3-putatively annotated compounds
FALSE	188.98654_0.77_n	4-Sulfocatechol (RT1)	M-H		No results	Full match	DDA for preferred ion		multiple results: RTs				2-3-putatively annotated compounds
FALSE	170.11781_0.99_p	Aceclidine (RT1)	M+H		No results	Full match	DDA for preferred ion		multiple results: RTs				2-3-putatively annotated compounds
FALSE	170.11775_1.06_p	Aceclidine (RT2)	M+H		No results	Full match	DDA for preferred ion		multiple results: RTs				2-3-putatively annotated compounds
FALSE	277.15604_5.38_n	Keratan sulfate I (neg,RT2)	M-H		No results	Full match	DDA for preferred ion		multiple results: RTs				2-3-putatively annotated compounds
FALSE	279.17056_6.21_p	Keratan sulfate I (pos,RT3)	M+H		No results	Full match	DDA for preferred ion		multiple results: RTs				2-3-putatively annotated compounds
FALSE	281.18634_1.96_p	Mefexamide (RT2)	M+H		No results	Full match	DDA for preferred ion		multiple results: RTs				2-3-putatively annotated compounds
FALSE	281.18634_2.07_p	Mefexamide (RT3)	M+H		No results	Full match	DDA for preferred ion		multiple results: RTs				2-3-putatively annotated compounds
FALSE	86.09655_4.88_p	Piperidine (RT1)	M+H		No results	Full match	DDA for preferred ion		multiple results: RTs				2-3-putatively annotated compounds
FALSE	175.10802_10.92_p	Theanine (RT1)	M+H		No results	Full match	DDA for preferred ion		multiple results: RTs				2-3-putatively annotated compounds
FALSE	158.11774_7.77_p	Tranexamic acid (RT1)	M+H		No results	Full match	DDA for preferred ion		multiple results: RTs				2-3-putatively annotated compounds
FALSE	176.12836_9.72_p	(2S)-2-Amino-8-hydroxyoctanoic acid (RT1)	M+H		No results	Full match	DDA for preferred ion		multiple results: RTs				2-3-putatively annotated compounds
FALSE	98.06013_1.22_p	2,4-Dimethyloxazole (RT1)	M+H		No results	Full match	DDA for preferred ion		multiple results: RTs				2-3-putatively annotated compounds
FALSE	376.1756_0.97_p	3-(3,4-Dimethoxyphenyl)-N-[2-(1-hydroxy-3-methoxy-4-oxo-2,5-cyclohexadien-1-yl)ethyl]propanamide (RT1)	M+H		No results	Full match	DDA for preferred ion		multiple results: RTs				2-3-putatively annotated compounds
FALSE	376.1759_0.98_p	3-(3,4-Dimethoxyphenyl)-N-[2-(1-hydroxy-3-methoxy-4-oxo-2,5-cyclohexadien-1-yl)ethyl]propanamide (RT2)	M+H		No results	Full match	DDA for preferred ion		multiple results: RTs				2-3-putatively annotated compounds
FALSE	196.13354_1.2_p	4-(2-Aminopropoxy)-3,5-dimethylphenol (RT1)	M+H		No results	Full match	DDA for preferred ion		multiple results: RTs				2-3-putatively annotated compounds
FALSE	196.13351_1.25_p	4-(2-Aminopropoxy)-3,5-dimethylphenol (RT2)	M+H		No results	Full match	DDA for preferred ion		multiple results: RTs				2-3-putatively annotated compounds
FALSE	170.11777_1.35_p	Aceclidine (RT3)	M+H		No results	Full match	DDA for preferred ion		multiple results: RTs				2-3-putatively annotated compounds
FALSE	211.14435_1.38_p	Aceclidine (RT4)	M+ACN+H		No results	Full match	DDA for other ion		multiple results: RTs				2-3-putatively annotated compounds
FALSE	186.14909_1.13_p	Atagabalin (RT1)	M+H		No results	Full match	DDA for preferred ion		multiple results: RTs				2-3-putatively annotated compounds
FALSE	85.02952_2.38_n	Diacetyl (RT1)	M-H		No results	Full match	DDA for preferred ion		multiple results: RTs				2-3-putatively annotated compounds
FALSE	161.04572_6.34_n	Diethylpyrocarbonate (RT1)	M-H		No results	Full match	DDA for preferred ion		multiple results: RTs				2-3-putatively annotated compounds
FALSE	172.13336_1.22_p	Gabapentin (RT2)	M+H		No results	Full match	DDA for preferred ion		multiple results: RTs				2-3-putatively annotated compounds
FALSE	116.10714_3.12_p	N-Hexanamide (RT1)	M+H		No results	Full match	DDA for preferred ion		multiple results: RTs				2-3-putatively annotated compounds
FALSE	295.20197_1.51_p	Propantheline (RT1)	M+H		No results	Full match	DDA for preferred ion		multiple results: RTs				2-3-putatively annotated compounds
FALSE	295.20206_1.76_p	Propantheline (RT2)	M+H		No results	Full match	DDA for preferred ion		multiple results: RTs				2-3-putatively annotated compounds
FALSE	307.20203_1.32_p	Roxatidine (RT1)	M+H		No results	Full match	DDA for preferred ion		multiple results: RTs				2-3-putatively annotated compounds
FALSE	265.19128_1.38_p	Tetracaine (RT2)	M+H		No results	Full match	DDA for preferred ion		multiple results: RTs				2-3-putatively annotated compounds
FALSE	175.108_11.42_p	Theanine (RT2)	M+H		No results	Full match	DDA for preferred ion		multiple results: RTs				2-3-putatively annotated compounds
FALSE	295.16565_1_p	Troxipide (RT1)	M+H		No results	Full match	DDA for preferred ion		multiple results: RTs				2-3-putatively annotated compounds
FALSE	295.16568_1.36_p	Troxipide (RT2)	M+H		No results	Full match	DDA for preferred ion		multiple results: RTs				2-3-putatively annotated compounds
FALSE	211.1445_1.38_p	Cyclo(leucylprolyl)	M+H		No results	Full match	No MS2						3-putatively characterised compound classes
FALSE	342.26431_4.17_p	trans-2-Dodecenoylcarnitine	M+H		No results	Full match	No MS2						3-putatively characterised compound classes
FALSE	167.10789_1.3_n	Geranic acid	M-H		No results	Full match	No MS2						3-putatively characterised compound classes
FALSE	146.11772_7.08_p	4-Trimethylammoniobutanoic acid (RT1)	M+H		No results	Full match	No MS2		multiple results: RTs				3-putatively characterised compound classes
FALSE	172.13335_9.7_p	Gabapentin (RT3)	M+H		No results	Full match	No MS2		multiple results: RTs				3-putatively characterised compound classes
FALSE	123.00893_0.72_n	2,5-Diformylfuran	M-H		No results	Full match	No MS2						3-putatively characterised compound classes
FALSE	166.08647_9.77_p	3-(2,6-Dioxocyclohexyl)propanenitrile	M+H		No results	Full match	No MS2						3-putatively characterised compound classes
FALSE	245.21146_1.02_p	3-Hydroxytetradecanoic acid	M+H		No results	Full match	No MS2						3-putatively characterised compound classes
FALSE	201.02292_0.79_n	4-Ethylphenylsulfonic acid	M-H		No results	Full match	No MS2						3-putatively characterised compound classes
FALSE	164.03558_3.36_n	4-Nitroacetophenone	M-H		No results	Full match	No MS2						3-putatively characterised compound classes
FALSE	201.00313_0.8_n	4-Oxalomesaconate	M-H		No results	Full match	No MS2						3-putatively characterised compound classes
FALSE	229.0177_0.73_n	4-Vinylguaiacol sulfate	M-H		No results	Full match	No MS2						3-putatively characterised compound classes
FALSE	183.10283_1.29_n	5,5-Dimethyl-4-(3-oxobutyl)dihydro-2(3H)-furanone	M-H		No results	Full match	No MS2						3-putatively characterised compound classes
FALSE	317.26907_0.94_p	9,10-Dihydroxystearic acid	M+H		No results	Full match	No MS2						3-putatively characterised compound classes
FALSE	185.05684_10.31_n	AMPA	M-H		No results	Full match	No MS2						3-putatively characterised compound classes
FALSE	329.23257_1.01_p	Corchorifatty acid F	M+H		No results	Full match	No MS2						3-putatively characterised compound classes
FALSE	257.11337_2.26_p	Edoxudine	M+H		No results	Full match	No MS2						3-putatively characterised compound classes
FALSE	243.03331_0.81_n	Eugenol sulfate	M-H		No results	Full match	No MS2						3-putatively characterised compound classes
FALSE	581.15356_1.27_p	Fostamatinib	M+H		No results	Full match	No MS2						3-putatively characterised compound classes
FALSE	293.14999_1.01_p	Fusarochromanone	M+H		No results	Full match	No MS2						3-putatively characterised compound classes
FALSE	237.14981_1.27_n	Geranyl acetoacetate	M-H		No results	Full match	No MS2						3-putatively characterised compound classes
FALSE	595.4953_1.76_n	Glycerol triundecanoate	M-H		No results	Full match	No MS2						3-putatively characterised compound classes
FALSE	274.27417_2.36_p	Hexadecasphinganine	M+H		No results	Full match	No MS2						3-putatively characterised compound classes
FALSE	193.12354_1.28_n	Hexylresorcinol	M-H		No results	Full match	No MS2						3-putatively characterised compound classes
FALSE	240.10219_6.13_p	Hydroxyacetylaminofluorene	M+H		No results	Full match	No MS2						3-putatively characterised compound classes
FALSE	209.1185_1.29_n	Jasmonic acid	M-H		No results	Full match	No MS2						3-putatively characterised compound classes
FALSE	223.13419_1.28_n	Methyl Jasmonate	M-H		No results	Full match	No MS2						3-putatively characterised compound classes
FALSE	255.13423_1.35_p	Midodrine	M+H		No results	Full match	No MS2						3-putatively characterised compound classes
FALSE	242.13907_0.94_p	N-(3-Oxooctanoyl)homoserine lactone	M+H		No results	Full match	No MS2						3-putatively characterised compound classes
FALSE	174.11269_9.71_p	N-Acetylleucine	M+H		No results	Full match	No MS2						3-putatively characterised compound classes
FALSE	255.23224_0.94_p	Palmitelaidic acid	M+H		No results	Full match	No MS2						3-putatively characterised compound classes
FALSE	210.11281_0.99_p	Propoxur	M+H		No results	Full match	No MS2						3-putatively characterised compound classes
FALSE	209.06691_4.11_n	Sedoheptulose	M-H		No results	Full match	No MS2						3-putatively characterised compound classes
FALSE	133.0658_0.78_n	trans-Cinnamyl alcohol	M-H		No results	Full match	No MS2						3-putatively characterised compound classes
FALSE	217.01767_0.86_n	Tyrosol 4-sulfate	M-H		No results	Full match	No MS2						3-putatively characterised compound classes
FALSE	390.19153_0.98_p	unknown compound	M+H		No results	No results	No MS2						4-unknown compounds
FALSE	315.19589_0.95_p	unknown compound	M+H		No results	No results	No MS2						4-unknown compounds
FALSE	203.1393_9.8_p	unknown compound	M+H		No results	No results	No MS2						4-unknown compounds
FALSE	199.00723_0.78_n	unknown compound	M-H		No results	No results	No MS2						4-unknown compounds
FALSE	192.12318_10.65_p	unknown compound	M+H		No results	No results	No MS2						4-unknown compounds
FALSE	119.05022_0.78_n	unknown compound	M-H		No results	No results	No MS2						4-unknown compounds
FALSE	169.12358_1.29_n	unknown compound	M-H		No results	No results	No MS2						4-unknown compounds
FALSE	178.08984_1.46_p	unknown compound	M+H		No results	No results	No MS2						4-unknown compounds
FALSE	146.08141_9.71_p	unknown compound	M+H		No results	No results	No MS2						4-unknown compounds
FALSE	277.18103_1.22_n	unknown compound	M-H		No results	No results	No MS2						4-unknown compounds
FALSE	311.14041_4.98_n	unknown compound	M-H		No results	No results	No MS2						4-unknown compounds
FALSE	101.02444_3.74_n	unknown compound	M-H		No results	No results	No MS2						4-unknown compounds
FALSE	123.04519_0.76_n	unknown compound	M-H		No results	No results	No MS2						4-unknown compounds
FALSE	128.03542_9.71_n	unknown compound	M-H		No results	No results	No MS2						4-unknown compounds
FALSE	144.10219_10.6_p	unknown compound	M+H		No results	No results	No MS2						4-unknown compounds
FALSE	247.14427_5.62_p	unknown compound	M+H		No results	No results	No MS2						4-unknown compounds
FALSE	299.25845_0.93_p	unknown compound	M+H		No results	No results	No MS2						4-unknown compounds
FALSE	523.32477_4.05_p	unknown compound	M+H		No results	No results	No MS2						4-unknown compounds
FALSE	503.32324_5.69_p	unknown compound	M+H		No results	No results	No MS2						4-unknown compounds
FALSE	139.9846_6.25_n	unknown compound	M-H		No results	No results	No MS2						4-unknown compounds
FALSE	450.2966_1.42_p	unknown compound	M+H		No results	No results	No MS2						4-unknown compounds
FALSE	250.90213_0.76_n	unknown compound	M-H		No results	No results	No MS2						4-unknown compounds
FALSE	430.23169_1.91_p	unknown compound	M+H		No results	No results	No MS2						4-unknown compounds
FALSE	468.31888_3.09_p	unknown compound	M+H		No results	No results	No MS2						4-unknown compounds
FALSE	326.24442_5.98_p	unknown compound	M+H		No results	No results	No MS2						4-unknown compounds
FALSE	439.29227_1.7_p	unknown compound	M+H		No results	No results	No MS2						4-unknown compounds
FALSE	355.22299_1.28_p	unknown compound	M+H		No results	No results	No MS2						4-unknown compounds
FALSE	355.22299_1.32_p	unknown compound	M+H		No results	No results	No MS2						4-unknown compounds
FALSE	339.22858_1.2_p	unknown compound	M+H		No results	No results	No MS2						4-unknown compounds
FALSE	339.22858_1.26_p	unknown compound	M+H		No results	No results	No MS2						4-unknown compounds
FALSE	357.2034_2_n	unknown compound	M-H		No results	No results	No MS2						4-unknown compounds
FALSE	430.23187_1.45_p	unknown compound	M+H		No results	No results	No MS2						4-unknown compounds
FALSE	283.13754_1.01_n	unknown compound	M-H		No results	No results	No MS2						4-unknown compounds
FALSE	439.07089_1.03_n	unknown compound	2M-H		No results	No results	No MS2						4-unknown compounds
FALSE	326.24405_6.51_p	unknown compound	M+H		No results	No results	No MS2						4-unknown compounds
FALSE	177.06607_1.95_p	unknown compound	M+H		No results	No results	No MS2						4-unknown compounds
FALSE	339.19189_1.18_p	unknown compound	M+H		No results	No results	No MS2						4-unknown compounds
FALSE	274.27438_1.87_p	unknown compound	M+H		No results	No results	No MS2						4-unknown compounds
FALSE	291.0701_6.51_p	unknown compound	M+H		No results	No results	No MS2						4-unknown compounds
FALSE	480.31906_1.35_p	unknown compound	M+H		No results	No results	No MS2						4-unknown compounds
FALSE	150.05858_2.32_p	unknown compound	M+H		No results	No results	No MS2						4-unknown compounds
FALSE	390.2392_1.68_p	unknown compound	M+H		No results	No results	No MS2						4-unknown compounds
FALSE	311.1969_1.15_p	unknown compound	M+H		No results	No results	No MS2						4-unknown compounds
FALSE	422.26535_1.36_p	unknown compound	M+H		No results	No results	No MS2						4-unknown compounds
FALSE	473.3519_0.99_p	unknown compound	M+H		No results	No results	No MS2						4-unknown compounds
FALSE	390.2392_1.46_p	unknown compound	M+H		No results	No results	No MS2						4-unknown compounds
FALSE	531.40869_0.82_p	unknown compound	M+H		No results	No results	No MS2						4-unknown compounds
FALSE	184.09467_9.83_p	unknown compound	M+H		No results	No results	No MS2						4-unknown compounds
FALSE	196.09471_9.7_p	unknown compound	M+H		No results	No results	No MS2						4-unknown compounds
FALSE	432.24759_3.89_p	unknown compound	M+H		No results	No results	No MS2						4-unknown compounds
FALSE	335.15814_1.36_p	unknown compound	M+H		No results	No results	No MS2						4-unknown compounds
FALSE	358.25943_5.1_p	unknown compound	M+H		No results	No results	No MS2						4-unknown compounds
FALSE	414.23679_1.63_p	unknown compound	M+H		No results	No results	No MS2						4-unknown compounds
FALSE	358.29565_3.76_p	unknown compound	M+H		No results	No results	No MS2						4-unknown compounds
FALSE	428.28598_1.13_p	unknown compound	M+H		No results	No results	No MS2						4-unknown compounds
FALSE	442.30188_1.07_p	unknown compound	M+H		No results	No results	No MS2						4-unknown compounds
FALSE	431.30524_1.26_p	unknown compound	M+H		No results	No results	No MS2						4-unknown compounds
FALSE	220.11818_4.13_p	unknown compound	M+H		No results	No results	No MS2						4-unknown compounds
FALSE	281.24777_0.94_p	unknown compound	M+H		No results	No results	No MS2						4-unknown compounds
FALSE	237.16986_1.02_p	unknown compound	M+H		No results	No results	No MS2						4-unknown compounds
FALSE	237.16992_1.08_p	unknown compound	M+H		No results	No results	No MS2						4-unknown compounds
FALSE	450.30878_1.52_p	unknown compound	M+H		No results	No results	No MS2						4-unknown compounds
FALSE	231.09375_1.02_p	unknown compound	M+H		No results	No results	No MS2						4-unknown compounds
FALSE	521.42084_0.98_p	unknown compound	M+H		No results	No results	No MS2						4-unknown compounds
FALSE	179.00491_8.53_p	unknown compound	M+H		No results	No results	No MS2						4-unknown compounds
FALSE	198.08519_12.66_p	unknown compound	M+H		No results	No results	No MS2						4-unknown compounds
FALSE	464.28806_1.25_p	unknown compound	M+H		No results	No results	No MS2						4-unknown compounds
FALSE	542.32458_5.74_p	unknown compound	M+H		No results	No results	No MS2						4-unknown compounds
FALSE	279.09372_0.96_p	unknown compound	M+H		No results	No results	No MS2						4-unknown compounds
FALSE	404.21832_1.28_p	unknown compound	M+H		No results	No results	No MS2						4-unknown compounds
FALSE	305.19751_5.63_p	unknown compound	M+H		No results	No results	No MS2						4-unknown compounds
FALSE	402.27042_1.34_p	unknown compound	M+H		No results	No results	No MS2						4-unknown compounds
FALSE	279.23212_0.94_p	unknown compound	M+H-H2O		No results	No results	No MS2						4-unknown compounds
FALSE	521.42114_0.98_p	unknown compound	M+H-H2O		No results	No results	No MS2						4-unknown compounds
FALSE	355.1875_1.29_n	unknown compound	M-H		No results	No results	No MS2						4-unknown compounds
FALSE	309.15329_1.06_n	unknown compound	M-H		No results	No results	No MS2						4-unknown compounds
FALSE	303.05054_6.5_n	unknown compound	M-H		No results	No results	No MS2						4-unknown compounds
FALSE	171.0081_4.57_n	unknown compound	M-H		No results	No results	No MS2						4-unknown compounds
FALSE	330.06952_6.52_n	unknown compound	M-H		No results	No results	No MS2						4-unknown compounds
FALSE	455.01422_9.58_n	unknown compound	M-H		No results	No results	No MS2						4-unknown compounds
FALSE	202.96596_0.72_n	unknown compound	M-H		No results	No results	No MS2						4-unknown compounds
FALSE	374.13611_4.99_n	unknown compound	M-H		No results	No results	No MS2						4-unknown compounds
FALSE	174.00211_9.52_n	unknown compound	M-H		No results	No results	No MS2						4-unknown compounds
FALSE	399.25015_1.43_n	unknown compound	M-H		No results	No results	No MS2						4-unknown compounds
FALSE	207.01227_1.2_n	unknown compound	M-H		No results	No results	No MS2						4-unknown compounds
FALSE	229.01762_0.84_n	unknown compound	M-H		No results	No results	No MS2						4-unknown compounds
FALSE	218.99704_1.28_n	unknown compound	M-H		No results	No results	No MS2						4-unknown compounds
FALSE	241.97688_1.05_n	unknown compound	M-H		No results	No results	No MS2						4-unknown compounds
FALSE	437.05502_0.75_n	unknown compound	M-H		No results	No results	No MS2						4-unknown compounds
FALSE	267.10873_3.64_n	unknown compound	M-H		No results	No results	No MS2						4-unknown compounds
FALSE	307.1037_2.27_n	unknown compound	M-H		No results	No results	No MS2						4-unknown compounds
FALSE	439.0708_1.04_n	unknown compound	M-H		No results	No results	No MS2						4-unknown compounds
FALSE	575.46875_1.75_n	unknown compound	M-H		No results	No results	No MS2						4-unknown compounds
FALSE	245.04904_0.88_n	unknown compound	M-H		No results	No results	No MS2						4-unknown compounds
FALSE	529.42639_1.75_n	unknown compound	M-H		No results	No results	No MS2						4-unknown compounds
FALSE	533.04327_1.26_n	unknown compound	M-H		No results	No results	No MS2						4-unknown compounds
FALSE	578.10101_1.25_n	unknown compound	M-H		No results	No results	No MS2						4-unknown compounds
FALSE	519.02777_1.04_n	unknown compound	M-H		No results	No results	No MS2						4-unknown compounds
FALSE	227.99744_1.26_n	unknown compound	M-H		No results	No results	No MS2						4-unknown compounds
FALSE	227.99744_1.3_n	unknown compound	M-H		No results	No results	No MS2						4-unknown compounds
FALSE	453.08633_1.26_n	unknown compound	M-H		No results	No results	No MS2						4-unknown compounds
FALSE	577.48474_1.75_n	unknown compound	M-H		No results	No results	No MS2						4-unknown compounds
FALSE	591.09619_1.25_n	unknown compound	M-H		No results	No results	No MS2						4-unknown compounds
FALSE	244.90837_0.7_n	unknown compound	M-H		No results	No results	No MS2						4-unknown compounds
FALSE	397.20569_1.06_n	unknown compound	M-H		No results	No results	No MS2						4-unknown compounds
FALSE	500.37979_0.92_p	unknown compound	M+H		No results	No results	No MS2						4-unknown compounds
FALSE	321.1788_1.96_p	unknown compound	M+H		No results	No results	No MS2						4-unknown compounds
FALSE	392.25473_1.52_p	unknown compound	M+H		No results	No results	No MS2						4-unknown compounds
FALSE	453.30777_1.46_p	unknown compound	M+H		No results	No results	No MS2						4-unknown compounds
FALSE	396.24985_1.43_p	unknown compound	M+H		No results	No results	No MS2						4-unknown compounds
FALSE	359.14902_0.98_p	unknown compound	M+H		No results	No results	No MS2						4-unknown compounds
FALSE	269.19751_1.48_p	unknown compound	M+H		No results	No results	No MS2						4-unknown compounds
FALSE	239.17566_1.32_p	unknown compound	M+H		No results	No results	No MS2						4-unknown compounds
FALSE	322.21262_2.87_p	unknown compound	M+H		No results	No results	No MS2						4-unknown compounds
FALSE	277.15509_1.36_p	unknown compound	M+H		No results	No results	No MS2						4-unknown compounds
FALSE	517.3786_1.04_p	unknown compound	M+H		No results	No results	No MS2						4-unknown compounds
FALSE	439.29227_1.46_p	unknown compound	M+H		No results	No results	No MS2						4-unknown compounds
FALSE	533.29749_1.46_p	unknown compound	M+H		No results	No results	No MS2						4-unknown compounds
FALSE	423.26913_1.36_p	unknown compound	M+H		No results	No results	No MS2						4-unknown compounds
FALSE	350.20782_1.36_p	unknown compound	M+H		No results	No results	No MS2						4-unknown compounds
FALSE	297.22903_1.31_p	unknown compound	M+H		No results	No results	No MS2						4-unknown compounds
FALSE	340.23361_1.07_p	unknown compound	M+H		No results	No results	No MS2						4-unknown compounds
FALSE	466.30362_1.69_p	unknown compound	M+H		No results	No results	No MS2						4-unknown compounds
FALSE	491.33563_5.02_p	unknown compound	M+H		No results	No results	No MS2						4-unknown compounds
FALSE	472.33026_1.29_p	unknown compound	M+H		No results	No results	No MS2						4-unknown compounds
FALSE	297.15317_0.98_n	unknown compound	M-H		No results	No results	No MS2						4-unknown compounds
FALSE	431.91751_9.37_p	unknown compound	M+H		No results	No results	No MS2						4-unknown compounds
FALSE	297.18118_1.22_p	unknown compound	M+H		No results	No results	No MS2						4-unknown compounds
FALSE	406.23383_1.18_p	unknown compound	M+H		No results	No results	No MS2						4-unknown compounds
FALSE	168.09975_9.74_p	unknown compound	M+H		No results	No results	No MS2						4-unknown compounds
FALSE	408.26114_1.36_p	unknown compound	M+H		No results	No results	No MS2						4-unknown compounds
FALSE	420.21375_1.02_p	unknown compound	M+H		No results	No results	No MS2						4-unknown compounds
FALSE	491.29266_0.75_p	unknown compound	M+H		No results	No results	No MS2						4-unknown compounds
FALSE	416.25223_3.38_p	unknown compound	M+H		No results	No results	No MS2						4-unknown compounds
FALSE	466.30362_1.45_p	unknown compound	M+H		No results	No results	No MS2						4-unknown compounds
FALSE	230.14027_1.36_p	unknown compound	M+H		No results	No results	No MS2						4-unknown compounds
FALSE	297.19113_1.32_p	unknown compound	M+H		No results	No results	No MS2						4-unknown compounds
FALSE	433.2597_1.01_n	unknown compound	M-H		No results	No results	No MS2						4-unknown compounds
FALSE	519.35809_1.3_p	unknown compound	M+H		No results	No results	No MS2						4-unknown compounds
FALSE	526.43207_0.95_p	unknown compound	M+H		No results	No results	No MS2						4-unknown compounds
FALSE	353.21576_0.9_n	unknown compound	M-H		No results	No results	No MS2						4-unknown compounds
FALSE	474.32773_1.29_p	unknown compound	M+H		No results	No results	No MS2						4-unknown compounds
FALSE	386.27527_1.23_p	unknown compound	M+H		No results	No results	No MS2						4-unknown compounds
FALSE	386.2749_1.11_p	unknown compound	M+H		No results	No results	No MS2						4-unknown compounds
FALSE	546.38544_1.08_p	unknown compound	M+H		No results	No results	No MS2						4-unknown compounds
FALSE	546.38544_1.16_p	unknown compound	M+H		No results	No results	No MS2						4-unknown compounds
FALSE	339.20004_0.86_n	unknown compound	M-H		No results	No results	No MS2						4-unknown compounds
FALSE	372.25964_1.3_p	unknown compound	M+H		No results	No results	No MS2						4-unknown compounds
FALSE	339.20032_0.8_n	unknown compound	M-H		No results	No results	No MS2						4-unknown compounds
FALSE	339.20004_0.91_n	unknown compound	M-H		No results	No results	No MS2						4-unknown compounds
FALSE	450.30817_2.38_p	unknown compound	M+H		No results	No results	No MS2						4-unknown compounds
FALSE	416.28583_1.31_p	unknown compound	M+H		No results	No results	No MS2						4-unknown compounds
FALSE	422.22897_1.28_p	unknown compound	M+H		No results	No results	No MS2						4-unknown compounds
FALSE	353.21866_0.99_p	unknown compound	M+H		No results	No results	No MS2						4-unknown compounds
FALSE	398.27563_1.04_p	unknown compound	M+H		No results	No results	No MS2						4-unknown compounds
FALSE	469.30267_1.83_p	unknown compound	M+H		No results	No results	No MS2						4-unknown compounds
FALSE	547.38928_1.16_p	unknown compound	M+H		No results	No results	No MS2						4-unknown compounds
FALSE	384.25967_1.1_p	unknown compound	M+H		No results	No results	No MS2						4-unknown compounds
FALSE	430.30167_1.26_p	unknown compound	M+H		No results	No results	No MS2						4-unknown compounds
FALSE	337.18442_0.96_n	unknown compound	M-H		No results	No results	No MS2						4-unknown compounds
FALSE	243.0551_9.19_n	unknown compound	M-H		No results	No results	No MS2						4-unknown compounds
FALSE	369.20245_1.13_p	unknown compound	M+H		No results	No results	No MS2						4-unknown compounds
FALSE	392.2547_3.85_p	unknown compound	M+H		No results	No results	No MS2						4-unknown compounds
FALSE	169.05849_12_p	unknown compound	M+H		No results	No results	No MS2						4-unknown compounds
FALSE	532.37024_1.14_p	unknown compound	M+H		No results	No results	No MS2						4-unknown compounds
FALSE	532.37024_1.24_p	unknown compound	M+H		No results	No results	No MS2						4-unknown compounds
FALSE	311.2067_1.28_p	unknown compound	M+H		No results	No results	No MS2						4-unknown compounds
FALSE	437.31281_1.51_p	unknown compound	M+H		No results	No results	No MS2						4-unknown compounds
FALSE	444.31735_1.17_p	unknown compound	M+H		No results	No results	No MS2						4-unknown compounds
FALSE	460.31207_1.31_p	unknown compound	M+H		No results	No results	No MS2						4-unknown compounds
FALSE	444.31729_1.08_p	unknown compound	M+H		No results	No results	No MS2						4-unknown compounds
FALSE	518.35419_1.3_p	unknown compound	M+H		No results	No results	No MS2						4-unknown compounds
FALSE	342.24905_1.19_p	unknown compound	M+H		No results	No results	No MS2						4-unknown compounds
FALSE	336.19202_1.4_p	unknown compound	M+H		No results	No results	No MS2						4-unknown compounds
FALSE	342.24918_1.08_p	unknown compound	M+H		No results	No results	No MS2						4-unknown compounds
FALSE	325.22241_1.19_p	unknown compound	M+H		No results	No results	No MS2						4-unknown compounds
FALSE	421.2963_1.28_p	unknown compound	M+H		No results	No results	No MS2						4-unknown compounds
FALSE	267.18051_1.24_p	unknown compound	M+H		No results	No results	No MS2						4-unknown compounds
FALSE	547.38947_1.03_p	unknown compound	M+H		No results	No results	No MS2						4-unknown compounds
FALSE	314.21771_1.32_p	unknown compound	M+H		No results	No results	No MS2						4-unknown compounds
FALSE	421.22348_1.16_n	unknown compound	M-H		No results	No results	No MS2						4-unknown compounds
FALSE	400.29092_1.14_p	unknown compound	M+H		No results	No results	No MS2						4-unknown compounds
FALSE	400.29099_1.05_p	unknown compound	M+H		No results	No results	No MS2						4-unknown compounds
FALSE	358.24408_1.33_p	unknown compound	M+NH4		No results	No results	No MS2						4-unknown compounds
FALSE	358.24405_1.33_p	unknown compound	M+H		No results	No results	No MS2						4-unknown compounds
FALSE	211.07265_1.84_n	unknown compound	M-H		No results	No results	No MS2						4-unknown compounds
FALSE	482.4057_0.93_p	unknown compound	M+H		No results	No results	No MS2						4-unknown compounds
FALSE	295.21191_1.07_p	unknown compound	M+H		No results	No results	No MS2						4-unknown compounds
FALSE	295.21176_1_p	unknown compound	M+H		No results	No results	No MS2						4-unknown compounds
FALSE	328.23334_1.29_p	unknown compound	M+H		No results	No results	No MS2						4-unknown compounds
FALSE	452.32428_2.07_p	unknown compound	M+H		No results	No results	No MS2						4-unknown compounds
FALSE	213.02298_0.78_n	unknown compound	M-H		No results	No results	No MS2						4-unknown compounds
FALSE	488.34344_1.1_p	unknown compound	M+H		No results	No results	No MS2						4-unknown compounds
FALSE	488.34344_1.21_p	unknown compound	M+H		No results	No results	No MS2						4-unknown compounds
FALSE	226.05701_5.64_n	unknown compound	M-H		No results	No results	No MS2						4-unknown compounds
FALSE	461.23999_1.46_p	unknown compound	M+H		No results	No results	No MS2						4-unknown compounds
FALSE	199.03815_5.63_n	unknown compound	M-H		No results	No results	No MS2						4-unknown compounds
FALSE	206.06717_5.63_n	unknown compound	M-H		No results	No results	No MS2						4-unknown compounds
FALSE	281.19608_1.05_p	unknown compound	M+H		No results	No results	No MS2						4-unknown compounds
FALSE	223.08246_5.63_n	unknown compound	M-H		No results	No results	No MS2						4-unknown compounds
FALSE	211.03622_0.77_n	unknown compound	M-H		No results	No results	No MS2						4-unknown compounds
FALSE	281.19614_1.14_p	unknown compound	M+H		No results	No results	No MS2						4-unknown compounds
FALSE	555.02539_1.26_n	unknown compound	M-H		No results	No results	No MS2						4-unknown compounds
FALSE	134.06024_1.13_p	unknown compound	M+H-H2O		No results	No results	No MS2						4-unknown compounds
FALSE	151.09671_1.43_p	unknown compound	M+H		No results	No results	No MS2						4-unknown compounds
FALSE	479.28409_0.86_n	unknown compound	M-H		No results	No results	No MS2						4-unknown compounds
FALSE	158.15413_4.81_p	unknown compound	M+H		No results	No results	No MS2						4-unknown compounds
FALSE	226.03935_1.25_n	unknown compound	M-H		No results	No results	No MS2						4-unknown compounds
FALSE	350.17148_1.13_p	unknown compound	M+H		No results	No results	No MS2						4-unknown compounds
FALSE	323.17166_7.07_p	unknown compound	M+H		No results	No results	No MS2						4-unknown compounds
FALSE	265.11838_7.07_p	unknown compound	M+NH4		No results	No results	No MS2						4-unknown compounds
FALSE	431.31699_1.3_n	unknown compound	M-H		No results	No results	No MS2						4-unknown compounds
FALSE	245.06734_1.86_n	unknown compound	M-H		No results	No results	No MS2						4-unknown compounds
FALSE	130.05003_7.07_p	unknown compound	M+H		No results	No results	No MS2						4-unknown compounds
FALSE	151.05139_1.86_n	unknown compound	M-H		No results	No results	No MS2						4-unknown compounds
FALSE	211.14436_1.48_p	unknown compound	M+H		No results	No results	No MS2						4-unknown compounds
FALSE	211.14444_1.34_p	unknown compound	M+H		No results	No results	No MS2						4-unknown compounds
FALSE	369.17441_1.1_n	unknown compound	M-H		No results	No results	No MS2						4-unknown compounds

## Sheet: LAvsBN_DF_annotation
Checked	Features	Name	Selected	Chemical standard	mzCloud	ChemSpider	MS2	mzCloud score	Note	Class	HMDB	KEGG	Identification level
TRUE	209.09244_8.43_p	Kynurenine	M+H	Full match	Full match	Full match	DDA for preferred ion	95.7		Amino acid	HMDB0000684	C00328	1-identified metabolites
TRUE	177.10242_5.99_p	Serotonin	M+H	Full match	Full match	Full match	DDA for preferred ion	99.5		Amino acid	HMDB0000259	C00780	1-identified metabolites
TRUE	89.02445_7.57_n	Lactic acid	M-H	Full match	Full match	Full match	DDA for preferred ion	99.8		Organic acid	HMDB0000190	C00186	1-identified metabolites
TRUE	179.05847_6.23_n	Hippuric acid	M-H	Full match	No results	Full match	DDA for other ion			Organic acid	HMDB0000714	C01586	1-identified metabolites
TRUE	135.03139_4.58_n	Hypoxanthine	M-H	Full match	Full match	Partial match	DDA for preferred ion	87.4		Purine	HMDB0000157	C00262	1-identified metabolites
TRUE	151.02629_6.22_n	Xanthine	M-H	Full match	Full match	Full match	DDA for preferred ion	89.9		Purine	HMDB0000292	C00385	1-identified metabolites
TRUE	101.02442_3.69_n	2-Ketobutyric acid	M-H	Full match	No results	Full match	DDA for preferred ion			Organic acid	HMDB0000005	C00109	1-identified metabolites
TRUE	87.0088_4.77_n	Pyruvic acid	M-H	Full match	Full match	Full match	DDA for preferred ion	98.6		Organic acid	HMDB0000243	C00022	1-identified metabolites
TRUE	137.07114_6.81_p	1-Methylnicotinamide	M+H	Full match	Full match	Partial match	DDA for preferred ion	99.4		Amine	HMDB0000699	C02918	1-identified metabolites
TRUE	269.08841_6.53_p	Inosine	M+H	Full match	Full match	Partial match	DDA for preferred ion	99.9		Nucleoside	HMDB0000195	C00294	1-identified metabolites
TRUE	88.04039_11.31_n	Alanine	M-H	Full match	Full match	Full match	DDA for preferred ion	98.9		Amino acid	HMDB0000161	C00041	1-identified metabolites
TRUE	316.2486_4.48_p	Decanoylcarnitine (C10)	M+H	Full match	Full match	Full match	DDA for preferred ion	96.3		Acyl carnitine	HMDB0000651	C03299	1-identified metabolites
TRUE	332.24347_6.16_p	3-hydroxydecanoylcarnitine (C10-OH)	M+H	Full match	No results	Full match	DDA for preferred ion			Acyl carnitine	HMDB0061636		1-identified metabolites
TRUE	288.2171_5.01_p	Octanoylcarnitine (C8)	M+H	Full match	No results	Full match	DDA for preferred ion			Acyl carnitine	HMDB0000791	C02838	1-identified metabolites
TRUE	370.2951_3.78_p	Tetradecenoylcarnitine (C14:1)	M+H	Full match	No results	Full match	DDA for preferred ion			Acyl carnitine	HMDB0002014		1-identified metabolites
TRUE	360.27478_5.73_p	3-hydroxydodecanoylcarnitine (C12-OH)	M+H	Full match	No results	Full match	DDA for preferred ion			Acyl carnitine	HMDB0061638		1-identified metabolites
TRUE	76.07581_6.66_p	Trimethylamine N-oxide	M+H	Full match	No results	Full match	DDA for preferred ion			Amine	HMDB0000925	C01104	1-identified metabolites
TRUE	260.18594_5.77_p	Hexanoylcarnitine (C6)	M+H		Full match	Full match	DDA for preferred ion	99.6		Acyl carnitine	HMDB0000756		2-1-putatively annotated compounds
TRUE	186.11266_8.63_p	Ecgonine	M+H		Full match	Partial match	DDA for preferred ion	90.5		Alkaloid	HMDB0006548	C10858	2-1-putatively annotated compounds
TRUE	279.2323_0.92_p	Eleostearic acid (C18:3)	M+H		Full match	Partial match	DDA for preferred ion	88		Fatty acid	HMDB0030963	C08315	2-1-putatively annotated compounds
TRUE	327.23312_1.08_n	Docosahexaenoic acid (C22:6)	M-H		Full match	Partial match	DDA for preferred ion	88		Fatty acid	HMDB0002183		2-1-putatively annotated compounds
TRUE	286.20154_5.42_p	Octenoylcarnitine (C8:1)	M+H		No results	Full match	DDA for preferred ion			Acyl carnitine	HMDB0013324		2-1-putatively annotated compounds
TRUE	312.21729_4.8_p	Decadienoylcarnitine (C10:2)	M+H		No results	Full match	DDA for preferred ion			Acyl carnitine	HMDB0013325		2-1-putatively annotated compounds
TRUE	304.2121_6.79_p	3-hydroxyoctanoylcarnitine (C8-OH)	M+H		No results	Full match	DDA for preferred ion			Acyl carnitine	HMDB0061634		2-1-putatively annotated compounds
TRUE	189.13477_14.44_p	Homo-L-arginine	M+H		No results	Full match	DDA for preferred ion			Amino acid	HMDB0000670	C01924	2-1-putatively annotated compounds
TRUE	214.02786_6.29_n	3-Chlorotyrosine	M-H		No results	Full match	DDA for preferred ion			Amino acid	HMDB0001885		2-1-putatively annotated compounds
TRUE	157.08707_1.4_n	Ethyl 3-oxohexanoate	M-H		No results	Full match	DDA for preferred ion			Fatty acid	HMDB0031307	C02975	2-1-putatively annotated compounds
TRUE	267.07379_6.49_n	Arabinosylhypoxanthine	M-H		No results	Full match	DDA for preferred ion			Nucleoside	HMDB0003040		2-1-putatively annotated compounds
TRUE	184.06407_3.81_p	Choline Sulfate	M+H		No results	Full match	DDA for preferred ion			Organic acid	HMDB0250194		2-1-putatively annotated compounds
TRUE	141.09225_1.67_n	Cyclohexaneacetic acid	M-H		No results	Full match	DDA for preferred ion			Organic acid	HMDB0031403		2-1-putatively annotated compounds
TRUE	127.05141_11.71_n	Dihydrothymine	M-H		No results	Full match	DDA for preferred ion			Pyrimidine	HMDB0000079	C00906	2-1-putatively annotated compounds
TRUE	395.18991_0.93_n	Pregnenolone sulfate	M-H		No results	Full match	DDA for preferred ion			Sulfated steroid	HMDB0000774		2-1-putatively annotated compounds
TRUE	411.18497_1.17_n	17-Hydroxypregnenolone sulfate	M-H		No results	Full match	DDA for preferred ion			Sulfated steroid	HMDB0000416		2-1-putatively annotated compounds
FALSE	583.25494_1.12_p	Azelnidipine	M+H		No results	Full match	DDA for preferred ion			Drug		D01145	2-2-putatively annotated compounds
FALSE	263.17578_1.96_p	Mepindolol	M+H		No results	Full match	DDA for preferred ion			Drug	HMDB0254453		2-2-putatively annotated compounds
FALSE	310.20151_5.03_p	Metipranolol	M+H		No results	Full match	DDA for preferred ion			Drug	HMDB0015345	C07915	2-2-putatively annotated compounds
FALSE	134.06134_6.29_n	N-Acetylarylamine (neg)	M-H		No results	Full match	DDA for preferred ion			Drug	HMDB0001250	C07565	2-2-putatively annotated compounds
FALSE	188.1284_9.59_p	Pivagabine	M+H		No results	Full match	DDA for preferred ion			Drug	HMDB0246575		2-2-putatively annotated compounds
FALSE	575.46808_0.91_p	DG(15:0/18:4(6Z,9Z,12Z,15Z)/0:0) (pos)	M+H		No results	Full match	DDA for preferred ion			Lipid	HMDB0007077		2-2-putatively annotated compounds
FALSE	573.453_1.75_n	DG(15:0/18:4(6Z,9Z,12Z,15Z)/0:0) (neg)	M-H		No results	Full match	DDA for preferred ion			Lipid	HMDB0007077		2-2-putatively annotated compounds
FALSE	223.1705_1.16_n	Linalyl butyrate	M-H		No results	Full match	DDA for preferred ion			Lipid	HMDB0030427		2-2-putatively annotated compounds
FALSE	675.54443_5.36_p	SM(d18:1/14:0)	M+H		No results	Full match	DDA for preferred ion			Lipid	HMDB0012097		2-2-putatively annotated compounds
FALSE	197.15489_1.29_n	Methyl undec-10-enoate	M-H		No results	Full match	DDA for preferred ion			Organic chemical			2-2-putatively annotated compounds
FALSE	155.06166_0.93_n	2,2'-Bipyridine	M-H		No results	Full match	DDA for preferred ion			Organic chemical	HMDB0245352		2-2-putatively annotated compounds
FALSE	195.13919_1.3_n	Geranyl acetate	M-H		No results	Full match	DDA for preferred ion			Organic chemical	HMDB0035157	C09861	2-2-putatively annotated compounds
FALSE	203.00227_0.76_n	O-methoxycatechol-O-sulphate	M-H		No results	Full match	DDA for preferred ion			Organic chemical	HMDB0060013		2-2-putatively annotated compounds
FALSE	112.9857_1.04_n	Trifluoroacetic acid	M-H		No results	Full match	DDA for preferred ion			Organic chemical	HMDB0014118		2-2-putatively annotated compounds
FALSE	311.16895_0.89_n	4-Undecylbenzenesulfonic acid	M-H		No results	Full match	DDA for preferred ion			Organic chemical	HMDB0032549		2-2-putatively annotated compounds
FALSE	347.11725_4.99_n	5-(5-(6-Chloro-4-(4,5-dihydro-2-oxazolyl)phenoxy)pentyl)-3-methylisoxazole	M-H		No results	Full match	DDA for preferred ion			Organic chemical		C06489	2-2-putatively annotated compounds
FALSE	408.24982_1.45_p	Leu-Leu-Tyr	M+H		No results	Full match	DDA for preferred ion			Peptides (Exogenous)	HMDB0304804	C11331	2-2-putatively annotated compounds
FALSE	184.13341_9.27_p	Methyprylon	M+H		Full match	Partial match	DDA for preferred ion	77.5					2-3-putatively annotated compounds
FALSE	178.05116_6.29_n	4-Acetamidobenzoic acid	M-H		Full match	Not the top hit	DDA for preferred ion	76.7					2-3-putatively annotated compounds
FALSE	153.06612_1.8_p	5-Nitro-o-toluidine	M+H		Full match	Not the top hit	DDA for preferred ion	69.6					2-3-putatively annotated compounds
FALSE	299.13876_0.89_p	N1-[1-(2-furylcarbonyl)-4-piperidyl]benzamide	M+H		Full match	No results	DDA for preferred ion	69.1					2-3-putatively annotated compounds
FALSE	160.13344_9.24_p	Acetyl-beta-methylcholine	M+H		Full match	Partial match	DDA for preferred ion	65.7					2-3-putatively annotated compounds
FALSE	144.1021_10.46_p	Proline betaine (RT2)	M+H		Full match	Not the top hit	DDA for preferred ion	96.5	multiple results: RTs				2-3-putatively annotated compounds
FALSE	188.0708_5.61_p	3-Indoleacrylic acid (RT1)	M+H		Full match	Not the top hit	DDA for preferred ion	93.5	multiple results: RTs				2-3-putatively annotated compounds
FALSE	138.05508_8.94_p	Trigonelline (RT2)	M+H		Full match	Not the top hit	DDA for other ion	93.3	multiple results: RTs				2-3-putatively annotated compounds
FALSE	179.05638_7.54_n	Mannose/Glucose/Galactose/Fructose (RT1)	M-H		Full match	Not the top hit	DDA for preferred ion	67	multiple results: Isomers, RTs				2-3-putatively annotated compounds
FALSE	153.01944_0.85_n	3,5-Dihydroxybenzoic acid/2,6-dihydroxybenzoic acid	M-H		Full match	Not the top hit	DDA for preferred ion	85.4	multiple results: Isomers				2-3-putatively annotated compounds
FALSE	103.04018_6.37_n	4-Hydroxybutyric acid/2-Hydroxybutyric acid/3-Hydroxybutyric acid	M-H		Full match	Partial match	DDA for preferred ion	84.1	multiple results: Isomers				2-3-putatively annotated compounds
FALSE	180.04941_8.82_p	2-Amino-3,4-dihydroxypentanedioic acid (RT1)	M+H		No results	Full match	DDA for preferred ion		multiple results: RTs				2-3-putatively annotated compounds
FALSE	175.10802_10.92_p	Theanine (RT1)	M+H		No results	Full match	DDA for preferred ion		multiple results: RTs				2-3-putatively annotated compounds
FALSE	180.04935_9.29_p	2-Amino-3,4-dihydroxypentanedioic acid (RT2)	M+H		No results	Full match	DDA for preferred ion		multiple results: RTs				2-3-putatively annotated compounds
FALSE	86.09655_4.88_p	Piperidine (RT1)	M+H		No results	Full match	DDA for preferred ion		multiple results: RTs				2-3-putatively annotated compounds
FALSE	170.11775_1.06_p	Aceclidine (RT2)	M+H		No results	Full match	DDA for preferred ion		multiple results: RTs				2-3-putatively annotated compounds
FALSE	170.11781_0.99_p	Aceclidine (RT1)	M+H		No results	Full match	DDA for preferred ion		multiple results: RTs				2-3-putatively annotated compounds
FALSE	281.18634_2.07_p	Mefexamide (RT3)	M+H		No results	Full match	DDA for preferred ion		multiple results: RTs				2-3-putatively annotated compounds
FALSE	281.18634_1.96_p	Mefexamide (RT2)	M+H		No results	Full match	DDA for preferred ion		multiple results: RTs				2-3-putatively annotated compounds
FALSE	158.11774_7.77_p	Tranexamic acid (RT1)	M+H		No results	Full match	DDA for preferred ion		multiple results: RTs				2-3-putatively annotated compounds
FALSE	188.98654_0.77_n	4-Sulfocatechol (RT1)	M-H		No results	Full match	DDA for preferred ion		multiple results: RTs				2-3-putatively annotated compounds
FALSE	277.15604_5.38_n	Keratan sulfate I (neg,RT2)	M-H		No results	Full match	DDA for preferred ion		multiple results: RTs				2-3-putatively annotated compounds
FALSE	279.17056_6.21_p	Keratan sulfate I (pos,RT3)	M+H		No results	Full match	DDA for preferred ion		multiple results: RTs				2-3-putatively annotated compounds
FALSE	183.10283_1.29_n	5,5-Dimethyl-4-(3-oxobutyl)dihydro-2(3H)-furanone	M-H		No results	Full match	No MS2						3-putatively characterised compound classes
FALSE	133.0658_0.78_n	trans-Cinnamyl alcohol	M-H		No results	Full match	No MS2						3-putatively characterised compound classes
FALSE	243.03331_0.81_n	Eugenol sulfate	M-H		No results	Full match	No MS2						3-putatively characterised compound classes
FALSE	174.11269_9.71_p	N-Acetylleucine	M+H		No results	Full match	No MS2						3-putatively characterised compound classes
FALSE	209.06691_4.11_n	Sedoheptulose	M-H		No results	Full match	No MS2						3-putatively characterised compound classes
FALSE	245.21146_1.02_p	3-Hydroxytetradecanoic acid	M+H		No results	Full match	No MS2						3-putatively characterised compound classes
FALSE	329.23257_1.01_p	Corchorifatty acid F	M+H		No results	Full match	No MS2						3-putatively characterised compound classes
FALSE	209.1185_1.29_n	Jasmonic acid	M-H		No results	Full match	No MS2						3-putatively characterised compound classes
FALSE	255.23224_0.94_p	Palmitelaidic acid	M+H		No results	Full match	No MS2						3-putatively characterised compound classes
FALSE	201.00313_0.8_n	4-Oxalomesaconate	M-H		No results	Full match	No MS2						3-putatively characterised compound classes
FALSE	146.11772_7.08_p	4-Trimethylammoniobutanoic acid (RT1)	M+H		No results	Full match	No MS2		multiple results: RTs				3-putatively characterised compound classes
FALSE	217.15504_10.85_p	Valylvaline	M+H		No results	Full match	No MS2						3-putatively characterised compound classes
FALSE	201.02292_0.79_n	4-Ethylphenylsulfonic acid	M-H		No results	Full match	No MS2						3-putatively characterised compound classes
FALSE	229.0177_0.73_n	4-Vinylguaiacol sulfate	M-H		No results	Full match	No MS2						3-putatively characterised compound classes
FALSE	193.12354_1.28_n	Hexylresorcinol	M-H		No results	Full match	No MS2						3-putatively characterised compound classes
FALSE	164.03558_3.36_n	4-Nitroacetophenone	M-H		No results	Full match	No MS2						3-putatively characterised compound classes
FALSE	185.05684_10.31_n	AMPA	M-H		No results	Full match	No MS2						3-putatively characterised compound classes
FALSE	257.11337_2.26_p	Edoxudine	M+H		No results	Full match	No MS2						3-putatively characterised compound classes
FALSE	172.13335_9.7_p	Gabapentin (RT3)	M+H		No results	Full match	No MS2		multiple results: RTs				3-putatively characterised compound classes
FALSE	210.11281_0.99_p	Propoxur	M+H		No results	Full match	No MS2						3-putatively characterised compound classes
FALSE	237.14981_1.27_n	Geranyl acetoacetate	M-H		No results	Full match	No MS2						3-putatively characterised compound classes
FALSE	595.4953_1.76_n	Glycerol triundecanoate	M-H		No results	Full match	No MS2						3-putatively characterised compound classes
FALSE	712.49323_1.28_p	PE(16:1(9Z)/18:3(9Z,12Z,15Z))	M+H		No results	Full match	No MS2						3-putatively characterised compound classes
FALSE	123.00893_0.72_n	2,5-Diformylfuran	M-H		No results	Full match	No MS2						3-putatively characterised compound classes
FALSE	166.08647_9.77_p	3-(2,6-Dioxocyclohexyl)propanenitrile	M+H		No results	Full match	No MS2						3-putatively characterised compound classes
FALSE	317.26907_0.94_p	9,10-Dihydroxystearic acid	M+H		No results	Full match	No MS2						3-putatively characterised compound classes
FALSE	143.07146_4.63_n	Ethyl levulinate	M-H		No results	Full match	No MS2						3-putatively characterised compound classes
FALSE	274.27417_2.36_p	Hexadecasphinganine	M+H		No results	Full match	No MS2						3-putatively characterised compound classes
FALSE	240.10219_6.13_p	Hydroxyacetylaminofluorene	M+H		No results	Full match	No MS2						3-putatively characterised compound classes
FALSE	199.00723_0.78_n	unknown compound	M-H		No results	No results	No MS2						4-unknown compounds
FALSE	178.08984_1.46_p	unknown compound	M+H		No results	No results	No MS2						4-unknown compounds
FALSE	119.05022_0.78_n	unknown compound	M-H		No results	No results	No MS2						4-unknown compounds
FALSE	315.19589_0.95_p	unknown compound	M+H		No results	No results	No MS2						4-unknown compounds
FALSE	311.14041_4.98_n	unknown compound	M-H		No results	No results	No MS2						4-unknown compounds
FALSE	313.15488_6.17_p	unknown compound	M+H		No results	No results	No MS2						4-unknown compounds
FALSE	192.12318_10.65_p	unknown compound	M+H		No results	No results	No MS2						4-unknown compounds
FALSE	277.18103_1.22_n	unknown compound	M-H		No results	No results	No MS2						4-unknown compounds
FALSE	146.08141_9.71_p	unknown compound	M+H		No results	No results	No MS2						4-unknown compounds
FALSE	169.12358_1.29_n	unknown compound	M-H		No results	No results	No MS2						4-unknown compounds
FALSE	299.25845_0.93_p	unknown compound	M+H		No results	No results	No MS2						4-unknown compounds
FALSE	128.03542_9.71_n	unknown compound	M-H		No results	No results	No MS2						4-unknown compounds
FALSE	144.10219_10.6_p	unknown compound	M+H		No results	No results	No MS2						4-unknown compounds
FALSE	247.14427_5.62_p	unknown compound	M+H		No results	No results	No MS2						4-unknown compounds
FALSE	101.02444_3.74_n	unknown compound	M-H		No results	No results	No MS2						4-unknown compounds
FALSE	123.04519_0.76_n	unknown compound	M-H		No results	No results	No MS2						4-unknown compounds
FALSE	250.90213_0.76_n	unknown compound	M-H		No results	No results	No MS2						4-unknown compounds
FALSE	139.9846_6.25_n	unknown compound	M-H		No results	No results	No MS2						4-unknown compounds
FALSE	291.0701_6.51_p	unknown compound	M+H		No results	No results	No MS2						4-unknown compounds
FALSE	177.06607_1.95_p	unknown compound	M+H		No results	No results	No MS2						4-unknown compounds
FALSE	399.25015_1.43_n	unknown compound	M-H		No results	No results	No MS2						4-unknown compounds
FALSE	303.05054_6.5_n	unknown compound	M-H		No results	No results	No MS2						4-unknown compounds
FALSE	330.06952_6.52_n	unknown compound	M-H		No results	No results	No MS2						4-unknown compounds
FALSE	468.31888_3.09_p	unknown compound	M+H		No results	No results	No MS2						4-unknown compounds
FALSE	432.24759_3.89_p	unknown compound	M+H		No results	No results	No MS2						4-unknown compounds
FALSE	523.32477_4.05_p	unknown compound	M+H		No results	No results	No MS2						4-unknown compounds
FALSE	174.00211_9.52_n	unknown compound	M-H		No results	No results	No MS2						4-unknown compounds
FALSE	452.27689_3.1_n	unknown compound	M-H		No results	No results	No MS2						4-unknown compounds
FALSE	171.0081_4.57_n	unknown compound	M-H		No results	No results	No MS2						4-unknown compounds
FALSE	455.01422_9.58_n	unknown compound	M-H		No results	No results	No MS2						4-unknown compounds
FALSE	414.30676_1.01_p	unknown compound	M+H		No results	No results	No MS2						4-unknown compounds
FALSE	202.96596_0.72_n	unknown compound	M-H		No results	No results	No MS2						4-unknown compounds
FALSE	430.23169_1.91_p	unknown compound	M+H		No results	No results	No MS2						4-unknown compounds
FALSE	531.40869_0.82_p	unknown compound	M+H		No results	No results	No MS2						4-unknown compounds
FALSE	376.2597_2.87_p	unknown compound	M+H		No results	No results	No MS2						4-unknown compounds
FALSE	150.05858_2.32_p	unknown compound	M+H		No results	No results	No MS2						4-unknown compounds
FALSE	247.17052_1.18_n	unknown compound	M-H		No results	No results	No MS2						4-unknown compounds
FALSE	390.2392_1.68_p	unknown compound	M+H		No results	No results	No MS2						4-unknown compounds
FALSE	473.3519_0.99_p	unknown compound	M+H		No results	No results	No MS2						4-unknown compounds
FALSE	503.32324_5.69_p	unknown compound	M+H		No results	No results	No MS2						4-unknown compounds
FALSE	307.1037_2.27_n	unknown compound	M-H		No results	No results	No MS2						4-unknown compounds
FALSE	442.30188_1.07_p	unknown compound	M+H		No results	No results	No MS2						4-unknown compounds
FALSE	196.09471_9.7_p	unknown compound	M+H		No results	No results	No MS2						4-unknown compounds
FALSE	184.09467_9.83_p	unknown compound	M+H		No results	No results	No MS2						4-unknown compounds
FALSE	486.32764_1.09_p	unknown compound	M+H		No results	No results	No MS2						4-unknown compounds
FALSE	158.0674_9.28_p	unknown compound	M+H		No results	No results	No MS2						4-unknown compounds
FALSE	450.30878_1.52_p	unknown compound	M+H		No results	No results	No MS2						4-unknown compounds
FALSE	450.2966_1.42_p	unknown compound	M+H		No results	No results	No MS2						4-unknown compounds
FALSE	281.24777_0.94_p	unknown compound	M+H		No results	No results	No MS2						4-unknown compounds
FALSE	279.23212_0.94_p	unknown compound	M+H-H2O		No results	No results	No MS2						4-unknown compounds
FALSE	374.13611_4.99_n	unknown compound	M-H		No results	No results	No MS2						4-unknown compounds
FALSE	430.23187_1.45_p	unknown compound	M+H		No results	No results	No MS2						4-unknown compounds
FALSE	326.24442_5.98_p	unknown compound	M+H		No results	No results	No MS2						4-unknown compounds
FALSE	339.22858_1.2_p	unknown compound	M+H		No results	No results	No MS2						4-unknown compounds
FALSE	339.22858_1.26_p	unknown compound	M+H		No results	No results	No MS2						4-unknown compounds
FALSE	274.27438_1.87_p	unknown compound	M+H		No results	No results	No MS2						4-unknown compounds
FALSE	390.2392_1.46_p	unknown compound	M+H		No results	No results	No MS2						4-unknown compounds
FALSE	218.99704_1.28_n	unknown compound	M-H		No results	No results	No MS2						4-unknown compounds
FALSE	511.36951_3.15_p	unknown compound	M+H		No results	No results	No MS2						4-unknown compounds
FALSE	358.25943_5.1_p	unknown compound	M+H		No results	No results	No MS2						4-unknown compounds
FALSE	575.46875_1.75_n	unknown compound	M-H		No results	No results	No MS2						4-unknown compounds
FALSE	402.27042_1.34_p	unknown compound	M+H		No results	No results	No MS2						4-unknown compounds
FALSE	120.08071_6.17_p	unknown compound	M+H		No results	No results	No MS2						4-unknown compounds
FALSE	511.36993_2.56_p	unknown compound	M+H		No results	No results	No MS2						4-unknown compounds
FALSE	428.28598_1.13_p	unknown compound	M+H		No results	No results	No MS2						4-unknown compounds
FALSE	521.42114_0.98_p	unknown compound	M+H-H2O		No results	No results	No MS2						4-unknown compounds
FALSE	439.29227_1.7_p	unknown compound	M+H		No results	No results	No MS2						4-unknown compounds
FALSE	355.1875_1.29_n	unknown compound	M-H		No results	No results	No MS2						4-unknown compounds
FALSE	529.42639_1.75_n	unknown compound	M-H		No results	No results	No MS2						4-unknown compounds
FALSE	521.42084_0.98_p	unknown compound	M+H		No results	No results	No MS2						4-unknown compounds
FALSE	220.11818_4.13_p	unknown compound	M+H		No results	No results	No MS2						4-unknown compounds
FALSE	577.48474_1.75_n	unknown compound	M-H		No results	No results	No MS2						4-unknown compounds
FALSE	510.31882_2.41_n	unknown compound	M-H		No results	No results	No MS2						4-unknown compounds
FALSE	476.30719_1.94_p	unknown compound	M+H		No results	No results	No MS2						4-unknown compounds
FALSE	279.09372_0.96_p	unknown compound	M+H		No results	No results	No MS2						4-unknown compounds
FALSE	231.09375_1.02_p	unknown compound	M+H		No results	No results	No MS2						4-unknown compounds
FALSE	229.01762_0.84_n	unknown compound	M-H		No results	No results	No MS2						4-unknown compounds
FALSE	437.05502_0.75_n	unknown compound	M-H		No results	No results	No MS2						4-unknown compounds
FALSE	237.16992_1.08_p	unknown compound	M+H		No results	No results	No MS2						4-unknown compounds
FALSE	237.16986_1.02_p	unknown compound	M+H		No results	No results	No MS2						4-unknown compounds
FALSE	358.29565_3.76_p	unknown compound	M+H		No results	No results	No MS2						4-unknown compounds
FALSE	519.31769_2.11_p	unknown compound	M+H		No results	No results	No MS2						4-unknown compounds
FALSE	244.90837_0.7_n	unknown compound	M-H		No results	No results	No MS2						4-unknown compounds
FALSE	414.23679_1.63_p	unknown compound	M+H		No results	No results	No MS2						4-unknown compounds
FALSE	339.19189_1.18_p	unknown compound	M+H		No results	No results	No MS2						4-unknown compounds
FALSE	439.0708_1.04_n	unknown compound	M-H		No results	No results	No MS2						4-unknown compounds
FALSE	439.07089_1.03_n	unknown compound	2M-H		No results	No results	No MS2						4-unknown compounds
FALSE	222.06212_9.18_n	unknown compound	M-H		No results	No results	No MS2						4-unknown compounds
FALSE	519.02777_1.04_n	unknown compound	M-H		No results	No results	No MS2						4-unknown compounds
FALSE	241.97688_1.05_n	unknown compound	M-H		No results	No results	No MS2						4-unknown compounds
FALSE	309.15329_1.06_n	unknown compound	M-H		No results	No results	No MS2						4-unknown compounds
FALSE	355.22299_1.28_p	unknown compound	M+H		No results	No results	No MS2						4-unknown compounds
FALSE	355.22299_1.32_p	unknown compound	M+H		No results	No results	No MS2						4-unknown compounds
FALSE	179.00491_8.53_p	unknown compound	M+H		No results	No results	No MS2						4-unknown compounds
FALSE	283.13754_1.01_n	unknown compound	M-H		No results	No results	No MS2						4-unknown compounds
FALSE	198.08519_12.66_p	unknown compound	M+H		No results	No results	No MS2						4-unknown compounds
FALSE	464.28806_1.25_p	unknown compound	M+H		No results	No results	No MS2						4-unknown compounds
FALSE	207.01227_1.2_n	unknown compound	M-H		No results	No results	No MS2						4-unknown compounds
FALSE	385.23877_1.75_n	unknown compound	M-H		No results	No results	No MS2						4-unknown compounds
FALSE	578.10101_1.25_n	unknown compound	M-H		No results	No results	No MS2						4-unknown compounds
FALSE	357.2034_2_n	unknown compound	M-H		No results	No results	No MS2						4-unknown compounds
FALSE	411.18509_1.23_n	unknown compound	M-H		No results	No results	No MS2						4-unknown compounds
FALSE	326.24405_6.51_p	unknown compound	M+H		No results	No results	No MS2						4-unknown compounds
FALSE	533.04327_1.26_n	unknown compound	M-H		No results	No results	No MS2						4-unknown compounds
FALSE	542.32458_5.74_p	unknown compound	M+H		No results	No results	No MS2						4-unknown compounds
FALSE	557.45819_1.3_n	unknown compound	M-H		No results	No results	No MS2						4-unknown compounds
FALSE	413.20068_1.28_n	unknown compound	M-H		No results	No results	No MS2						4-unknown compounds
FALSE	445.33264_1.75_n	unknown compound	M-H		No results	No results	No MS2						4-unknown compounds
FALSE	279.19687_1.29_n	unknown compound	M-H		No results	No results	No MS2						4-unknown compounds
FALSE	453.08633_1.26_n	unknown compound	M-H		No results	No results	No MS2						4-unknown compounds
FALSE	267.10873_3.64_n	unknown compound	M-H		No results	No results	No MS2						4-unknown compounds
FALSE	245.04904_0.88_n	unknown compound	M-H		No results	No results	No MS2						4-unknown compounds
FALSE	227.99744_1.26_n	unknown compound	M-H		No results	No results	No MS2						4-unknown compounds
FALSE	227.99744_1.3_n	unknown compound	M-H		No results	No results	No MS2						4-unknown compounds
FALSE	305.19751_5.63_p	unknown compound	M+H		No results	No results	No MS2						4-unknown compounds
FALSE	397.20569_1.06_n	unknown compound	M-H		No results	No results	No MS2						4-unknown compounds
FALSE	406.06396_0.82_n	unknown compound	M-H		No results	No results	No MS2						4-unknown compounds
FALSE	512.4165_0.97_p	unknown compound	M+H		No results	No results	No MS2						4-unknown compounds
FALSE	422.26535_1.36_p	unknown compound	M+H		No results	No results	No MS2						4-unknown compounds
FALSE	480.31906_1.35_p	unknown compound	M+H		No results	No results	No MS2						4-unknown compounds
FALSE	591.09619_1.25_n	unknown compound	M-H		No results	No results	No MS2						4-unknown compounds
FALSE	431.30524_1.26_p	unknown compound	M+H		No results	No results	No MS2						4-unknown compounds
FALSE	501.39551_1.76_n	unknown compound	M-H		No results	No results	No MS2						4-unknown compounds
FALSE	335.15814_1.36_p	unknown compound	M+H		No results	No results	No MS2						4-unknown compounds
FALSE	311.1969_1.15_p	unknown compound	M+H		No results	No results	No MS2						4-unknown compounds
FALSE	424.36368_0.91_p	unknown compound	M+NH4		No results	No results	No MS2						4-unknown compounds
FALSE	424.36386_1.04_p	unknown compound	M+H		No results	No results	No MS2						4-unknown compounds
FALSE	424.36377_0.91_p	unknown compound	M+H		No results	No results	No MS2						4-unknown compounds
FALSE	404.21832_1.28_p	unknown compound	M+H		No results	No results	No MS2						4-unknown compounds

## Sheet: BNvsHC_DF_annotation
Selected	Features	Name	Adduct	Chemical standard	mzCloud	ChemSpider	MS2	mzCloud score	Note	Class	HMDB	KEGG	Identification level
TRUE	209.09244_8.43_p	Kynurenine	M+H	Full match	Full match	Full match	DDA for preferred ion	95.7		Amino acid	HMDB0000684	C00328	1-identified metabolites
TRUE	312.21729_4.8_p	Decadienoylcarnitine (C10:2)	M+H		No results	Full match	DDA for preferred ion			Acyl carnitine	HMDB0013325		2-1-putatively annotated compounds
TRUE	189.15997_14.62_p	N6,N6,N6-Trimethylysine	M+H		Full match	Not the top hit	DDA for preferred ion	98.5		Amino acid derivative	HMDB0001325	C03793	2-1-putatively annotated compounds
FALSE	468.30893_5.74_p	Buprenorphine	M+H		No results	Full match	DDA for preferred ion			Drug	HMDB0015057	C08007	2-2-putatively annotated compounds
FALSE	263.17578_1.96_p	Mepindolol	M+H		No results	Full match	DDA for preferred ion			Drug	HMDB0254453		2-2-putatively annotated compounds
FALSE	239.13924_1.07_p	Secobarbital	M+H		No results	Full match	DDA for preferred ion			Drug	HMDB0014562		2-2-putatively annotated compounds
FALSE	309.18127_0.97_p	8-Hydroxycarteolol	M+H		No results	Full match	DDA for preferred ion			Drug metabolite	HMDB0060990		2-2-putatively annotated compounds
FALSE	731.60663_5.21_p	SM(d18:1/18:0)	M+H		No results	Full match	DDA for preferred ion			Lipid	HMDB0001348	C00550	2-2-putatively annotated compounds
FALSE	480.30936_5.98_n	1-Stearoyl-2-hydroxy-sn-glycero-3-PE	M-H		No results	Full match	DDA for preferred ion			Lipid			2-2-putatively annotated compounds
FALSE	183.00479_0.86_n	2,4-Dinitrophenol	M-H		No results	Full match	DDA for preferred ion			Organic chemical			2-2-putatively annotated compounds
FALSE	271.12921_1.8_p	Epervudine	M+H		No results	Full match	DDA for preferred ion			Organic chemical			2-2-putatively annotated compounds
FALSE	323.16876_1.01_n	Piperonyl sulfoxide	M-H		No results	Full match	DDA for preferred ion			Organic chemical	HMDB0258607		2-2-putatively annotated compounds
FALSE	143.03506_9.17_n	Lactide	M-H		No results	Full match	DDA for preferred ion			Organic chemical	HMDB0246077		2-2-putatively annotated compounds
FALSE	263.14658_10.78_p	Streptidine	M+H		No results	Full match	DDA for preferred ion			Organic chemical	HMDB0258506		2-2-putatively annotated compounds
FALSE	408.24982_1.45_p	Leu-Leu-Tyr	M+H		No results	Full match	DDA for preferred ion			Peptides (Exogenous)	HMDB0304804	C11331	2-2-putatively annotated compounds
FALSE	246.17021_6.32_p	2-Methylbutyroylcarnitine (1)	M+H		No results	Full match	DDA for preferred ion		multiple results: RTs				2-3-putatively annotated compounds
FALSE	376.1756_0.97_p	3-(3,4-Dimethoxyphenyl)-N-[2-(1-hydroxy-3-methoxy-4-oxo-2,5-cyclohexadien-1-yl)ethyl]propanamide (RT1)	M+H		No results	Full match	DDA for preferred ion		multiple results: RTs				2-3-putatively annotated compounds
FALSE	376.1759_0.98_p	3-(3,4-Dimethoxyphenyl)-N-[2-(1-hydroxy-3-methoxy-4-oxo-2,5-cyclohexadien-1-yl)ethyl]propanamide (RT2)	M+H		No results	Full match	DDA for preferred ion		multiple results: RTs				2-3-putatively annotated compounds
FALSE	170.11777_1.35_p	Aceclidine (RT3)	M+H		No results	Full match	DDA for preferred ion		multiple results: RTs				2-3-putatively annotated compounds
FALSE	85.02952_2.38_n	Diacetyl (RT1)	M-H		No results	Full match	DDA for preferred ion		multiple results: RTs				2-3-putatively annotated compounds
FALSE	161.04572_6.34_n	Diethylpyrocarbonate (RT1)	M-H		No results	Full match	DDA for preferred ion		multiple results: RTs				2-3-putatively annotated compounds
FALSE	295.20197_1.51_p	Propantheline (RT1)	M+H		No results	Full match	DDA for preferred ion		multiple results: RTs				2-3-putatively annotated compounds
FALSE	295.20206_1.76_p	Propantheline (RT2)	M+H		No results	Full match	DDA for preferred ion		multiple results: RTs				2-3-putatively annotated compounds
FALSE	175.10802_10.92_p	Theanine (RT1)	M+H		No results	Full match	DDA for preferred ion		multiple results: RTs				2-3-putatively annotated compounds
FALSE	209.05936_0.93_p	Lanthionine	M+H		No results	Full match	No MS2						3-putatively characterised compound classes
FALSE	166.08647_9.77_p	3-(2,6-Dioxocyclohexyl)propanenitrile	M+H		No results	Full match	No MS2						3-putatively characterised compound classes
FALSE	164.03558_3.36_n	4-Nitroacetophenone	M-H		No results	Full match	No MS2						3-putatively characterised compound classes
FALSE	257.11337_2.26_p	Edoxudine	M+H		No results	Full match	No MS2						3-putatively characterised compound classes
FALSE	293.14999_1.01_p	Fusarochromanone	M+H		No results	Full match	No MS2						3-putatively characterised compound classes
FALSE	255.13423_1.35_p	Midodrine	M+H		No results	Full match	No MS2						3-putatively characterised compound classes
FALSE	242.13907_0.94_p	N-(3-Oxooctanoyl)homoserine lactone	M+H		No results	Full match	No MS2						3-putatively characterised compound classes
FALSE	255.23224_0.94_p	Palmitelaidic acid	M+H		No results	Full match	No MS2						3-putatively characterised compound classes
FALSE	210.11281_0.99_p	Propoxur	M+H		No results	Full match	No MS2						3-putatively characterised compound classes
FALSE	681.46735_1.3_p	unknown compound	M+H		No results	No results	No MS2						4-unknown compounds
FALSE	315.19589_0.95_p	unknown compound	M+H		No results	No results	No MS2						4-unknown compounds
FALSE	452.32428_2.07_p	unknown compound	M+H		No results	No results	No MS2						4-unknown compounds
FALSE	326.24405_6.51_p	unknown compound	M+H		No results	No results	No MS2						4-unknown compounds
FALSE	355.22299_1.28_p	unknown compound	M+H		No results	No results	No MS2						4-unknown compounds
FALSE	355.22299_1.32_p	unknown compound	M+H		No results	No results	No MS2						4-unknown compounds
FALSE	416.25223_3.38_p	unknown compound	M+H		No results	No results	No MS2						4-unknown compounds
FALSE	526.43207_0.95_p	unknown compound	M+H		No results	No results	No MS2						4-unknown compounds
FALSE	357.2034_2_n	unknown compound	M-H		No results	No results	No MS2						4-unknown compounds
FALSE	453.30777_1.46_p	unknown compound	M+H		No results	No results	No MS2						4-unknown compounds
FALSE	533.29749_1.46_p	unknown compound	M+H		No results	No results	No MS2						4-unknown compounds
FALSE	491.29266_0.75_p	unknown compound	M+H		No results	No results	No MS2						4-unknown compounds
FALSE	311.1969_1.15_p	unknown compound	M+H		No results	No results	No MS2						4-unknown compounds
FALSE	423.26913_1.36_p	unknown compound	M+H		No results	No results	No MS2						4-unknown compounds
FALSE	480.31906_1.35_p	unknown compound	M+H		No results	No results	No MS2						4-unknown compounds
FALSE	439.29227_1.7_p	unknown compound	M+H		No results	No results	No MS2						4-unknown compounds
FALSE	482.4057_0.93_p	unknown compound	M+H		No results	No results	No MS2						4-unknown compounds
FALSE	350.20782_1.36_p	unknown compound	M+H		No results	No results	No MS2						4-unknown compounds
FALSE	297.18118_1.22_p	unknown compound	M+H		No results	No results	No MS2						4-unknown compounds
FALSE	408.26114_1.36_p	unknown compound	M+H		No results	No results	No MS2						4-unknown compounds
FALSE	350.17148_1.13_p	unknown compound	M+H		No results	No results	No MS2						4-unknown compounds
FALSE	359.14902_0.98_p	unknown compound	M+H		No results	No results	No MS2						4-unknown compounds
FALSE	297.19113_1.32_p	unknown compound	M+H		No results	No results	No MS2						4-unknown compounds
FALSE	439.29227_1.46_p	unknown compound	M+H		No results	No results	No MS2						4-unknown compounds
FALSE	420.21375_1.02_p	unknown compound	M+H		No results	No results	No MS2						4-unknown compounds
FALSE	422.26535_1.36_p	unknown compound	M+H		No results	No results	No MS2						4-unknown compounds
FALSE	369.20245_1.13_p	unknown compound	M+H		No results	No results	No MS2						4-unknown compounds
FALSE	519.35809_1.3_p	unknown compound	M+H		No results	No results	No MS2						4-unknown compounds
FALSE	283.13754_1.01_n	unknown compound	M-H		No results	No results	No MS2						4-unknown compounds
FALSE	339.19189_1.18_p	unknown compound	M+H		No results	No results	No MS2						4-unknown compounds
FALSE	353.21866_0.99_p	unknown compound	M+H		No results	No results	No MS2						4-unknown compounds
FALSE	339.22858_1.2_p	unknown compound	M+H		No results	No results	No MS2						4-unknown compounds
FALSE	339.22858_1.26_p	unknown compound	M+H		No results	No results	No MS2						4-unknown compounds
FALSE	461.23999_1.46_p	unknown compound	M+H		No results	No results	No MS2						4-unknown compounds
FALSE	326.24442_5.98_p	unknown compound	M+H		No results	No results	No MS2						4-unknown compounds
FALSE	422.22897_1.28_p	unknown compound	M+H		No results	No results	No MS2						4-unknown compounds
FALSE	337.18442_0.96_n	unknown compound	M-H		No results	No results	No MS2						4-unknown compounds
FALSE	430.23169_1.91_p	unknown compound	M+H		No results	No results	No MS2						4-unknown compounds
FALSE	274.27438_1.87_p	unknown compound	M+H		No results	No results	No MS2						4-unknown compounds
FALSE	431.91751_9.37_p	unknown compound	M+H		No results	No results	No MS2						4-unknown compounds
FALSE	309.15329_1.06_n	unknown compound	M-H		No results	No results	No MS2						4-unknown compounds
FALSE	158.15413_4.81_p	unknown compound	M+H		No results	No results	No MS2						4-unknown compounds
FALSE	355.1875_1.29_n	unknown compound	M-H		No results	No results	No MS2						4-unknown compounds
FALSE	452.27689_3.1_n	unknown compound	M-H		No results	No results	No MS2						4-unknown compounds
FALSE	519.31769_2.11_p	unknown compound	M+H		No results	No results	No MS2						4-unknown compounds
FALSE	376.2597_2.87_p	unknown compound	M+H		No results	No results	No MS2						4-unknown compounds
FALSE	510.31882_2.41_n	unknown compound	M-H		No results	No results	No MS2						4-unknown compounds
FALSE	222.06212_9.18_n	unknown compound	M-H		No results	No results	No MS2						4-unknown compounds
FALSE	511.36993_2.56_p	unknown compound	M+H		No results	No results	No MS2						4-unknown compounds
FALSE	116.07076_2.29_p	unknown compound	M+H		No results	No results	No MS2						4-unknown compounds
FALSE	582.37823_5.66_n	unknown compound	M-H		No results	No results	No MS2						4-unknown compounds
FALSE	488.33209_5.36_p	unknown compound	M+H		No results	No results	No MS2						4-unknown compounds
FALSE	453.31561_2.55_p	unknown compound	M+H		No results	No results	No MS2						4-unknown compounds
FALSE	334.1763_1.46_p	unknown compound	M+H		No results	No results	No MS2						4-unknown compounds
FALSE	508.37692_5.86_p	unknown compound	M+H		No results	No results	No MS2						4-unknown compounds
FALSE	482.32504_6.26_p	unknown compound	M+H		No results	No results	No MS2						4-unknown compounds
FALSE	552.33124_5.99_n	unknown compound	M-H		No results	No results	No MS2						4-unknown compounds
FALSE	527.32117_5.6_p	unknown compound	M+H		No results	No results	No MS2						4-unknown compounds
FALSE	496.42148_0.93_p	unknown compound	M+H		No results	No results	No MS2						4-unknown compounds
FALSE	543.29535_5.6_p	unknown compound	M+H		No results	No results	No MS2						4-unknown compounds
FALSE	540.44788_0.95_p	unknown compound	M+H		No results	No results	No MS2						4-unknown compounds
FALSE	198.95445_6.23_n	unknown compound	M-H		No results	No results	No MS2						4-unknown compounds

## Sheet: EGFR+vsEGFR-_annotation
Selected	Features	Name	Adduct	Chemical standard	mzCloud	ChemSpider	MS2	mzCloud score	Note	Class	HMDB	KEGG	Identification level
TRUE	332.24347_6.16_p	3-hydroxydecanoylcarnitine (C10-OH)	M+H	Full match	No results	Full match	DDA for preferred ion			Acyl carnitine	HMDB0061636		1-identified metabolites
TRUE	360.27478_5.73_p	3-hydroxydodecanoylcarnitine (C12-OH)	M+H	Full match	No results	Full match	DDA for preferred ion			Acyl carnitine	HMDB0061638		1-identified metabolites
TRUE	370.2951_3.78_p	Tetradecenoylcarnitine (C14:1)	M+H	Full match	No results	Full match	DDA for preferred ion			Acyl carnitine	HMDB0002014		1-identified metabolites
TRUE	304.2121_6.79_p	3-hydroxyoctanoylcarnitine (C8-OH)	M+H		No results	Full match	DDA for preferred ion			Acyl carnitine	HMDB0061634		2-1-putatively annotated compounds
TRUE	204.12326_9.08_p	Acetylcarnitine (C2)	M+H		Full match	Full match	DDA for preferred ion	99.8		Acyl carnitine	HMDB0000201	C02571	2-1-putatively annotated compounds
TRUE	230.09604_10.14_p	Ergothioneine	M+H		Full match	Not the top hit	DDA for preferred ion	85.2		Amino acid derivative	HMDB0003045	C05570	2-1-putatively annotated compounds
TRUE	145.13374_7.43_p	N-Acetylcadaverine	M+H		No results	Full match	DDA for preferred ion			Polyamine	HMDB0002284		2-1-putatively annotated compounds
FALSE	130.15919_1.83_p	Diisopropylethylamine	M+H		Full match	Partial match	DDA for preferred ion	77.8		Organic chemicals	HMDB0247306		2-2-putatively annotated compounds
FALSE	143.03506_9.17_n	Lactide	M-H		No results	Full match	DDA for preferred ion			Organic chemical	HMDB0246077		2-2-putatively annotated compounds
FALSE	144.1021_10.46_p	Proline betaine (RT2)	M+H		Full match	Not the top hit	DDA for preferred ion	96.5	multiple results: RTs				2-3-putatively annotated compounds
FALSE	188.0708_5.61_p	3-Indoleacrylic acid (RT1)	M+H		Full match	Not the top hit	DDA for preferred ion	93.5	multiple results: RTs				2-3-putatively annotated compounds
FALSE	176.12836_9.72_p	(2S)-2-Amino-8-hydroxyoctanoic acid (RT1)	M+H		No results	Full match	DDA for preferred ion		multiple results: RTs				2-3-putatively annotated compounds
FALSE	342.26431_4.17_p	trans-2-Dodecenoylcarnitine	M+H		No results	Full match	No MS2						3-putatively characterised compound classes
FALSE	142.06633_5.9_n	Naphthalen-2-amine	M+H		No results	Full match	No MS2			Organic chemicals			3-putatively characterised compound classes
FALSE	186.05615_5.9_n	Indoleacrylic acid	M+H		No results	Full match	No MS2			Indoles			3-putatively characterised compound classes
FALSE	144.10219_10.6_p	unknown compound	M+H		No results	No results	No MS2						4-unknown compounds
FALSE	247.14427_5.62_p	unknown compound	M+H		No results	No results	No MS2						4-unknown compounds
FALSE	358.29565_3.76_p	unknown compound	M+H		No results	No results	No MS2						4-unknown compounds
FALSE	168.09975_9.74_p	unknown compound	M+H		No results	No results	No MS2						4-unknown compounds
FALSE	336.19202_1.4_p	unknown compound	M+H		No results	No results	No MS2						4-unknown compounds
FALSE	222.06212_9.18_n	unknown compound	M-H		No results	No results	No MS2						4-unknown compounds
