# Supplementary material for: Metabolomic differentiation of benign vs malignant pulmonary nodules with high specificity via high-resolution mass spectrometry analysis of patient sera
Source: Nat Commun. 2023 Apr 24;14:2339. doi: 10.1038/s41467-023-37875-1 (PMC10126054; doi:10.1038/s41467-023-37875-1)
Supplement: Supplementary file 7 — Source Data [file 41467_2023_37875_MOESM7_ESM.xlsx]

## Sheet: Fig. 1b
PLS-DA of the global metabolomes of 480 serum samples in the discovery cohort including heathy controls (HC, n=174), benign nodules (BN, n=170), and stage I lung adenocarcinoma (LA, n=136).
PLSDA(+ESI)					PLSDA(-ESI)
Patient	Group	Component 1 (24.0%)	Component 2 (3.8%)		Patient	Group	Component 1 (8.1%)	Component 2 (5.2%)
S002	HC	13.5728	4.45431		S002	HC	3.3808	-2.19373
S005	HC	13.3489	7.64553		S005	HC	2.94274	-3.92188
S006	HC	12.0466	7.09103		S006	HC	13.8287	-6.41057
S010	HC	2.98952	1.98564		S010	HC	-2.27598	-4.99995
S011	HC	11.9195	-0.213336		S011	HC	5.33654	-0.712025
S013	HC	11.8204	6.99604		S013	HC	8.29414	-2.25384
S018	HC	9.27786	4.4035		S018	HC	3.88601	-4.63761
S020	HC	10.111	5.42647		S020	HC	10.0149	-7.44319
S025	HC	4.44249	4.43046		S025	HC	2.75631	-1.4693
S027	HC	6.65687	5.02759		S027	HC	-3.55104	0.9312
S028	HC	13.3824	1.28543		S028	HC	0.101602	-3.41869
S029	HC	8.56625	6.67052		S029	HC	1.16695	-3.48305
S036	HC	7.01736	2.64142		S036	HC	7.9849	-2.32823
S037	HC	8.08963	5.15188		S037	HC	5.31773	-3.50586
S038	HC	13.7841	3.69917		S038	HC	9.91072	-4.55234
S042	HC	1.16464	-1.55652		S042	HC	0.718653	1.04312
S047	HC	11.2359	4.54803		S047	HC	3.60367	-3.2933
S049	HC	14.2351	-0.531135		S049	HC	-2.13016	-2.9613
S053	HC	5.97772	4.26858		S053	HC	6.51421	-3.33201
S055	HC	5.4677	3.14135		S055	HC	7.33092	-3.77306
S059	HC	0.148289	4.95433		S059	HC	4.15611	-3.62446
S063	HC	8.01822	-1.3456		S063	HC	0.07585	-6.86466
S064	HC	12.392	5.15		S064	HC	3.148	-1.25494
S065	HC	6.8251	-0.0214298		S065	HC	-4.46693	-3.39574
S066	HC	8.72417	2.35492		S066	HC	-1.70719	-1.76824
S068	HC	7.63809	4.96546		S068	HC	5.4293	-4.56137
S074	HC	10.5063	-0.968799		S074	HC	1.93873	-4.72638
S075	HC	9.2884	5.10258		S075	HC	12.3871	-5.02005
S077	HC	14.1594	3.11552		S077	HC	-1.43489	-1.37596
S081	HC	8.99181	6.81915		S081	HC	9.34343	-4.98901
S083	HC	15.6745	1.04014		S083	HC	3.95533	-1.06855
S086	HC	10.6642	0.645197		S086	HC	5.11043	-3.29151
S089	HC	3.07974	4.35155		S089	HC	6.75622	-4.28545
S091	HC	12.114	-1.39314		S091	HC	2.21303	-3.29413
S093	HC	8.68506	2.53065		S093	HC	8.73045	-2.79039
S094	HC	5.93304	6.62531		S094	HC	6.97443	-3.32627
S095	HC	8.65104	-1.57169		S095	HC	-1.56601	-1.20215
S097	HC	7.13578	3.31174		S097	HC	-0.384645	-3.57945
S098	HC	14.6936	-0.0371207		S098	HC	8.0036	-2.70313
S099	HC	8.36807	3.68812		S099	HC	8.20275	-1.63455
S101	HC	7.94179	5.18034		S101	HC	0.737623	-4.02921
S102	HC	3.53342	6.59329		S102	HC	2.33241	-5.84911
S104	HC	6.56046	6.01217		S104	HC	1.60312	-2.53488
S109	HC	14.2108	0.930237		S109	HC	0.554033	-3.01502
S110	HC	11.513	1.74022		S110	HC	5.67628	-4.91407
S111	HC	3.15889	5.53498		S111	HC	2.36471	-3.43296
S112	HC	8.07364	3.59927		S112	HC	2.98446	-3.09895
S113	HC	10.7635	4.31968		S113	HC	2.16928	-2.82248
S115	HC	14.0622	3.56626		S115	HC	2.7146	-3.55924
S118	HC	7.18592	1.20389		S118	HC	-1.17069	-2.78666
S119	HC	9.04161	0.507322		S119	HC	7.26837	3.79128
S121	HC	13.917	-1.04504		S121	HC	6.72933	-1.31579
S123	HC	7.30928	3.01578		S123	HC	-0.23409	-4.21595
S125	HC	10.8016	4.09244		S125	HC	6.12265	-4.42735
S129	HC	8.25598	3.46902		S129	HC	0.902383	0.384078
S136	HC	5.03134	4.78343		S136	HC	1.33005	-2.17045
S137	HC	15.3177	-0.535335		S137	HC	8.72143	-4.78702
S139	HC	7.97832	3.27996		S139	HC	3.8061	-3.80545
S141	HC	6.9568	6.17526		S141	HC	5.02817	-5.02996
S142	HC	2.09499	0.202666		S142	HC	-0.367737	3.09345
S143	HC	10.7046	0.399382		S143	HC	-2.22475	-1.0186
S153	HC	5.62665	0.165341		S153	HC	0.193894	3.01499
S157	HC	7.4885	4.89389		S157	HC	3.25721	0.221096
S158	HC	8.30889	4.99439		S158	HC	1.26316	0.296736
S161	HC	3.12271	1.81947		S161	HC	1.71812	-4.94833
S164	HC	6.26505	-1.14986		S164	HC	1.73688	7.72764
S166	HC	6.34415	0.786618		S166	HC	0.909107	0.995282
S168	HC	2.65726	3.85444		S168	HC	1.45356	-2.35665
S169	HC	-5.39424	5.56255		S169	HC	-0.364227	3.23477
S170	HC	2.1125	4.25895		S170	HC	3.95432	-0.0362133
S172	HC	6.07092	4.4307		S172	HC	3.47871	-3.78784
S174	HC	7.61784	0.00884268		S174	HC	1.37244	-0.125279
S176	HC	10.5107	3.92399		S176	HC	5.36976	0.929979
S179	HC	5.84165	4.61321		S179	HC	2.72236	1.06811
S181	HC	8.86059	0.688352		S181	HC	3.39049	-0.398882
S182	HC	4.45753	2.81059		S182	HC	2.3355	-1.12461
S186	HC	2.0111	1.32187		S186	HC	1.24996	-1.13619
S189	HC	-0.372421	1.40718		S189	HC	3.64389	1.64286
S190	HC	8.6106	2.20075		S190	HC	0.205662	2.34335
S199	HC	-1.09189	7.02512		S199	HC	2.40754	-4.07558
S205	HC	-5.10902	3.31765		S205	HC	6.59085	-0.271766
S206	HC	-2.87866	2.36266		S206	HC	-3.70809	0.809208
S209	HC	9.67475	2.72904		S209	HC	3.05881	-2.40485
S210	HC	11.6902	1.24818		S210	HC	0.927784	-3.40604
S211	HC	-1.02873	5.20111		S211	HC	3.99215	-3.29661
S214	HC	7.85872	1.82787		S214	HC	2.41884	-0.217906
S219	HC	-1.76384	4.80971		S219	HC	-0.581361	0.162919
S221	HC	-0.499283	2.12451		S221	HC	0.513859	1.55911
S222	HC	9.22039	0.428284		S222	HC	2.88356	2.72058
S230	HC	9.1005	2.2134		S230	HC	3.29875	-1.12811
S234	HC	6.15266	-1.72996		S234	HC	-0.997796	3.69846
S236	HC	3.36018	-0.0575158		S236	HC	-0.35554	2.10031
S240	HC	4.83631	1.44961		S240	HC	4.95064	-3.43342
S242	HC	-2.52014	2.20892		S242	HC	5.66537	-1.56253
S252	HC	11.4289	1.68454		S252	HC	3.00654	2.45589
S253	HC	13.6754	0.891419		S253	HC	-0.549493	1.19066
S255	HC	-0.436433	4.08699		S255	HC	0.243179	-1.10343
S258	HC	-0.201057	6.22646		S258	HC	0.26334	3.26348
S260	HC	8.16814	3.47239		S260	HC	-1.71009	-0.422306
S261	HC	1.71538	6.32681		S261	HC	6.43376	-0.603664
S266	HC	0.776762	4.30689		S266	HC	-0.487946	3.41931
S267	HC	-3.07116	4.67245		S267	HC	-3.6391	5.37156
S271	HC	-1.98256	5.0313		S271	HC	0.607186	5.78683
S273	HC	1.70749	1.70209		S273	HC	-4.66809	4.13422
S275	HC	14.4139	3.90876		S275	HC	4.79391	-2.34447
S277	HC	5.70463	2.78559		S277	HC	-0.914713	3.07032
S278	HC	4.10167	3.71337		S278	HC	1.28692	1.89813
S279	HC	8.61922	3.9557		S279	HC	1.7306	2.62074
S280	HC	14.9609	0.944757		S280	HC	12.384	-4.5577
S281	HC	1.58149	7.13717		S281	HC	-1.72041	8.18219
S288	HC	8.26276	-0.0525148		S288	HC	-0.361394	-0.315958
S291	HC	10.6484	0.0227285		S291	HC	4.60741	-3.6321
S296	HC	3.70027	0.649713		S296	HC	-2.52697	1.95191
S298	HC	-4.23903	2.90438		S298	HC	3.53984	-0.613149
S302	HC	2.75084	4.59396		S302	HC	-5.43348	2.77844
S303	HC	11.3106	6.91085		S303	HC	0.607629	1.30621
S305	HC	-1.77988	-0.929474		S305	HC	-1.59028	-2.91153
S308	HC	-10.2784	5.21463		S308	HC	-1.39488	0.345274
S314	HC	-1.86212	3.94878		S314	HC	1.08468	3.10979
S315	HC	-12.8367	0.0339147		S315	HC	1.49171	0.400533
S322	HC	6.16763	4.99263		S322	HC	4.1197	-1.09364
S326	HC	5.49011	2.37727		S326	HC	-0.863136	0.427576
S329	HC	9.4155	2.89556		S329	HC	3.09906	-1.40099
S330	HC	-2.48683	2.62038		S330	HC	3.99778	1.21397
S332	HC	-2.7157	0.433937		S332	HC	-2.47156	2.45714
S335	HC	-5.22195	1.33508		S335	HC	4.0513	-0.808437
S336	HC	3.28669	-1.39301		S336	HC	-3.45302	1.02007
S349	HC	13.0928	1.02308		S349	HC	-0.241689	1.6707
S350	HC	-1.7894	4.31458		S350	HC	2.66875	-0.860824
S356	HC	-6.66412	-0.565673		S356	HC	3.62997	-2.84988
S361	HC	3.74192	6.27821		S361	HC	3.10113	-0.935283
S365	HC	10.784	0.766023		S365	HC	1.17303	2.04759
S366	HC	5.59041	-1.0484		S366	HC	-2.47289	1.21742
S367	HC	2.72688	1.25516		S367	HC	-1.17841	0.119671
S370	HC	3.32798	6.01382		S370	HC	3.24858	-2.24795
S374	HC	11.8759	3.32783		S374	HC	4.29865	-0.980622
S376	HC	8.49538	1.1467		S376	HC	4.25736	-1.27139
S377	HC	-7.50563	3.47943		S377	HC	4.56718	-1.22762
S380	HC	1.07875	2.46957		S380	HC	1.04887	1.22483
S381	HC	8.99356	-3.13444		S381	HC	1.11296	-3.272
S382	HC	-20.3085	3.46674		S382	HC	-1.45453	0.308536
S385	HC	0.364601	1.29131		S385	HC	0.902591	-0.885819
S386	HC	7.80215	3.36943		S386	HC	-2.03707	2.50858
S388	HC	12.1548	1.29455		S388	HC	1.11044	1.18876
S389	HC	-8.30366	0.0380337		S389	HC	-0.76022	2.61158
S393	HC	1.61105	0.671084		S393	HC	0.559023	2.09726
S395	HC	8.31946	3.90115		S395	HC	2.72446	-2.07642
S396	HC	10.3053	3.01181		S396	HC	2.53136	-0.695108
S400	HC	-3.24447	4.60795		S400	HC	6.07523	-2.44327
S401	HC	11.2668	-0.413867		S401	HC	6.95109	1.53776
S404	HC	4.6895	2.80632		S404	HC	2.35825	1.24753
S407	HC	-1.84747	0.108436		S407	HC	2.55786	0.899419
S408	HC	6.33054	-0.779794		S408	HC	-1.55048	0.585187
S416	HC	0.696026	-0.424951		S416	HC	-1.2102	4.52695
S419	HC	9.54433	4.97461		S419	HC	2.73288	-1.49549
S433	HC	3.7115	-0.16464		S433	HC	0.1927	-0.652866
S434	HC	9.19886	0.827545		S434	HC	5.35887	0.138772
S437	HC	5.23815	2.06497		S437	HC	0.551616	-0.573244
S445	HC	-1.02954	3.07735		S445	HC	-0.0750696	-3.5967
S446	HC	3.78502	-0.815506		S446	HC	6.8554	-4.56538
S448	HC	4.47838	1.23066		S448	HC	0.291723	3.33257
S449	HC	8.63539	-2.33058		S449	HC	1.79303	3.48014
S452	HC	4.50927	-3.17495		S452	HC	-3.36462	-0.791634
S453	HC	9.02799	4.8315		S453	HC	2.07464	4.35638
S457	HC	9.38252	3.08722		S457	HC	7.52012	-4.23834
S458	HC	-7.97453	1.58861		S458	HC	-0.097386	2.47751
S459	HC	3.21605	1.83195		S459	HC	3.69851	2.56217
S464	HC	11.1816	-1.88957		S464	HC	-1.58622	-2.91046
S467	HC	6.60489	1.69987		S467	HC	-0.740659	2.52464
S469	HC	2.93001	1.93094		S469	HC	0.818962	-3.01481
S470	HC	5.0733	-2.13715		S470	HC	-2.26175	-0.807733
S475	HC	7.80532	2.48257		S475	HC	1.1131	-0.590694
S477	HC	11.4755	-0.0506212		S477	HC	1.6883	-2.65626
S479	HC	0.972385	1.68199		S479	HC	8.76111	-5.41232
S001	BN	1.67526	2.37118		S001	BN	1.00435	-0.357741
S003	BN	7.68825	0.488342		S003	BN	3.38811	-2.78172
S004	BN	9.7662	-2.36607		S004	BN	3.64132	-1.75408
S007	BN	4.63583	-0.204846		S007	BN	4.30268	6.32463
S008	BN	6.82108	3.47621		S008	BN	0.628572	0.889383
S012	BN	-5.08603	3.38895		S012	BN	2.58043	-0.540422
S014	BN	-2.869	0.974433		S014	BN	0.944752	4.31266
S015	BN	16.4109	4.12941		S015	BN	6.88721	0.962215
S016	BN	8.21354	-0.0927792		S016	BN	9.09807	-1.88529
S019	BN	-2.86613	-1.40387		S019	BN	-2.0341	-0.127713
S022	BN	11.1325	-1.96087		S022	BN	0.454648	0.044175
S023	BN	10.3206	-4.47953		S023	BN	5.60658	-6.28594
S024	BN	16.6986	2.11797		S024	BN	6.25738	-2.34421
S032	BN	3.7457	5.24449		S032	BN	6.33807	-3.90517
S034	BN	-11.1896	-0.0526378		S034	BN	0.478121	1.1191
S035	BN	7.10807	4.58465		S035	BN	3.66939	-2.75101
S040	BN	11.1665	3.46002		S040	BN	2.86285	-0.000577919
S043	BN	-11.2165	-0.648817		S043	BN	1.31576	6.31875
S045	BN	4.22236	1.94365		S045	BN	3.95824	2.32354
S046	BN	-15.3653	4.69814		S046	BN	-1.94577	1.56431
S048	BN	7.90347	6.50002		S048	BN	3.04418	0.374473
S052	BN	2.22837	6.30487		S052	BN	6.27257	-0.560018
S054	BN	-8.46987	0.19959		S054	BN	-2.9169	3.51443
S056	BN	12.0934	0.219012		S056	BN	2.91087	-0.746682
S057	BN	0.465175	-4.30047		S057	BN	-0.954631	1.01911
S058	BN	9.23787	1.15052		S058	BN	0.997106	0.67502
S060	BN	-2.95213	1.96541		S060	BN	-3.61513	4.62913
S062	BN	1.49667	-3.03923		S062	BN	-0.198183	7.80319
S070	BN	5.78058	-2.23603		S070	BN	-1.17896	3.55139
S071	BN	-6.78585	-0.506156		S071	BN	-5.27989	2.07691
S072	BN	-11.2087	3.00278		S072	BN	1.29629	3.84379
S073	BN	14.1984	-2.39221		S073	BN	-2.65186	9.96667
S079	BN	1.22783	2.2053		S079	BN	3.71141	1.52266
S080	BN	0.763677	3.83975		S080	BN	5.00827	2.31436
S082	BN	-5.09113	1.72151		S082	BN	2.09253	1.68824
S084	BN	-2.12515	2.07909		S084	BN	2.93895	-1.64295
S085	BN	2.33346	2.18408		S085	BN	0.666969	-2.26407
S090	BN	11.784	-6.36993		S090	BN	0.561486	-2.76238
S096	BN	-12.4294	0.267206		S096	BN	-3.70479	6.00461
S103	BN	15.6537	1.27617		S103	BN	4.48179	2.09511
S106	BN	3.08514	3.86141		S106	BN	5.20795	2.66703
S107	BN	-3.19532	0.912695		S107	BN	-2.10974	1.66943
S108	BN	-17.8045	1.15887		S108	BN	-2.10937	2.54314
S114	BN	1.51446	-0.479403		S114	BN	2.51485	5.62437
S117	BN	15.9984	-3.93842		S117	BN	1.70631	1.45068
S120	BN	10.0642	0.27346		S120	BN	0.571961	2.87954
S122	BN	7.43356	1.87636		S122	BN	6.21481	3.10121
S124	BN	-6.56221	2.94272		S124	BN	5.21114	3.79505
S126	BN	9.69142	3.56032		S126	BN	2.89585	-2.65165
S127	BN	8.46179	4.79406		S127	BN	8.34157	1.19627
S128	BN	-16.3816	4.2506		S128	BN	1.99633	-1.07976
S130	BN	7.63395	4.5145		S130	BN	10.9577	0.74793
S132	BN	-6.59417	2.80779		S132	BN	2.35852	1.20322
S134	BN	7.15398	4.34831		S134	BN	3.32246	1.8527
S135	BN	3.37417	-1.64901		S135	BN	0.500248	-1.07736
S138	BN	7.70424	1.76068		S138	BN	4.93649	1.93102
S140	BN	-2.77522	-6.10055		S140	BN	0.347764	3.8551
S145	BN	-4.22172	3.10985		S145	BN	0.216517	5.74253
S146	BN	9.62249	-1.75928		S146	BN	0.431313	2.75421
S147	BN	18.7904	-0.0195755		S147	BN	1.35117	5.19711
S148	BN	-3.20036	-1.33332		S148	BN	-2.16726	5.3701
S149	BN	6.26138	2.71361		S149	BN	0.185889	4.45193
S151	BN	6.38812	1.6908		S151	BN	-1.06872	1.51813
S152	BN	2.37345	-0.912695		S152	BN	2.06857	4.14261
S154	BN	-13.1027	4.72693		S154	BN	3.45974	4.74659
S156	BN	-0.0979531	2.04513		S156	BN	3.07856	5.34369
S162	BN	12.8309	-2.93561		S162	BN	-0.230112	3.95854
S171	BN	-5.39343	1.96423		S171	BN	0.76547	5.02173
S173	BN	-7.92131	-1.64732		S173	BN	0.226791	4.54518
S177	BN	5.75466	1.52441		S177	BN	0.260755	3.85242
S184	BN	0.923396	3.7724		S184	BN	1.92206	2.93017
S185	BN	-9.65483	0.847392		S185	BN	-3.19739	10.9658
S187	BN	-5.27846	-2.88455		S187	BN	-0.209862	10.7966
S188	BN	1.92925	-3.38616		S188	BN	-4.11207	5.46264
S191	BN	18.3165	-4.0345		S191	BN	-0.494038	1.85025
S194	BN	2.47511	-1.23064		S194	BN	1.25555	7.0139
S195	BN	4.438	2.78594		S195	BN	-1.21678	3.69282
S196	BN	4.56176	1.33423		S196	BN	-0.627452	-0.467341
S200	BN	4.96331	-0.434617		S200	BN	3.77661	3.24949
S202	BN	7.87863	-3.36692		S202	BN	7.28975	2.62847
S204	BN	4.14356	0.44281		S204	BN	8.29246	-1.58869
S217	BN	-17.7722	7.78075		S217	BN	2.85285	3.89909
S228	BN	2.04617	0.881997		S228	BN	-0.807152	5.96448
S232	BN	13.9593	-0.62293		S232	BN	5.60418	1.07714
S233	BN	14.9251	2.7628		S233	BN	3.63631	7.49994
S235	BN	6.94693	1.02183		S235	BN	2.21025	3.8007
S237	BN	-1.22449	6.34444		S237	BN	5.71912	0.573119
S238	BN	-4.56821	10.0722		S238	BN	4.69418	5.52161
S243	BN	-2.9524	0.889532		S243	BN	0.86227	4.00586
S246	BN	-1.27245	3.61813		S246	BN	-0.303527	4.45944
S248	BN	-2.22006	3.36691		S248	BN	0.524079	5.38676
S249	BN	3.95856	-0.123799		S249	BN	6.15307	1.05039
S250	BN	7.94151	-0.507639		S250	BN	1.94971	4.40748
S251	BN	-5.14965	-1.14582		S251	BN	1.1636	0.326606
S254	BN	8.25269	-2.45314		S254	BN	-1.23304	2.67377
S256	BN	3.84365	-4.44566		S256	BN	10.1753	1.23029
S259	BN	10.2922	1.23898		S259	BN	6.26077	-0.319886
S262	BN	-1.35422	4.10163		S262	BN	-1.47696	3.59395
S264	BN	0.644438	-0.592267		S264	BN	-5.15247	6.92209
S265	BN	-17.9445	6.8999		S265	BN	-0.749844	1.5535
S268	BN	-3.28312	1.28754		S268	BN	-0.826455	3.29513
S270	BN	-18.5404	6.91457		S270	BN	0.943674	5.84334
S272	BN	2.75372	1.35071		S272	BN	1.82893	2.19093
S274	BN	-1.20172	0.369048		S274	BN	0.124432	2.70974
S276	BN	5.29218	2.81422		S276	BN	4.39197	-0.9399
S282	BN	-6.46797	1.66783		S282	BN	1.80929	4.96589
S284	BN	-8.46135	-1.6073		S284	BN	-1.26489	3.57182
S285	BN	5.58019	0.796738		S285	BN	-0.304726	3.83432
S290	BN	-6.1093	-0.60602		S290	BN	-4.24213	1.09377
S292	BN	-8.6025	1.05272		S292	BN	-1.54876	1.81965
S293	BN	-17.3749	12.1177		S293	BN	3.10612	5.69063
S299	BN	0.468445	4.77308		S299	BN	4.85796	2.83879
S300	BN	-22.2251	5.88646		S300	BN	-2.57733	9.98847
S301	BN	-5.09385	6.29237		S301	BN	0.0551332	3.69573
S309	BN	-16.9318	3.23117		S309	BN	0.288881	5.11827
S310	BN	-5.01059	-0.201566		S310	BN	-0.0691509	4.34399
S316	BN	1.91477	-2.35812		S316	BN	1.81196	-1.54586
S317	BN	-4.49797	1.60017		S317	BN	1.5365	0.669566
S318	BN	1.77972	-1.28725		S318	BN	1.03898	0.246566
S324	BN	-8.60963	3.57855		S324	BN	0.335231	-0.619764
S327	BN	-0.192601	1.24741		S327	BN	0.217414	1.75913
S328	BN	-6.09728	-0.169429		S328	BN	1.53572	5.38037
S333	BN	-3.30263	-1.22931		S333	BN	-1.71451	3.47337
S334	BN	-8.21301	2.75207		S334	BN	0.190921	4.73376
S339	BN	0.500969	1.0404		S339	BN	-0.0825333	-0.232649
S342	BN	3.4561	1.89099		S342	BN	4.46171	2.3804
S344	BN	-7.82746	1.06536		S344	BN	-3.30577	0.301477
S347	BN	6.71548	2.55446		S347	BN	8.28987	-3.90357
S351	BN	-11.5756	-0.953333		S351	BN	-2.32855	4.62506
S352	BN	-5.21294	2.38122		S352	BN	1.52907	1.16707
S353	BN	-6.21953	4.61739		S353	BN	1.84218	0.748532
S355	BN	7.57456	-2.94734		S355	BN	1.22606	3.955
S358	BN	8.85868	0.404682		S358	BN	-1.03986	4.59251
S360	BN	5.40196	-5.5668		S360	BN	-1.53512	3.51345
S362	BN	-9.0988	-2.12055		S362	BN	-2.61961	2.17195
S364	BN	-1.36961	2.69753		S364	BN	0.0731713	3.05007
S369	BN	-4.19302	-4.0686		S369	BN	-3.76611	2.80142
S372	BN	0.722447	-0.61576		S372	BN	1.77828	1.86714
S373	BN	2.463	-2.91281		S373	BN	3.4448	-0.971337
S375	BN	5.43921	-1.3008		S375	BN	-3.15615	3.72034
S379	BN	-17.3962	5.42642		S379	BN	2.75464	5.59589
S383	BN	-8.90927	-0.469554		S383	BN	0.15083	-1.66325
S384	BN	-4.32627	-1.78184		S384	BN	0.120892	0.769423
S387	BN	-4.42586	2.75116		S387	BN	5.4163	1.66328
S392	BN	-1.75704	-3.94201		S392	BN	-0.106817	1.71267
S397	BN	16.5968	-5.71755		S397	BN	-4.59515	4.63283
S398	BN	-0.770778	0.277599		S398	BN	-0.243789	1.55064
S399	BN	-1.78715	0.069877		S399	BN	0.177312	3.53368
S402	BN	11.7728	-3.35729		S402	BN	-0.709202	-0.94274
S409	BN	0.822279	1.07131		S409	BN	6.78368	1.41611
S411	BN	12.6308	-4.11668		S411	BN	1.44791	-4.79096
S418	BN	15.3524	-1.20337		S418	BN	2.68571	0.159114
S421	BN	3.96105	-1.90945		S421	BN	7.41634	0.911597
S422	BN	-3.51589	0.558519		S422	BN	4.36574	1.18994
S424	BN	-2.41046	2.78544		S424	BN	-0.903717	2.61678
S427	BN	3.18489	5.40767		S427	BN	4.5063	-2.10665
S429	BN	4.07674	-0.232641		S429	BN	1.0084	0.372158
S431	BN	-6.45243	3.40876		S431	BN	-3.06187	4.30521
S432	BN	-10.6977	2.17003		S432	BN	0.33452	1.29403
S438	BN	-8.72725	1.63009		S438	BN	-2.45749	5.3745
S441	BN	-9.65675	2.70427		S441	BN	3.10625	2.64126
S444	BN	-12.4986	-2.11831		S444	BN	-0.513656	-2.04785
S447	BN	15.7585	0.37489		S447	BN	-0.935032	-0.603002
S451	BN	7.3367	4.39833		S451	BN	5.404	-5.16211
S454	BN	4.21301	-1.23416		S454	BN	4.67049	2.65374
S461	BN	0.368232	2.60651		S461	BN	3.6023	0.837029
S465	BN	-11.3939	1.34657		S465	BN	-2.94534	-1.68827
S468	BN	-7.09009	-0.414777		S468	BN	-1.66439	-0.884374
S472	BN	-11.8883	-0.0432834		S472	BN	-1.4654	-0.117006
S476	BN	-5.07878	2.35525		S476	BN	3.35291	4.48306
S009	LA	-13.2422	-10.0809		S009	LA	-3.47627	-8.22686
S017	LA	-7.47004	-4.27185		S017	LA	-0.417665	-4.13929
S021	LA	1.43056	-5.39445		S021	LA	-0.930354	0.414478
S026	LA	-13.1966	-3.04306		S026	LA	-6.24703	-8.1487
S030	LA	-4.24041	-10.3978		S030	LA	-3.51576	-3.02702
S031	LA	-13.542	-4.47044		S031	LA	-5.86806	-4.73548
S033	LA	-13.6398	-5.59572		S033	LA	-11.315	-9.48792
S039	LA	-17.7748	-5.16258		S039	LA	0.911849	-2.33616
S041	LA	7.65936	-7.01766		S041	LA	-3.35126	-2.7816
S044	LA	-3.68774	-8.6339		S044	LA	-12.4297	-10.6658
S050	LA	-13.7032	-6.97151		S050	LA	-4.80786	-2.21698
S051	LA	-30.8709	-1.72372		S051	LA	-11.4008	-7.29594
S061	LA	4.10346	-7.41001		S061	LA	1.0485	1.21854
S067	LA	-6.21362	-11.8946		S067	LA	-6.44946	4.67286
S069	LA	-16.5257	-8.09132		S069	LA	-9.20876	-2.07921
S076	LA	-11.9504	-6.059		S076	LA	-9.31721	-4.47546
S078	LA	7.93491	-8.94943		S078	LA	-3.76431	2.1728
S087	LA	-4.00648	-7.22112		S087	LA	-8.12633	2.19804
S088	LA	3.29178	-7.87632		S088	LA	-3.74708	-0.878318
S092	LA	-24.2608	3.27897		S092	LA	-3.28461	-5.73486
S100	LA	-14.2631	-5.5111		S100	LA	-7.71448	-6.27327
S105	LA	-0.244855	-8.78747		S105	LA	-6.02923	-1.99167
S116	LA	-1.20214	-9.15458		S116	LA	-7.23345	0.916422
S131	LA	-3.95784	-8.10709		S131	LA	-3.26826	-6.06073
S133	LA	-13.7098	-7.28554		S133	LA	1.74369	2.93596
S144	LA	-34.5123	2.04617		S144	LA	-6.0819	1.60922
S150	LA	2.45695	-4.8253		S150	LA	-2.20151	-0.0351584
S155	LA	4.80312	-5.49633		S155	LA	-2.60192	-0.811043
S159	LA	-4.41954	-6.77954		S159	LA	-8.03491	-3.49465
S160	LA	-2.72481	-4.31864		S160	LA	-6.73966	-2.57086
S163	LA	-16.2785	-4.02634		S163	LA	-7.74918	-3.68214
S165	LA	-11.5066	-3.02558		S165	LA	-5.94012	-1.14672
S167	LA	-0.189258	-4.76315		S167	LA	-5.2861	-1.02781
S175	LA	-16.6235	-1.90998		S175	LA	-2.03204	0.340454
S178	LA	-14.6943	-2.29159		S178	LA	-8.55449	-0.96919
S180	LA	2.70552	-7.80383		S180	LA	-10.8697	-3.36842
S183	LA	-1.89108	-1.25288		S183	LA	1.38274	0.308138
S192	LA	-24.0628	-1.91239		S192	LA	-5.26221	-5.32406
S193	LA	-1.35126	-4.68238		S193	LA	-5.02059	-1.5916
S197	LA	-15.9346	-5.20268		S197	LA	-8.0268	-5.59394
S198	LA	-7.43908	-2.76641		S198	LA	1.14574	-4.25127
S201	LA	-17.1838	-5.86324		S201	LA	-3.23142	5.50783
S203	LA	-8.61828	-2.99053		S203	LA	-3.01454	-6.78514
S207	LA	-6.35705	-13.1946		S207	LA	-6.70045	-4.53454
S208	LA	-12.2885	-6.59287		S208	LA	-10.2026	-4.06972
S212	LA	-24.9099	3.87643		S212	LA	-3.05688	-6.32955
S213	LA	8.63121	-8.4208		S213	LA	-3.83767	2.80995
S215	LA	-13.7178	-4.38208		S215	LA	-7.20926	-0.940908
S216	LA	0.40603	-4.87906		S216	LA	-3.6613	-6.51977
S218	LA	-24.4931	3.8877		S218	LA	1.26012	-5.1785
S220	LA	-0.857347	-12.6396		S220	LA	-11.6455	4.53101
S223	LA	-13.9113	-6.10461		S223	LA	-11.8851	-3.06254
S224	LA	-12.1703	-3.8612		S224	LA	-5.45768	1.16593
S225	LA	-22.7402	1.28847		S225	LA	-7.86358	3.28995
S226	LA	-18.2892	1.31342		S226	LA	-2.22659	-3.33068
S227	LA	4.71593	-4.86863		S227	LA	-6.0619	-6.87545
S229	LA	-2.04091	-4.27904		S229	LA	-7.44655	0.567425
S231	LA	-2.25236	-6.37486		S231	LA	-6.90158	-1.36988
S239	LA	1.49404	-3.87771		S239	LA	3.46372	-2.68063
S241	LA	3.67954	-7.08979		S241	LA	-9.57744	1.33596
S244	LA	-25.5784	2.60849		S244	LA	-6.11603	-3.08314
S245	LA	-12.0879	0.838686		S245	LA	-2.30828	-3.97351
S247	LA	-4.46612	-3.67831		S247	LA	1.74982	-0.497818
S257	LA	-2.07867	-5.60387		S257	LA	-8.61363	0.512918
S263	LA	-4.24782	-5.44658		S263	LA	-5.76323	-0.726495
S269	LA	-15.1185	-1.98977		S269	LA	-3.70363	-2.46035
S283	LA	-9.16928	-1.57241		S283	LA	-3.23813	-5.15136
S286	LA	9.21257	-7.25836		S286	LA	-4.01778	5.74481
S287	LA	-4.13753	-2.73578		S287	LA	-5.3726	-2.22038
S289	LA	-13.9739	-3.44011		S289	LA	-2.10867	-2.48088
S294	LA	-3.23568	-4.01195		S294	LA	-3.82313	2.58349
S295	LA	-14.2613	-9.1198		S295	LA	-14.531	-8.16181
S297	LA	-33.0082	4.96284		S297	LA	-8.1779	1.61009
S304	LA	-8.09606	-3.34152		S304	LA	-1.25101	0.554714
S306	LA	-6.66319	-0.299402		S306	LA	-2.52111	-0.794105
S307	LA	2.56439	-7.14165		S307	LA	-7.25798	-2.89913
S311	LA	-27.3419	0.467528		S311	LA	-3.46002	-5.02827
S312	LA	-13.2291	-1.50929		S312	LA	-3.04278	0.33239
S313	LA	-0.486493	-6.26284		S313	LA	-7.09378	-4.15833
S319	LA	-13.1712	-7.96678		S319	LA	-3.58459	-0.343835
S320	LA	-32.7017	6.97472		S320	LA	-5.6501	2.82849
S321	LA	6.42474	-11.8347		S321	LA	-7.31173	-4.04871
S323	LA	2.76665	-3.745		S323	LA	2.48441	-2.86073
S325	LA	0.0633741	-7.42713		S325	LA	-4.87203	-2.38837
S331	LA	-6.19778	-2.28363		S331	LA	-1.51673	-0.544423
S337	LA	-24.9216	4.1928		S337	LA	-1.84701	-4.40766
S338	LA	-3.88877	-7.14775		S338	LA	-7.39011	-4.07262
S340	LA	4.41888	-9.48332		S340	LA	-9.0464	8.69711
S341	LA	11.3915	-3.65134		S341	LA	1.50738	-0.992061
S343	LA	8.17494	-8.2232		S343	LA	-5.34349	-3.43555
S345	LA	-21.7903	-9.11903		S345	LA	-5.23008	2.67649
S346	LA	-33.7356	2.75168		S346	LA	-7.77854	-1.41208
S348	LA	-4.542	-2.96727		S348	LA	-2.63469	-1.09031
S354	LA	4.28931	-7.46096		S354	LA	-10.042	-3.73231
S357	LA	4.52583	-2.24126		S357	LA	0.553142	-0.864187
S359	LA	-6.25372	-3.72404		S359	LA	-2.76002	-1.22429
S363	LA	-28.2899	6.33208		S363	LA	-7.93471	-4.74485
S368	LA	7.12444	-3.02497		S368	LA	-1.99584	0.787303
S371	LA	-41.0075	11.2689		S371	LA	-0.389294	-1.27731
S378	LA	-0.654486	-8.65087		S378	LA	-2.83518	0.75241
S390	LA	-5.36606	-9.17935		S390	LA	-3.25887	0.712464
S391	LA	2.21996	-6.69874		S391	LA	-4.72631	3.46477
S394	LA	4.39552	-5.69271		S394	LA	3.24517	-2.76606
S403	LA	-6.66167	-5.08902		S403	LA	-7.04248	-7.68116
S405	LA	-26.3556	7.8683		S405	LA	-2.39526	-0.824185
S406	LA	4.28483	-4.50902		S406	LA	-1.62611	-0.43976
S410	LA	8.99932	-5.02103		S410	LA	-0.736359	-1.39778
S412	LA	10.6797	-2.53666		S412	LA	2.95934	-1.90672
S413	LA	-14.3414	-10.1031		S413	LA	-10.4874	3.13731
S414	LA	-11.7222	-6.68901		S414	LA	-1.60525	-2.81073
S415	LA	2.10199	-11.8682		S415	LA	-6.20496	-0.499839
S417	LA	-2.21173	-10.4002		S417	LA	-7.03176	-3.11924
S420	LA	1.49231	-11.5391		S420	LA	-10.1853	2.17403
S423	LA	-24.7851	-3.07326		S423	LA	-8.34877	1.02514
S425	LA	-16.1673	-6.99066		S425	LA	-8.64566	3.81796
S426	LA	13.9356	-7.1421		S426	LA	-4.81736	3.309
S428	LA	4.44431	-8.23678		S428	LA	0.996427	1.02511
S430	LA	-5.24031	-3.29674		S430	LA	-3.54341	-2.35868
S435	LA	-13.8309	-4.46301		S435	LA	-0.208762	-3.10421
S436	LA	-22.3762	2.85157		S436	LA	2.94568	2.57384
S439	LA	-8.09904	-4.04428		S439	LA	-2.75169	-2.67653
S440	LA	4.40092	-7.17359		S440	LA	-3.28911	-2.64831
S442	LA	1.38017	-6.44554		S442	LA	-6.55205	1.02688
S443	LA	15.7597	-7.75878		S443	LA	-6.80095	-5.74926
S450	LA	-1.8882	-3.57708		S450	LA	-0.564405	-1.35205
S455	LA	15.0828	-11.9765		S455	LA	-1.77309	-3.56456
S456	LA	14.2596	-12.9855		S456	LA	-9.08848	-1.11504
S460	LA	-12.3287	-2.65942		S460	LA	-9.63398	-4.18379
S462	LA	-21.3534	-4.6385		S462	LA	-10.0094	-4.25658
S463	LA	20.4179	-4.89855		S463	LA	0.969176	-1.74107
S466	LA	-33.4997	10.6222		S466	LA	-1.10072	3.23474
S471	LA	-32.5445	5.89593		S471	LA	-8.13972	0.643801
S473	LA	-15.8725	-2.29993		S473	LA	-7.66988	3.88731
S474	LA	2.97729	-7.17377		S474	LA	-5.15675	0.523468
S478	LA	7.19014	-4.38914		S478	LA	1.79545	0.108575
S480	LA	-28.1828	4.1126		S480	LA	-5.94558	-0.768946

## Sheet: Fig. 1c
Results of FDR and fold changes between LA and HC. Fold change = LA/HC. FDR, Wilcoxon rank tests with the p value adjusted by false discovery rate.
Features	Fold change	log2(Fold change)	FDR	-log10(FDR)
100.07581_1.15_p	1.0073	0.0104934	0.69672	0.156942
100.07583_1.33_p	0.99075	-0.013407	0.51639	0.287022
100.11215_4.52_p	0.94095	-0.08781	0.60165	0.220656
101.02441_9.2_n	1.0986	0.135666	0.0007343	3.13413
101.02442_1.26_n	0.95983	-0.0591492	0.11306	0.946691
101.02442_3.69_n	1.3698	0.453965	0.00090134	3.04511
101.02444_3.74_n	1.3754	0.459851	0.00074709	3.12663
102.06625_2.38_p	0.90459	-0.144664	5.31e-05	4.27491
102.12779_3.09_p	0.84225	-0.24768	2.74e-07	6.56225
103.00375_4.1_n	1.1655	0.220949	0.012017	1.9202
103.04012_7.34_n	1.0051	0.00733905	0.35176	0.453754
103.04018_6.37_n	1.1438	0.193835	0.028069	1.55177
104.07069_9.69_p	0.92159	-0.117803	0.014904	1.8267
104.10707_5.25_p	0.99207	-0.0114862	0.94877	0.0228391
104.99241_9.37_p	0.98654	-0.0195505	0.63677	0.196017
106.05_12.11_p	0.9131	-0.131155	0.00016624	3.77926
106.08638_7.18_p	0.8655	-0.208394	0.0024817	2.60525
107.04996_0.81_n	0.85434	-0.227118	0.071474	1.14585
110.95808_1.39_n	1.3597	0.443288	0.10001	0.999957
111.08052_1.3_p	0.94564	-0.080637	0.0056276	2.24968
112.05177_4.38_n	1.0464	0.0654344	0.1618	0.791021
112.07585_1.31_p	0.80624	-0.310719	6.38e-11	10.1952
112.9857_1.04_n	1.2866	0.363564	0.0014107	2.85057
112.99947_6.33_n	0.97597	-0.0350913	0.54609	0.262736
113.02449_9.19_n	0.97467	-0.0370143	0.7047	0.151996
114.06629_4.07_p	0.90309	-0.147058	4.66e-05	4.33161
115.04012_2.74_n	1.1731	0.230326	1.71e-06	5.767
116.03534_9.13_n	1.1916	0.2529	0.00097446	3.01124
116.03542_10.02_n	1.0708	0.098689	0.0094537	2.0244
116.07073_9.67_p	0.88919	-0.169436	0.0015867	2.79951
116.07076_2.29_p	0.80268	-0.317103	0.12806	0.892587
116.07082_14.92_p	0.86463	-0.209845	5.03e-05	4.29843
116.10709_5.81_p	0.99381	-0.00895804	0.71092	0.148179
116.10714_3.12_p	0.78375	-0.351535	1.01e-10	9.99568
117.01947_6.36_n	0.9308	-0.103457	0.035166	1.45388
117.05583_5.46_n	1.1699	0.226385	0.0075327	2.12305
118.0612_11.03_p	0.88341	-0.178845	0.00038964	3.40934
118.06526_8.27_p	1.1106	0.151339	0.0046794	2.32981
118.0863_8.37_p	0.90673	-0.141255	0.00057927	3.23712
118.08638_9.72_p	0.91513	-0.127951	0.00012227	3.91268
119.01705_8.54_n	0.76099	-0.394051	4.14e-09	8.383
119.03503_9.19_n	1.0151	0.0216219	0.57054	0.243714
119.05022_0.78_n	0.66274	-0.593485	2.37e-05	4.62525
120.0657_11.34_p	0.88804	-0.171303	4.35e-05	4.36151
120.08071_6.17_p	1.1862	0.246347	0.00017827	3.74892
120.08088_8.29_p	1.0974	0.134089	0.012708	1.89592
123.00893_0.72_n	0.62934	-0.668088	1.12e-07	6.95078
123.04519_0.76_n	0.67353	-0.570186	0.004022	2.39556
123.0453_1.37_n	1.2168	0.283092	0.52841	0.277029
124.00748_9.4_n	1.0996	0.136979	0.0035548	2.44918
124.07563_1.56_p	0.93442	-0.0978569	0.0002692	3.56992
124.99149_1.25_n	0.86806	-0.204133	0.34327	0.464364
124.99153_5.86_n	1.0385	0.0545012	0.076696	1.11523
126.0221_9.71_p	0.92639	-0.110308	0.015765	1.80231
126.0915_1.53_p	0.88581	-0.174931	0.00055049	3.25925
127.05141_11.71_n	1.2436	0.314523	0.050683	1.29514
128.03542_9.71_n	1.2678	0.342327	3.59e-15	14.4449
128.10707_4.2_p	0.93268	-0.100546	0.0001872	3.72769
129.03082_1.33_n	0.80082	-0.32045	0.0015826	2.80063
129.05583_2.26_n	1.0937	0.129217	0.013263	1.87736
130.05003_12.01_p	0.88697	-0.173043	3.21e-06	5.49349
130.05003_7.07_p	0.82985	-0.269078	0.048723	1.31227
130.05107_8.31_n	1.1754	0.233152	9.58e-09	8.01863
130.05109_9.01_n	1.0696	0.0970714	0.12311	0.909707
130.0623_11.07_n	1.0771	0.107152	0.66541	0.176911
130.06636_3.49_n	1.0279	0.0396999	0.84106	0.075173
130.08638_8.33_p	0.91963	-0.120875	0.90528	0.0432171
130.08644_14.83_p	0.83587	-0.25865	9.43e-10	9.02549
130.15919_1.83_p	0.9096	-0.136696	0.080572	1.09382
131.03511_9.18_n	0.99622	-0.00546372	0.038705	1.41223
131.07146_5.02_n	0.8909	-0.166665	0.0057709	2.23876
131.11807_8.07_p	1.092	0.126973	0.0096066	2.01743
132.00331_9.35_p	0.92894	-0.106343	0.0037144	2.43011
132.06572_10.86_p	0.84927	-0.235705	0.024349	1.61352
132.07684_10.77_p	0.93865	-0.0913408	0.099052	1.00414
132.10204_8.78_p	0.89384	-0.161911	0.00031483	3.50192
132.1021_8.4_p	0.92324	-0.115222	0.0006806	3.16711
132.10211_3.96_p	1.2935	0.37128	0.0047002	2.32788
133.03194_9.29_p	0.91118	-0.134192	2.94e-06	5.53165
133.06093_12.47_p	0.92892	-0.106374	0.0091387	2.03912
133.0658_0.78_n	0.64897	-0.623776	1.48e-05	4.82974
133.09735_14.93_p	0.89059	-0.167167	0.00083011	3.08086
133.99187_1.85_n	0.86221	-0.213889	0.21051	0.676727
134.03523_9.34_p	0.92576	-0.11129	0.0011764	2.92944
134.06015_1.13_p	0.79644	-0.328362	0.001968	2.70597
134.06024_1.13_p	0.79639	-0.328453	0.0019542	2.70903
134.06134_6.29_n	0.4889	-1.03239	1.17e-08	7.93181
134.11766_5.81_p	0.93313	-0.09985	0.0081094	2.09101
135.03139_4.58_n	1.2653	0.339479	1.82e-09	8.73993
136.04831_10.76_p	0.86939	-0.201925	0.0018414	2.73485
136.07584_9.71_p	0.85948	-0.218464	1.02e-06	5.9914
137.04597_4.26_p	1.0918	0.126709	0.11125	0.9537
137.07114_6.81_p	0.69615	-0.52253	3.46e-10	9.46092
138.05508_8.94_p	0.67172	-0.574068	2.35e-06	5.62893
138.09154_1.31_p	0.8774	-0.188693	4.85e-06	5.31426
138.09155_1.3_p	0.87738	-0.188726	4.8e-06	5.31876
139.02629_9.32_n	1.0826	0.1145	0.040123	1.39661
139.05035_3.86_p	0.89024	-0.167734	0.011489	1.93972
139.9846_6.25_n	1.6735	0.742869	3.12e-19	18.5058
140.06825_8.43_p	0.94274	-0.0850682	0.12344	0.908544
140.06831_9.29_p	1.0671	0.0936954	0.67948	0.167823
140.06831_9.46_p	0.97059	-0.0430661	0.23905	0.621511
140.06831_9.68_p	0.96057	-0.0580373	0.046837	1.32941
141.06598_10.45_p	0.81693	-0.291716	0.018486	1.73316
141.09225_1.67_n	0.75941	-0.397049	0.0023759	2.62417
141.10245_1.33_p	0.91186	-0.133116	0.52555	0.279386
142.06633_5.9_n	0.71369	-0.486631	0.1114	0.953115
142.08644_7.56_p	1.1489	0.200253	0.62621	0.20328
143.03506_9.17_n	0.9557	-0.0653703	0.62506	0.204078
143.07146_4.63_n	0.71694	-0.480076	0.14656	0.833985
144.04564_0.96_n	1.1282	0.174023	0.00015164	3.81919
144.08101_8.27_p	1.0218	0.0311128	0.78713	0.103954
144.10201_8.2_p	0.74032	-0.433779	0.11722	0.930998
144.10205_8.18_p	0.74032	-0.433779	0.11722	0.930998
144.1021_10.46_p	0.72271	-0.468511	0.00012431	3.90549
144.10217_9.92_p	0.90441	-0.144951	0.009433	2.02535
144.10219_10.6_p	0.72237	-0.46919	9.86e-05	4.00612
144.99197_1.29_n	0.99891	-0.0015734	0.58099	0.235831
145.13374_7.43_p	0.86569	-0.208078	0.43341	0.363101
146.06024_8.26_p	0.96413	-0.0527004	0.11125	0.9537
146.08141_9.71_p	0.50087	-0.997492	2.44e-08	7.61261
146.08244_11.14_n	1.0504	0.0709388	0.13628	0.865568
146.11772_7.08_p	0.7225	-0.468931	0.026143	1.58264
146.11777_9.77_p	0.95944	-0.0597355	0.023326	1.63216
147.03008_1.26_n	1.0224	0.0319597	0.51012	0.292328
147.0766_12.01_p	0.89353	-0.162412	7.69e-06	5.11407
147.11296_14.83_p	0.82965	-0.269425	6.9e-10	9.16115
148.06065_12.98_p	0.9131	-0.131155	0.089313	1.04909
148.09698_8.8_p	0.80631	-0.310593	0.057742	1.23851
150.05856_9.29_p	0.94524	-0.0812474	0.00035994	3.44377
150.05858_2.32_p	0.76449	-0.38743	5.39e-12	11.2684
151.02629_6.22_n	1.2798	0.355918	3.08e-07	6.51145
151.05139_1.86_n	0.82413	-0.279056	0.00066708	3.17582
151.06178_9.35_p	0.91985	-0.120529	0.0001394	3.85574
151.09671_1.43_p	1.461	0.546956	0.0029416	2.53142
153.01944_0.85_n	0.73043	-0.453182	0.0001398	3.85449
153.0576_9.36_p	0.94244	-0.0855273	0.0065609	2.18304
153.06612_1.8_p	0.66788	-0.582339	9.43e-10	9.02549
154.05881_10.76_p	0.87793	-0.187822	0.0032843	2.48356
154.12285_1.22_p	0.79317	-0.334298	1.27e-15	14.8962
155.06166_0.93_n	1.2479	0.319502	3.47e-08	7.45967
155.09288_4.06_p	0.91581	-0.12688	0.00019339	3.71357
156.04222_7.86_p	0.88292	-0.179645	0.0089069	2.05027
156.99094_8.6_n	1.0603	0.0844725	0.0033723	2.47207
157.08707_1.4_n	0.80299	-0.316546	1.37e-05	4.86328
157.09743_9.7_p	0.89016	-0.167863	0.00065557	3.18338
158.06123_0.89_n	1.0806	0.111833	0.0088525	2.05293
158.0674_9.28_p	0.85377	-0.228081	5.83e-05	4.23433
158.11774_7.77_p	0.69297	-0.529135	0.0011623	2.93468
158.15413_4.81_p	1.2815	0.357833	0.0064261	2.19205
159.07661_12.67_p	0.85898	-0.219304	1.69e-05	4.77211
159.09192_8.27_p	0.99407	-0.00858065	0.35853	0.445474
159.10281_3.54_n	1.031	0.0440443	0.037519	1.42575
160.03462_9.73_p	0.86464	-0.209829	0.0013805	2.85996
160.06169_8.78_n	1.0826	0.1145	0.02358	1.62746
160.07588_5.98_p	0.82237	-0.28214	0.00081779	3.08736
160.13338_5.72_p	0.76191	-0.392308	2.35e-06	5.62893
160.13344_9.24_p	0.75838	-0.399007	2.56e-08	7.59176
161.04568_9.19_n	1.0509	0.0716254	0.080454	1.09445
161.04572_6.34_n	0.8287	-0.271078	1.21e-06	5.91721
161.12866_14.43_p	0.91241	-0.132246	0.091997	1.03623
162.0199_1.21_n	0.97863	-0.0311646	0.2021	0.694434
162.05026_9.73_p	0.90703	-0.140778	0.00040216	3.3956
162.11259_10.22_p	0.88984	-0.168382	2.15e-06	5.66756
163.06137_5.63_n	1.23	0.298658	0.00040216	3.3956
163.12315_4.45_p	0.82591	-0.275944	0.009433	2.02535
164.03558_3.36_n	2.3976	1.26159	1.58e-17	16.8013
165.09218_1.26_n	0.83926	-0.25281	0.091609	1.03806
166.07254_4.92_p	0.85885	-0.219522	1.62e-07	6.79048
166.08641_8.29_p	1.0951	0.131063	0.012093	1.91747
166.08647_8.27_p	1.0951	0.131063	0.012022	1.92002
166.08647_9.77_p	0.63881	-0.646541	8.52e-10	9.06956
167.03506_1.38_n	1.3011	0.379732	0.30018	0.522618
167.03508_1.3_n	1.3025	0.381283	0.28255	0.548905
167.0351_1.37_n	1.3012	0.379843	0.29994	0.522966
167.10789_1.3_n	0.7628	-0.390623	0.00055749	3.25376
168.09975_9.74_p	0.79039	-0.339363	2.04e-08	7.69037
169.05849_12_p	0.77791	-0.362325	9.44e-06	5.02503
169.12358_1.29_n	0.77357	-0.370396	1.59e-05	4.7986
169.98595_9.71_p	0.89498	-0.160073	0.00061632	3.21019
170.11775_1.06_p	1.3408	0.423094	6.34e-11	10.1979
170.11777_1.35_p	0.6592	-0.601212	1.4e-05	4.85387
170.11781_0.99_p	1.3516	0.434668	3.13e-11	10.5045
171.0081_4.57_n	1.5239	0.607768	3.55e-11	10.4498
171.07654_12.02_p	0.87512	-0.192447	4.36e-07	6.36051
172.08823_1.3_n	0.99304	-0.0100763	0.54609	0.262736
172.13335_9.7_p	0.53924	-0.891001	9.49e-07	6.02273
172.13336_1.22_p	0.79262	-0.335299	4.46e-16	15.3507
172.99146_0.82_n	1.1166	0.159112	0.68936	0.161554
173.12874_8.45_p	0.93432	-0.0980113	0.013256	1.87759
174.00211_9.52_n	1.3927	0.477885	9.58e-09	8.01863
174.05617_3.5_n	0.98052	-0.028381	0.28027	0.552423
174.11269_9.71_p	0.4719	-1.08345	1.71e-08	7.767
174.12386_8.09_p	0.92527	-0.112054	0.29844	0.525143
175.108_11.42_p	0.81462	-0.295801	0.00056764	3.24593
175.10802_10.92_p	2.961	1.56608	1.25e-24	23.9031
175.11914_14.65_p	0.95517	-0.0661706	0.089058	1.05033
176.03883_6.42_n	1.0592	0.082975	0.21737	0.6628
176.09297_8.18_n	1.0385	0.0545012	0.81514	0.0887678
176.10324_12.67_p	0.82823	-0.271897	3.53e-08	7.45223
176.12836_9.72_p	0.81149	-0.301355	1.86e-06	5.73049
177.01953_4.02_n	1.0038	0.00547185	0.90531	0.0432027
177.0406_2.41_n	1.2278	0.296076	3.71e-05	4.43063
177.06607_1.95_p	0.54921	-0.86457	7.66e-15	14.1158
177.0873_12.87_p	0.77335	-0.370807	6.91e-12	11.1605
177.10242_5.99_p	0.81067	-0.302813	0.0002997	3.52331
178.05116_6.29_n	0.51793	-0.949171	9.6e-09	8.01773
178.08984_1.46_p	0.61337	-0.70517	1.77e-06	5.75203
179.00491_8.53_p	0.39329	-1.34633	0.00017355	3.76058
179.0562_8.69_n	1.0472	0.066537	0.55904	0.252557
179.05623_1.95_n	1.0897	0.123931	0.00026081	3.58368
179.05627_9.17_n	1.0897	0.123931	0.00024096	3.61806
179.05629_12.2_n	1.1332	0.180403	0.001084	2.96497
179.05638_7.54_n	1.3438	0.426318	7.55e-07	6.12205
179.05847_6.23_n	0.51793	-0.949171	9.6e-09	8.01773
180.04935_9.29_p	0.77787	-0.362399	3.61e-06	5.44249
180.04941_8.82_p	0.73767	-0.438953	1.6e-10	9.79588
180.13852_1.56_p	0.84074	-0.250268	8.89e-18	17.0511
181.07195_4.44_n	1.0724	0.100843	0.0086273	2.06413
182.08142_9.71_p	0.89656	-0.157528	0.00018568	3.73123
182.08147_9.71_p	0.89654	-0.15756	0.00018412	3.7349
182.93025_6.45_n	1.0846	0.117163	0.013621	1.86579
183.00479_0.86_n	1.2744	0.349818	2.46e-08	7.60906
183.01137_0.94_n	0.71195	-0.490152	3.91e-08	7.40782
183.0161_8.87_n	1.0083	0.0119249	0.96416	0.0158509
183.02998_3.02_n	1.3739	0.458277	0.083768	1.07692
183.10283_1.29_n	0.53482	-0.902875	3.41e-08	7.46725
183.11311_2.07_p	0.89512	-0.159847	0.013263	1.87736
183.13919_1.27_n	0.80199	-0.318344	8.68e-06	5.06148
184.06407_3.81_p	0.87205	-0.197517	9.65e-07	6.01547
184.09467_9.83_p	0.47795	-1.06507	4.96e-09	8.30452
184.09468_10.21_p	0.88123	-0.182409	1.62e-05	4.79048
184.13341_9.27_p	0.76726	-0.382213	0.00039177	3.40697
185.05684_10.31_n	1.9191	0.94043	7.01e-10	9.15428
185.12865_1.53_p	0.90266	-0.147745	0.050693	1.29505
185.12869_1.66_p	0.90267	-0.147729	0.050693	1.29505
186.05615_5.9_n	0.75857	-0.398646	0.089313	1.04909
186.11266_8.63_p	0.66682	-0.584631	1.92e-09	8.7167
186.14909_1.13_p	0.80641	-0.310415	9.94e-07	6.00261
187.00723_0.81_n	0.87373	-0.194741	0.083768	1.07692
188.03552_6.25_n	1.0657	0.0918014	0.98128	0.00820705
188.0708_5.61_p	0.66444	-0.589789	0.002089	2.68006
188.07089_8.27_p	0.94121	-0.0874114	0.0017991	2.74494
188.1284_9.59_p	0.54407	-0.878136	2.85e-10	9.54516
188.17599_13.34_p	0.89134	-0.165952	0.0055229	2.25783
188.98654_0.77_n	0.6118	-0.708868	2.77e-08	7.55752
189.13477_14.44_p	0.73917	-0.436022	1.18e-07	6.92812
189.15997_14.62_p	0.81028	-0.303508	0.00027277	3.5642
192.12318_10.65_p	0.70845	-0.497262	7.76e-05	4.11014
192.15971_3.72_p	0.96692	-0.0485316	0.40741	0.389968
193.12354_1.28_n	0.76083	-0.394354	0.0070299	2.15305
195.02579_9.33_p	0.88087	-0.182999	0.00050924	3.29308
195.13919_1.3_n	0.76824	-0.380371	8.82e-08	7.05453
196.09471_9.7_p	0.38766	-1.36714	2.44e-08	7.61261
196.13348_2.24_p	1.1098	0.1503	0.034352	1.46405
196.13351_1.25_p	0.77537	-0.367043	3.43e-14	13.4647
196.13354_1.2_p	0.77815	-0.36188	7.52e-14	13.1238
196.13354_1.31_p	0.77815	-0.36188	7.52e-14	13.1238
197.02052_0.8_n	1.2042	0.268075	0.0071887	2.14335
197.12877_1.76_p	1.008	0.0114956	0.074698	1.12669
197.12883_1.68_p	0.8476	-0.238545	0.0018367	2.73596
197.15489_1.29_n	0.75302	-0.40924	3.32e-05	4.47886
198.01768_1.74_n	1.043	0.0607392	0.091609	1.03806
198.08519_12.66_p	0.82157	-0.283545	0.00019284	3.7148
198.95445_6.23_n	1.0598	0.083792	0.046757	1.33015
199.00723_0.78_n	0.70345	-0.50748	1.61e-05	4.79317
199.03815_5.63_n	1.227	0.295135	0.00027639	3.55848
199.99092_9.37_p	0.9235	-0.114816	0.0011906	2.92423
201.00313_0.8_n	0.73795	-0.438405	0.00093499	3.02919
201.0132_10.03_n	1.0855	0.11836	0.0013876	2.85774
201.02292_0.79_n	0.31541	-1.6647	7.12e-11	10.1475
201.06126_9.73_p	0.89609	-0.158284	0.014062	1.85195
202.96596_0.72_n	0.59104	-0.758672	1.46e-10	9.83565
203.00227_0.76_n	0.6493	-0.623043	9.02e-05	4.04479
203.05293_9.71_p	0.92701	-0.109343	0.0068468	2.16451
203.1393_9.8_p	0.82657	-0.274791	6.35e-06	5.19723
204.12326_9.08_p	0.85716	-0.222364	8.06e-06	5.09366
205.09743_8.27_p	0.94624	-0.0797219	0.0030876	2.51038
206.06717_5.63_n	1.2178	0.284277	0.00040216	3.3956
207.01227_1.2_n	0.64379	-0.635338	1.2e-06	5.92082
207.11301_8.29_p	1.0661	0.0923428	0.39588	0.402436
208.98511_9.4_n	1.0901	0.12446	0.0016511	2.78223
209.05936_0.93_p	1.2787	0.354678	0.69264	0.159492
209.06691_4.11_n	1.6962	0.762306	2.3e-06	5.63827
209.09244_8.43_p	0.96923	-0.045089	0.17413	0.759126
209.1185_1.29_n	0.74167	-0.431151	0.00041362	3.3834
209.12871_1.56_p	0.8528	-0.229721	1.65e-10	9.78252
209.13867_1.3_p	1.2328	0.301939	0.00055049	3.25925
209.94916_1.44_n	1.1565	0.209765	0.010069	1.99701
210.11281_0.99_p	2.316	1.21164	2.6e-15	14.585
210.99471_0.68_n	0.87265	-0.196525	0.022475	1.6483
211.03622_0.77_n	1.3439	0.426426	0.00057485	3.24045
211.07265_1.84_n	0.79291	-0.334771	8.37e-05	4.07727
211.14435_1.38_p	0.82938	-0.269895	3.09e-13	12.51
211.14436_1.48_p	0.82935	-0.269947	3.09e-13	12.51
211.14444_1.34_p	0.82933	-0.269982	3.09e-13	12.51
211.1445_1.38_p	0.82952	-0.269651	3.15e-13	12.5017
212.0025_0.99_n	0.90822	-0.138886	0.0232	1.63451
212.16481_1.3_p	0.85802	-0.220917	4.34e-12	11.3625
212.16493_1.2_p	0.85752	-0.221758	3.37e-12	11.4724
213.02298_0.78_n	0.76055	-0.394885	0.00010481	3.9796
214.02069_2.36_n	0.95844	-0.06124	0.31257	0.505053
214.02786_6.29_n	0.46272	-1.11179	1.09e-08	7.96257
215.03302_9.18_n	0.98302	-0.0247073	0.95593	0.0195739
215.07347_6.36_n	1.3454	0.428035	0.10267	0.988556
216.03618_9.18_n	0.92176	-0.117537	0.13611	0.86611
216.07811_1.3_n	1.1125	0.153805	0.0045501	2.34198
216.09969_9.71_p	0.91381	-0.130034	0.00010744	3.96883
217.01767_0.86_n	0.64069	-0.642302	0.0015713	2.80374
217.03_9.18_n	1.1248	0.169668	0.037453	1.42651
217.12981_11.27_p	0.9261	-0.11076	0.12855	0.890928
217.15504_10.85_p	0.83537	-0.259513	0.34233	0.465555
218.13898_7.89_p	0.81935	-0.287448	3.99e-07	6.39903
218.99704_1.28_n	0.49259	-1.02154	3.11e-06	5.50724
219.04849_8.94_n	0.93172	-0.102032	0.051095	1.29162
220.11818_4.13_p	0.78829	-0.343202	1.93e-06	5.71444
220.1192_11.14_n	1.039	0.0551957	0.27269	0.564331
221.07602_9.28_p	0.72589	-0.462177	2.65e-11	10.5768
222.06212_9.18_n	1.028	0.0398403	0.76066	0.118809
223.02022_9.59_n	1.0833	0.115433	4.67e-05	4.33068
223.07494_0.91_p	0.76514	-0.386204	0.080808	1.09255
223.07501_0.92_p	0.76514	-0.386204	0.080808	1.09255
223.08246_5.63_n	1.2215	0.288654	0.00056331	3.24925
223.13419_1.28_n	0.75149	-0.412174	0.0038362	2.4161
223.14441_1.32_p	0.876	-0.190997	3.41e-06	5.46725
223.15434_1.18_p	1.2043	0.268195	0.0035548	2.44918
223.1705_1.16_n	0.74425	-0.426141	0.0001588	3.79915
225.16003_1.36_p	1.0439	0.0619835	0.13965	0.854959
226.03935_1.25_n	0.76054	-0.394904	0.008341	2.07878
226.04518_9.7_p	0.84622	-0.240895	2.07e-07	6.68403
226.05701_5.64_n	1.2291	0.297602	0.00018069	3.74307
226.08238_5.12_p	0.80408	-0.314589	0.0502	1.2993
226.95166_9.35_p	0.91615	-0.126344	5.88e-05	4.23062
227.12535_4.06_p	0.91217	-0.132625	0.00084445	3.07343
227.99744_1.26_n	0.78764	-0.344392	0.0015949	2.79727
227.99744_1.3_n	0.78764	-0.344392	0.0015949	2.79727
227.99756_0.87_n	1.7989	0.847115	0.12789	0.893163
229.01762_0.84_n	0.71807	-0.477804	3.09e-06	5.51004
229.0177_0.73_n	0.71739	-0.47917	2.93e-06	5.53313
229.05409_0.76_n	0.72116	-0.471609	0.22032	0.656946
229.15495_10.47_p	0.92751	-0.108565	0.00028446	3.54598
229.15495_9.09_p	1.0768	0.10675	0.31307	0.504359
230.09604_10.14_p	0.79485	-0.331245	0.00091243	3.0398
230.14027_1.36_p	0.82376	-0.279704	9.96e-08	7.00174
230.17529_1.3_p	0.86127	-0.215463	4.97e-12	11.3036
230.17532_1.2_p	0.8807	-0.183277	4.31e-05	4.36552
231.09375_1.02_p	0.72623	-0.461502	5.3e-05	4.27572
235.16541_8.36_p	0.90039	-0.151378	0.012211	1.91325
237.06187_2.39_n	0.991	-0.013043	0.98528	0.00644033
237.14981_1.27_n	0.67654	-0.563753	8.07e-07	6.09313
237.16986_1.02_p	1.2356	0.305212	6.06e-06	5.21753
237.16992_1.08_p	1.2349	0.304394	6.45e-06	5.19044
238.09352_9.17_n	1.0802	0.111298	0.0027653	2.55826
239.07751_12.21_n	1.1284	0.174279	0.00051575	3.28756
239.07758_8.69_n	1.1107	0.151469	0.57803	0.23805
239.0927_6.54_n	0.91758	-0.124094	0.15843	0.800163
239.13924_1.07_p	1.5584	0.640066	5.08e-10	9.29414
239.17566_1.32_p	0.81837	-0.289175	2.57e-12	11.5901
240.10219_6.13_p	0.62942	-0.667905	2.77e-08	7.55752
240.96729_9.36_p	0.90814	-0.139013	9.64e-05	4.01592
241.155_1.17_p	0.83197	-0.265397	5.14e-11	10.289
241.97688_1.05_n	0.66061	-0.598129	2.9e-05	4.5376
242.13907_0.94_p	1.3238	0.404685	6.42e-05	4.19246
243.03331_0.81_n	0.73197	-0.450144	7.65e-05	4.11634
243.0551_9.19_n	1.2101	0.275126	5.68e-06	5.24565
243.06236_4.37_n	0.92007	-0.120184	0.015382	1.81299
243.06244_7.34_n	1.0873	0.12075	0.0095856	2.01838
243.18182_1.53_p	0.85295	-0.229467	0.01035	1.98506
244.07945_9.7_p	0.93421	-0.0981812	0.023535	1.62829
244.15456_6.75_p	0.81537	-0.294473	0.00015622	3.80626
244.90837_0.7_n	0.82215	-0.282526	0.021762	1.6623
245.04904_0.88_n	0.61622	-0.698483	0.00043746	3.35906
245.06717_1.33_n	1.193	0.254594	0.31168	0.506291
245.06734_1.86_n	1.3247	0.405666	0.036835	1.43374
245.07802_4.44_n	1.0907	0.125254	0.0013266	2.87726
245.21146_1.02_p	0.58387	-0.776281	4.03e-09	8.39469
246.12393_8.27_p	0.89334	-0.162719	0.015914	1.79822
246.17021_6.32_p	0.87833	-0.187165	0.050599	1.29586
247.14427_5.62_p	0.6805	-0.555333	0.0020506	2.68812
247.17052_1.18_n	0.92962	-0.105287	3.62e-06	5.44129
248.14944_9.71_p	0.78444	-0.350265	0.00021629	3.66496
249.18622_1.16_n	0.99704	-0.00427671	0.41686	0.38001
249.18622_1.28_n	0.99704	-0.00427671	0.41686	0.38001
250.10492_4.24_p	0.98063	-0.0282192	0.30068	0.521895
250.90213_0.76_n	2.0244	1.01749	5.98e-19	18.2233
253.16481_1.31_p	1.2522	0.324465	0.00012396	3.90672
253.21745_1.1_n	0.98552	-0.0210429	0.50134	0.299868
254.96815_8.6_n	1.0517	0.0727232	0.0309	1.51004
254.98187_1.61_n	0.98257	-0.0253679	0.49575	0.304737
255.07242_9.1_n	0.98561	-0.0209112	0.60395	0.218999
255.13423_1.35_p	1.3325	0.414136	0.00097703	3.01009
255.23224_0.94_p	0.44249	-1.17628	1.66e-14	13.7799
256.96683_2.57_n	0.9471	-0.0784113	0.33911	0.469659
256.9877_0.68_n	0.83916	-0.252982	0.014493	1.83884
257.07825_3.61_n	1.1547	0.207518	4.38e-09	8.35853
257.11337_2.26_p	2.5885	1.37212	6.43e-23	22.1918
258.11038_12.39_p	1.0652	0.0911243	0.14143	0.849458
260.18594_5.77_p	0.6934	-0.52824	2.95e-07	6.53018
262.16516_9.21_p	0.93495	-0.0970389	0.013441	1.87157
263.02328_1.8_n	1.0728	0.101381	0.27293	0.563949
263.10385_7.42_n	0.99822	-0.00257029	0.67138	0.173032
263.14658_10.78_p	0.84377	-0.245078	0.03273	1.48505
263.17578_1.96_p	1.5938	0.672471	1.23e-20	19.9101
265.11838_7.07_p	0.80071	-0.320648	0.026473	1.5772
265.11844_7.07_p	0.80071	-0.320648	0.026473	1.5772
265.19125_1.73_p	0.86586	-0.207794	3.62e-13	12.4413
265.19128_1.38_p	5.2963	2.40498	0.043163	1.36489
267.07379_6.49_n	0.46646	-1.10017	5.51e-11	10.2588
267.10873_3.64_n	0.54818	-0.867278	6.26e-05	4.20343
267.17065_1.35_p	1.0524	0.0736832	0.04146	1.38237
267.18051_1.24_p	1.2774	0.35321	4.54e-05	4.34294
269.08841_6.53_p	0.40976	-1.28715	4.34e-12	11.3625
269.19751_1.48_p	0.80294	-0.316636	1.85e-12	11.7328
271.12921_1.8_p	1.901	0.926759	6.04e-09	8.21896
271.20181_1.37_p	1.199	0.261832	8.09e-08	7.09205
271.22821_1.3_n	0.99723	-0.00400181	0.86475	0.0631094
271.97772_2.6_n	0.94902	-0.0754896	0.25987	0.585244
274.27417_2.36_p	0.71814	-0.477663	4.79e-09	8.31966
274.27438_1.87_p	0.6097	-0.713829	4.64e-13	12.3335
277.15509_1.36_p	1.3242	0.405121	8.14e-12	11.0894
277.15604_5.38_n	1.4573	0.543298	8.97e-11	10.0472
277.18103_1.22_n	1.345	0.427606	1.31e-19	18.8827
277.21741_1.1_n	1.0719	0.10017	0.28969	0.538066
279.03906_4.37_n	0.93293	-0.100159	0.028511	1.54499
279.09372_0.96_p	0.75667	-0.402264	0.00049151	3.30847
279.17056_6.21_p	1.266	0.340277	1.09e-05	4.96257
279.17065_1.32_p	1.3165	0.396708	6.68e-08	7.17522
279.17072_1.23_p	1.3164	0.396598	6.68e-08	7.17522
279.19687_1.29_n	0.85914	-0.219035	0.26262	0.580672
279.20703_1.36_p	1.0111	0.0159257	0.89389	0.0487159
279.23212_0.94_p	0.70316	-0.508075	2.9e-09	8.5376
279.2323_0.92_p	0.70195	-0.51056	2.52e-09	8.5986
279.23315_1.08_n	1.0182	0.026021	0.90637	0.0426945
280.1546_6.34_p	0.90415	-0.145366	0.058545	1.23251
281.05487_4.42_n	1.1032	0.141694	0.0042798	2.36858
281.18616_1.2_p	1.1903	0.251325	1.06e-10	9.97469
281.18622_1.3_p	1.191	0.252173	9.53e-11	10.0209
281.18634_1.96_p	1.3919	0.477056	1.77e-14	13.752
281.18634_2.07_p	1.3919	0.477056	1.77e-14	13.752
281.19608_1.05_p	1.238	0.308011	0.00046258	3.33481
281.19614_1.14_p	1.2259	0.293841	0.00094896	3.02275
281.19748_1.38_p	0.85478	-0.226375	0.0050493	2.29677
281.24777_0.94_p	0.73165	-0.450774	4.8e-06	5.31876
281.24881_1.06_n	0.93552	-0.0961596	0.31307	0.504359
282.12009_9.13_p	0.89756	-0.15592	0.00025538	3.59281
283.13754_1.01_n	0.53597	-0.899776	2.01e-15	14.6968
283.17548_1.46_p	0.80375	-0.315181	0.0010454	2.98072
283.20172_1.57_p	0.88805	-0.171287	2.17e-10	9.66354
283.20175_1.73_p	0.96029	-0.0584579	0.0021958	2.65841
283.21326_1.36_p	1.0048	0.00690837	0.78928	0.102769
284.20523_1.38_p	0.87511	-0.192464	3.32e-10	9.47886
286.20154_5.42_p	0.69042	-0.534454	3.22e-05	4.49214
286.97821_9.4_n	1.0905	0.12499	0.24677	0.607708
288.2171_5.01_p	0.61915	-0.691639	3.97e-10	9.40121
290.96927_8.25_n	1.0334	0.0473988	0.26238	0.581069
291.0701_6.51_p	0.36487	-1.45455	4.84e-13	12.3152
291.08438_7.77_p	0.87599	-0.191014	0.065177	1.18591
293.0882_2.74_n	1.1578	0.211386	0.00094896	3.02275
293.14999_1.01_p	1.4615	0.54745	0.0010682	2.97135
295.16565_1_p	1.3077	0.387032	2.19e-09	8.65956
295.16568_1.36_p	1.2135	0.279174	3.75e-09	8.42597
295.20197_1.51_p	1.4023	0.487795	8.29e-12	11.0814
295.20206_1.76_p	1.3808	0.465504	5.89e-14	13.2299
295.21176_1_p	1.224	0.291604	9.64e-05	4.01592
295.21191_1.07_p	1.225	0.292782	9.59e-05	4.01818
296.09882_9.14_n	1.2268	0.2949	0.00031898	3.49624
297.15317_0.98_n	0.69767	-0.519383	7.68e-09	8.11464
297.18118_1.22_p	1.3621	0.445833	9.25e-09	8.03386
297.19113_1.32_p	1.3845	0.469365	1.14e-07	6.9431
297.21759_1.36_p	0.96997	-0.043988	0.076359	1.11714
297.22903_1.31_p	0.80034	-0.321315	5.67e-10	9.24642
298.22107_1.5_p	0.96776	-0.0472788	0.067659	1.16967
298.22269_1.05_p	1.1197	0.163112	0.10408	0.982633
299.13876_0.89_p	0.98009	-0.0290139	0.42174	0.374955
299.25845_0.93_p	0.73401	-0.446128	1.97e-06	5.70553
303.05054_6.5_n	0.4319	-1.21123	2.06e-11	10.6861
303.08377_4.37_n	0.89462	-0.160653	0.0010328	2.98598
303.23318_1.06_n	1.0482	0.067914	0.41225	0.384839
304.2121_6.79_p	0.71941	-0.475114	5.67e-10	9.24642
305.02328_9.6_n	1.0715	0.0996319	0.00010082	3.99645
305.0994_4.44_n	1.0847	0.117296	0.011011	1.95817
305.18369_1.55_p	0.89195	-0.164965	3.18e-07	6.49757
305.19751_5.63_p	0.60669	-0.720969	0.0011001	2.95857
305.24869_1.05_n	1.0631	0.0882773	0.22126	0.655097
306.02689_9.66_n	1.0786	0.10916	4.27e-05	4.36957
306.05823_4.37_n	0.93761	-0.0929401	0.031385	1.50328
307.1037_2.27_n	1.2399	0.310224	9.59e-05	4.01818
307.15552_1.3_n	1.026	0.0370307	0.61807	0.208962
307.202_1.77_p	0.94209	-0.0860632	0.01642	1.78463
307.20203_1.32_p	0.80413	-0.314499	1.27e-10	9.8962
307.26468_1.06_n	0.99621	-0.0054782	0.94877	0.0228391
308.07394_4.43_n	1.1085	0.148609	0.00078845	3.10323
308.09885_2.74_n	1.0849	0.117562	0.15745	0.802857
308.95486_9.36_p	0.92786	-0.108021	0.0010812	2.96609
309.15329_1.06_n	0.55049	-0.861212	4.99e-12	11.3019
309.18127_0.97_p	1.4319	0.517931	2.42e-09	8.61618
310.17636_7.07_p	0.7266	-0.460767	0.011602	1.93547
310.20151_5.03_p	0.71992	-0.474091	1.85e-05	4.73283
311.14041_4.98_n	1.3205	0.401084	1.29e-08	7.88941
311.16895_0.89_n	0.69416	-0.52666	1.93e-09	8.71444
311.1969_1.15_p	1.698	0.763836	8.41e-12	11.0752
311.2067_1.28_p	1.3013	0.379954	1.59e-05	4.7986
312.21729_4.8_p	0.58825	-0.765499	1.07e-13	12.9706
312.23837_1_p	1.0977	0.134484	0.031118	1.50699
313.15488_6.17_p	1.1585	0.212258	0.00067546	3.1704
314.18124_7.36_p	1.0437	0.0617071	0.41225	0.384839
314.18134_7.36_p	1.0438	0.0618453	0.41225	0.384839
314.21771_1.32_p	1.2404	0.310805	5.3e-05	4.27572
314.99631_1.35_n	1.1859	0.245982	0.25522	0.593085
315.19589_0.95_p	0.53904	-0.891536	1.6e-10	9.79588
316.2486_4.48_p	0.62358	-0.681353	2.03e-09	8.6925
317.26907_0.94_p	0.68208	-0.551987	4.4e-07	6.35655
319.16565_6.58_p	0.95256	-0.0701181	0.10711	0.97017
321.15826_1.57_p	0.85235	-0.230482	2.79e-11	10.5544
321.1788_1.96_p	1.3379	0.41997	2.51e-14	13.6003
322.21262_2.87_p	0.76028	-0.395397	5.27e-12	11.2782
323.16876_1.01_n	0.70071	-0.513111	2.19e-08	7.65956
323.17166_7.07_p	0.72947	-0.455079	0.023966	1.6204
324.23837_0.95_p	1.1018	0.139862	0.028313	1.54801
325.18472_0.93_n	0.7241	-0.465739	5.34e-09	8.27246
325.2128_1.34_p	1.0885	0.122341	0.011652	1.9336
325.22241_1.19_p	1.2817	0.358059	4.28e-05	4.36856
326.24405_6.51_p	2.1078	1.07574	7.66e-15	14.1158
326.24426_1.2_p	1.1567	0.210015	0.0031845	2.49696
326.24442_5.98_p	2.079	1.05589	2.48e-17	16.6055
326.254_0.96_p	1.1225	0.166715	1.36e-07	6.86646
327.23312_1.08_n	0.86875	-0.202987	0.00093254	3.03033
328.23334_1.29_p	1.2422	0.312897	9.83e-05	4.00745
328.25949_1.72_p	0.9772	-0.0332742	0.55522	0.255535
329.23257_1.01_p	0.66916	-0.579577	4.74e-05	4.32422
329.24881_1.05_n	0.9549	-0.0665784	0.21367	0.670256
330.06952_6.52_n	0.3721	-1.42624	3.69e-11	10.433
331.00092_9.33_p	0.90086	-0.150625	0.0063967	2.19404
331.2644_1.03_n	1.1892	0.249991	0.040585	1.39163
332.24347_6.16_p	0.68126	-0.553723	5.1e-12	11.2924
334.1763_1.46_p	1.1979	0.260507	0.056336	1.24921
335.15814_1.36_p	1.36	0.443607	8.97e-08	7.04721
336.19202_1.4_p	1.2358	0.305445	3.55e-05	4.44977
336.22873_2.14_p	1.1223	0.166458	0.00082393	3.08411
337.18442_0.96_n	0.76489	-0.386676	5.66e-06	5.24718
339.19189_1.18_p	1.7643	0.819096	3.34e-14	13.4763
339.20004_0.86_n	0.78439	-0.350357	6.93e-07	6.15927
339.20004_0.91_n	0.78472	-0.34975	7.08e-07	6.14997
339.20032_0.8_n	0.78445	-0.350247	7.06e-07	6.1512
339.22858_1.2_p	1.5919	0.67075	2.08e-16	15.6819
339.22858_1.26_p	1.5919	0.67075	2.08e-16	15.6819
339.23932_1.2_p	0.92837	-0.107228	0.0015277	2.81596
339.23947_1.3_p	0.9282	-0.107492	0.0015098	2.82108
339.23956_1.1_p	0.93385	-0.0987373	0.0036807	2.43407
339.23956_1.2_p	0.93385	-0.0987373	0.0036807	2.43407
340.23361_1.07_p	1.3115	0.391218	8.59e-10	9.06601
341.2438_1.56_p	1.0275	0.0391384	0.53127	0.274685
341.25516_1.56_p	0.91136	-0.133907	5.3e-05	4.27572
341.25519_1.72_p	0.91136	-0.133907	5.3e-05	4.27572
342.24905_1.19_p	1.2801	0.356257	3.34e-05	4.47625
342.24918_1.08_p	1.2789	0.354903	3.94e-05	4.4045
342.25854_1.38_p	0.83336	-0.262988	1.09e-08	7.96257
342.26431_4.17_p	0.82635	-0.275175	0.00028823	3.54026
344.25467_1.96_p	1.2361	0.305795	1.14e-06	5.9431
347.11725_4.99_n	1.4165	0.502331	6.27e-08	7.20273
350.17148_1.13_p	1.3736	0.457962	0.010533	1.97745
350.20782_1.36_p	1.829	0.871055	3.7e-10	9.4318
350.24399_1.81_p	0.84549	-0.24214	3.61e-10	9.44249
352.16586_6.38_p	0.96357	-0.0535386	0.56196	0.250295
352.94507_8.6_n	1.0442	0.0623981	0.040123	1.39661
353.21576_0.9_n	0.70672	-0.500789	2.64e-07	6.5784
353.21866_0.99_p	1.4542	0.540226	1.86e-06	5.73049
354.24908_1.01_p	1.1968	0.259182	0.00013453	3.87118
355.1875_1.29_n	1.6675	0.737687	1.13e-12	11.9469
355.22299_1.28_p	1.5824	0.662114	2.02e-16	15.6946
355.22299_1.32_p	1.5824	0.662114	2.02e-16	15.6946
355.23434_1.32_p	1.1131	0.154583	0.021882	1.65991
355.25931_1.36_p	0.89015	-0.16788	0.0051672	2.28674
355.25949_1.7_p	0.91967	-0.120812	0.0001196	3.92227
355.27051_1.36_p	0.95119	-0.0721945	0.10857	0.96429
355.27051_1.5_p	0.95119	-0.0721945	0.10857	0.96429
356.26465_1.1_p	1.053	0.0745054	0.03523	1.45309
356.26471_1.03_p	1.0523	0.0735461	0.037453	1.42651
357.2034_2_n	1.7933	0.842617	4.46e-16	15.3507
357.26804_1.02_p	1.0595	0.0833836	0.07481	1.12604
358.20743_7.38_p	0.84548	-0.242157	0.0039281	2.40582
358.24405_1.33_p	1.2487	0.320427	7.65e-05	4.11634
358.24408_1.33_p	1.2497	0.321582	7.52e-05	4.12378
358.25943_5.1_p	0.61084	-0.711134	9.86e-08	7.00612
358.29565_3.76_p	0.59501	-0.749014	3.53e-07	6.45223
359.14902_0.98_p	1.3362	0.418136	7.25e-13	12.1397
360.27478_5.73_p	0.61771	-0.694998	3.6e-11	10.4437
363.22574_1.52_p	0.89396	-0.161718	0.0023386	2.63104
363.25211_1.06_n	1.0726	0.101112	0.32552	0.487422
367.15875_0.97_n	1.0031	0.00446544	0.98128	0.00820705
369.17432_1.01_n	1.1273	0.172872	0.17309	0.761728
369.17441_1.1_n	2.0724	1.0513	0.034872	1.45752
369.17444_1.01_n	1.1251	0.170053	0.18254	0.738642
369.20245_1.13_p	1.7572	0.813278	5.76e-06	5.23958
370.28046_0.98_p	1.1373	0.185613	3.92e-06	5.40671
370.2951_3.78_p	0.87355	-0.195038	0.0046295	2.33447
372.25964_1.3_p	1.2764	0.352081	6.99e-07	6.15552
374.13611_4.99_n	1.3685	0.452595	5.98e-09	8.2233
375.22113_1.08_n	1.1379	0.186374	0.020153	1.69566
376.1756_0.97_p	1.2968	0.374956	8.29e-12	11.0814
376.1759_0.98_p	1.298	0.37629	6.91e-12	11.1605
376.25967_3.38_p	0.95646	-0.0642235	0.056949	1.24451
376.2597_2.87_p	0.93917	-0.0905418	0.0045609	2.34095
376.94241_9.36_p	0.90612	-0.142226	0.00019027	3.72063
377.23657_1.06_n	0.98418	-0.0230059	0.62297	0.205533
377.23697_0.93_n	0.98502	-0.0217751	0.61319	0.212405
378.23889_2.07_p	1.1677	0.22367	3.33e-05	4.47756
380.33743_0.9_p	1.0579	0.0812033	0.83372	0.0789798
380.33752_0.89_p	1.0578	0.0810669	0.83311	0.0792977
383.11655_9.71_p	0.89813	-0.155004	0.0020651	2.68506
383.15369_1.24_n	0.93421	-0.0981812	0.081394	1.08941
383.2641_1.14_p	0.9	-0.152003	0.0033805	2.47102
384.25967_1.1_p	1.244	0.314986	4.08e-06	5.38934
384.29605_0.95_p	1.1993	0.262193	7.54e-20	19.1226
384.29608_0.99_p	1.1993	0.262193	7.54e-20	19.1226
385.16925_1.28_n	0.90328	-0.146755	0.0064261	2.19205
385.16943_1.63_n	0.99534	-0.00673867	0.80271	0.0954413
385.16946_1.35_n	0.89764	-0.155791	0.0056638	2.24689
385.23877_1.75_n	0.83333	-0.26304	0.076246	1.11778
386.2749_1.11_p	1.2946	0.372506	5.36e-07	6.27084
386.27527_1.23_p	1.2954	0.373398	4.58e-07	6.33913
386.30151_1.77_p	0.90582	-0.142704	0.0030007	2.52278
387.02634_9.6_n	1.0771	0.107152	3.64e-05	4.4389
387.18521_1.92_n	1.2089	0.273695	0.18406	0.735041
388.02988_9.65_n	1.0638	0.0892269	0.0011134	2.95335
390.19153_0.98_p	1.2891	0.366364	8.49e-07	6.07109
390.2392_1.46_p	1.3076	0.386921	2.46e-09	8.60906
390.2392_1.68_p	1.3471	0.429857	6.35e-12	11.1972
392.0484_0.82_n	1.0045	0.00647756	0.61319	0.212405
392.2547_3.85_p	1.2572	0.330214	5.93e-06	5.22695
392.25473_1.52_p	1.2029	0.266517	2.21e-13	12.6556
392.25473_1.64_p	1.1827	0.242084	1.66e-11	10.7799
392.25473_1.79_p	1.1836	0.243182	1.49e-11	10.8268
393.25827_1.52_p	1.1356	0.183455	2.23e-06	5.6517
394.2702_3.38_p	0.91202	-0.132863	1.19e-05	4.92445
395.18991_0.93_n	1.4043	0.489851	0.22032	0.656946
396.24985_1.43_p	1.2939	0.371726	4.64e-13	12.3335
396.27646_3.46_p	1.2325	0.301588	0.41225	0.384839
397.20569_1.06_n	1.3152	0.395282	0.031118	1.50699
398.27563_1.04_p	1.2586	0.33182	2.32e-06	5.63451
399.25015_1.43_n	1.2027	0.266277	8.82e-08	7.05453
400.29092_1.14_p	1.2313	0.300182	6.97e-05	4.15677
400.29099_1.05_p	1.2312	0.300065	6.99e-05	4.15552
402.27042_1.34_p	1.2209	0.287945	0.0012163	2.91496
404.21832_1.28_p	1.4113	0.497025	0.00074908	3.12547
404.22006_0.96_p	1.1791	0.237686	0.0028336	2.54766
406.06396_0.82_n	0.88676	-0.173384	0.089057	1.05033
406.23383_1.18_p	1.3401	0.422341	9.85e-09	8.00656
406.23413_1.25_p	1.343	0.425459	9.02e-09	8.04479
408.24982_1.45_p	1.6589	0.730227	1.49e-18	17.8268
408.26114_1.36_p	1.9926	0.994652	2.33e-08	7.63264
408.28629_1.42_p	0.91385	-0.129971	9.59e-05	4.01818
411.18497_1.17_n	1.0973	0.133958	0.22105	0.655509
411.18509_1.23_n	1.1832	0.242694	0.2422	0.615826
412.29099_1_p	1.1395	0.188401	0.0034848	2.45782
412.96674_0.77_n	1.0215	0.0306892	0.93947	0.0271171
413.20068_1.28_n	1.2112	0.276437	0.10726	0.969562
414.23679_1.63_p	1.2621	0.335826	1.19e-07	6.92445
414.30676_1.01_p	1.179	0.237564	8.81e-10	9.05502
415.21674_1.3_n	1.442	0.528071	0.16624	0.779264
416.25204_2.73_p	1.1733	0.230572	0.00039685	3.40137
416.25223_3.38_p	0.7834	-0.352179	9.26e-08	7.03339
416.28583_1.31_p	1.2846	0.361319	1.29e-06	5.88941
420.21375_1.02_p	1.723	0.784923	7.14e-08	7.1463
421.22348_1.16_n	1.2232	0.29066	6.07e-05	4.21681
421.2963_1.28_p	1.2428	0.313594	4.47e-05	4.34969
422.22897_1.28_p	1.4526	0.538637	1.8e-06	5.74473
422.26535_1.36_p	1.7654	0.819995	8.37e-11	10.0773
423.26913_1.36_p	2.0952	1.06709	1.96e-10	9.70774
424.19806_1.16_n	1.1462	0.196859	0.006546	2.18402
424.36368_0.91_p	1.0642	0.0897693	0.98226	0.00777354
424.36377_0.91_p	1.0638	0.0892269	0.97949	0.00899999
424.36386_1.04_p	1.0639	0.0893626	0.97336	0.0117265
427.21597_0.95_n	1.1796	0.238298	0.23882	0.621929
428.28598_1.13_p	1.3841	0.468948	1.55e-06	5.80967
428.32245_0.97_p	1.1441	0.194213	6.85e-08	7.16431
429.30133_1.32_n	1.0481	0.0677764	0.23882	0.621929
430.23169_1.91_p	2.014	1.01006	1.14e-18	17.9431
430.23187_1.45_p	1.6018	0.679694	1.38e-15	14.8601
430.30167_1.26_p	1.2948	0.372729	5.18e-06	5.28567
430.91422_9.34_p	0.95544	-0.0657628	0.055558	1.25525
431.30524_1.26_p	1.3656	0.449535	1.77e-06	5.75203
431.31631_1.02_p	1.0082	0.0117819	0.43367	0.362841
431.31699_1.3_n	1.2966	0.374733	0.02896	1.5382
431.91751_9.37_p	0.7668	-0.383078	8.94e-09	8.04866
432.24759_3.89_p	1.3793	0.463936	4.07e-08	7.39041
432.25143_0.96_p	1.0599	0.0839282	0.29609	0.528576
433.2597_1.01_n	1.2338	0.303109	1.45e-07	6.83863
433.28119_5.41_p	0.93166	-0.102125	0.0075327	2.12305
433.28122_5.02_p	0.94158	-0.0868444	0.0061138	2.21369
437.05502_0.75_n	0.55127	-0.859169	5.21e-05	4.28316
437.31271_1.65_p	1.0245	0.03492	0.83687	0.077342
437.31281_1.51_p	1.3408	0.423094	1.66e-05	4.77989
437.31296_1.8_p	1.0591	0.0828388	0.19075	0.719535
439.0708_1.04_n	0.60084	-0.734947	0.00018417	3.73478
439.07089_1.03_n	0.60084	-0.734947	0.00018417	3.73478
439.29227_1.46_p	1.4548	0.540821	6.07e-11	10.2168
439.29227_1.7_p	1.891	0.919149	3.34e-17	16.4763
442.30188_1.07_p	1.2253	0.293135	1.76e-06	5.75449
442.33801_0.98_p	1.1891	0.24987	1.44e-16	15.8416
443.3096_1.29_p	1.1413	0.190678	0.013004	1.88592
444.31729_1.08_p	1.259	0.332278	1.84e-05	4.73518
444.31735_1.17_p	1.2592	0.332507	1.82e-05	4.73993
444.92999_9.38_p	0.96626	-0.0495167	0.12905	0.889242
445.2467_0.96_p	1.1285	0.174406	0.0063049	2.20032
445.28156_5.1_p	0.94763	-0.0776042	0.14126	0.849981
445.33264_1.75_n	0.87159	-0.198278	0.0081274	2.09005
446.05405_6.98_p	0.91378	-0.130081	0.00018873	3.72416
448.30707_6.83_n	0.94244	-0.0855273	0.71092	0.148179
450.2966_1.42_p	1.4952	0.580338	3.5e-19	18.4559
450.30817_2.38_p	0.81557	-0.294119	7.88e-07	6.10347
450.30878_1.52_p	1.3159	0.39605	2.2e-05	4.65758
450.92221_8.6_n	1.0394	0.055751	0.086809	1.06144
452.27689_3.1_n	0.93282	-0.100329	0.93947	0.0271171
452.31186_2.55_p	0.99243	-0.0109627	0.6051	0.218173
452.31207_3.14_p	0.99663	-0.00487009	0.88245	0.0543099
452.3121_1.81_p	0.92175	-0.117553	0.0023819	2.62308
452.32364_2.38_p	0.88992	-0.168252	0.00025005	3.60197
452.32404_3.41_p	1.0661	0.0923428	0.98128	0.00820705
452.32428_2.07_p	0.80516	-0.312653	0.0001	4
453.08633_1.26_n	0.67346	-0.570336	0.0017136	2.76609
453.30777_1.46_p	1.4746	0.560324	3.62e-13	12.4413
453.31561_2.55_p	0.85379	-0.228047	0.0024476	2.61126
453.31561_3.14_p	1.0699	0.097476	0.6028	0.219827
454.29321_6.38_p	1.1105	0.151209	0.073934	1.13116
455.01422_9.58_n	1.3318	0.413377	7.53e-11	10.1232
458.31464_1.31_p	1.1315	0.178237	0.0050375	2.29778
458.31488_1.31_p	1.1106	0.151339	0.02392	1.62124
458.33301_1.03_p	1.0514	0.0723116	0.04146	1.38237
458.33301_1.1_p	1.0514	0.0723116	0.04146	1.38237
460.29449_1.02_p	0.78288	-0.353137	0.25714	0.58983
460.31207_1.31_p	1.2425	0.313246	1.82e-05	4.73993
461.23999_1.46_p	1.6042	0.681854	0.00020675	3.68455
463.34277_0.96_p	0.99455	-0.00788419	0.89385	0.0487354
464.28806_1.25_p	1.3491	0.431997	0.00019915	3.70082
465.30453_0.83_n	0.94049	-0.0885155	0.28279	0.548536
466.30362_1.45_p	1.217	0.283329	9.63e-08	7.01637
466.30362_1.69_p	1.2623	0.336055	1.49e-09	8.82681
468.30893_5.74_p	0.44154	-1.17938	4.28e-05	4.36856
468.30899_5.97_p	0.94039	-0.0886689	0.1074	0.968996
468.31888_3.09_p	1.7421	0.800827	3.51e-18	17.4547
468.39011_0.94_p	1.0451	0.063641	0.98128	0.00820705
468.39014_0.93_p	1.0451	0.063641	0.98128	0.00820705
468.39035_1.06_p	1.0457	0.064469	0.97237	0.0121684
469.30267_1.83_p	1.2476	0.319155	3.58e-06	5.44612
472.33026_1.29_p	1.2978	0.376068	3.57e-09	8.44733
472.34894_0.99_p	1.1379	0.186374	6.72e-06	5.17263
473.3519_0.99_p	1.2274	0.295605	1.92e-09	8.7167
474.29422_3.15_p	1.1596	0.213627	0.016635	1.77898
474.29449_2.55_p	1.0782	0.108625	0.34233	0.465555
474.32773_1.29_p	1.2947	0.372618	4.11e-07	6.38616
476.27875_6.37_n	1.0448	0.0632268	0.95593	0.0195739
476.30719_1.94_p	0.83071	-0.267583	0.004066	2.39083
478.2934_6.34_p	0.98072	-0.0280868	0.25276	0.597292
479.28409_0.86_n	1.3759	0.460376	0.0037144	2.43011
480.30899_6.29_p	0.97186	-0.0411796	0.81401	0.0893703
480.30936_5.98_n	1.1322	0.179129	0.0010176	2.99242
480.31906_1.35_p	2.0937	1.06605	2.97e-12	11.5272
482.32462_5.89_p	1.0017	0.0024505	0.65047	0.186773
482.32504_6.26_p	1.1507	0.202512	0.019063	1.71981
482.36105_5.95_p	1.0725	0.100978	0.5685	0.24527
482.4057_0.93_p	0.68955	-0.536273	9.51e-05	4.02182
483.35486_3.14_p	1.0732	0.101919	0.30068	0.521895
483.36462_5.96_p	1.0273	0.0388576	0.61089	0.214037
486.32764_1.09_p	1.1407	0.189919	0.0047411	2.32412
486.34607_1.21_p	1.0889	0.122871	0.015503	1.80958
486.36441_0.93_p	1.1547	0.207518	2.24e-08	7.64975
487.32809_5.38_p	0.96108	-0.0572716	0.043238	1.36413
487.32843_4.91_p	1.0167	0.023894	0.95391	0.0204926
488.33209_5.36_p	0.89819	-0.154907	0.01308	1.88339
488.34344_1.1_p	1.2367	0.306496	0.00011291	3.94727
488.34344_1.21_p	1.2367	0.306496	0.00011291	3.94727
491.29266_0.75_p	1.4232	0.509138	7.44e-08	7.12843
491.33563_5.02_p	0.82658	-0.274774	3.07e-09	8.51286
494.32492_5.86_p	1.0667	0.0931545	0.44737	0.349333
496.34009_5.83_p	1.017	0.0243197	0.66425	0.177668
496.3403_5.78_p	1.017	0.0243197	0.66425	0.177668
496.42148_0.93_p	0.90731	-0.140333	0.14656	0.833985
497.37039_3.13_p	0.88452	-0.177033	0.24089	0.618181
498.90216_9.37_p	0.94686	-0.078777	0.11505	0.939113
498.93069_0.66_n	0.89795	-0.155293	0.021114	1.67543
500.27847_6.27_n	1.2377	0.307662	0.00013565	3.86758
500.34378_1.04_p	1.023	0.0328061	0.51923	0.28464
500.37979_0.92_p	1.2006	0.263756	2.55e-15	14.5935
501.39551_1.76_n	0.92478	-0.112818	0.31333	0.503998
502.29343_6.23_p	0.9731	-0.03934	0.41481	0.382151
502.35934_1.05_p	1.1374	0.18574	0.011946	1.92278
502.35944_1.13_p	1.1301	0.17645	0.02689	1.57041
503.32324_5.69_p	1.3708	0.455018	1.83e-19	18.7375
503.36261_1.13_p	1.1907	0.25181	2.55e-05	4.59346
505.33878_4.92_p	0.99299	-0.0101489	0.4678	0.32994
505.33884_5.37_p	0.95954	-0.0595851	0.026473	1.5772
507.32938_4.07_p	0.91907	-0.121753	0.002099	2.67799
508.37692_5.86_p	1.1069	0.146525	0.089056	1.05034
509.34872_1.31_p	1.1784	0.236829	3.57e-05	4.44733
510.31882_2.41_n	1.0387	0.054779	0.49769	0.303041
510.35587_5.76_p	0.92259	-0.116238	0.011652	1.9336
511.36951_3.15_p	0.8786	-0.186722	0.0018885	2.72388
511.36993_2.56_p	1.0094	0.013498	0.23254	0.633502
512.33551_6.44_p	0.90143	-0.149713	0.0061138	2.21369
512.4165_0.97_p	1.1255	0.170566	0.22557	0.646719
512.9176_9.37_p	0.86676	-0.206296	1.17e-05	4.93181
514.3775_0.97_p	1.0295	0.0419438	0.29819	0.525507
516.35675_1.3_p	1.1864	0.246591	2.32e-06	5.63451
516.35718_1.3_p	1.1495	0.201006	0.00020508	3.68808
516.37524_1.01_p	1.0181	0.0258793	0.35618	0.44833
517.3786_1.04_p	1.2631	0.336969	1.22e-11	10.9136
518.32281_5.85_p	1.0076	0.010923	0.87409	0.0584438
518.35419_1.3_p	1.2396	0.309875	3.03e-05	4.51856
519.02777_1.04_n	0.57532	-0.797563	0.001492	2.82623
519.31769_2.11_p	1.1192	0.162468	0.98128	0.00820705
519.35809_1.3_p	1.4484	0.53446	1.62e-07	6.79048
521.42084_0.98_p	0.77804	-0.362084	6.44e-05	4.19111
521.42114_0.98_p	0.79343	-0.333825	0.00015122	3.82039
522.35565_5.39_p	1.1273	0.172872	0.36725	0.435038
523.32477_4.05_p	1.5083	0.592923	4.74e-21	20.3242
526.29352_6.21_p	0.88526	-0.175827	0.0072049	2.14237
526.43207_0.95_p	0.66122	-0.596798	2.05e-07	6.68825
527.32117_5.37_p	0.94138	-0.0871509	0.028516	1.54491
527.32117_5.6_p	0.8971	-0.156659	0.31422	0.502766
529.42639_1.75_n	0.71948	-0.474974	0.00044986	3.34692
530.30212_5.99_n	1.15	0.201634	0.00046384	3.33363
530.3028_5.77_n	1.0715	0.0996319	0.012783	1.89337
530.37152_1.13_p	1.0068	0.00977712	0.99949	0.000221547
530.39087_0.98_p	1.1825	0.24184	1.38e-09	8.86012
531.39441_0.98_p	1.1999	0.262914	5.31e-08	7.27491
531.40869_0.82_p	0.6922	-0.530739	3.26e-09	8.48678
532.37024_1.14_p	1.2703	0.345169	1.12e-05	4.95078
532.37024_1.24_p	1.2703	0.345169	1.12e-05	4.95078
533.04327_1.26_n	0.65335	-0.614072	0.0010252	2.98919
533.29749_1.46_p	1.7476	0.805375	1.47e-10	9.83268
536.38123_4.9_p	0.94431	-0.0826675	0.25794	0.588481
536.38141_5.36_p	0.89064	-0.167086	4.46e-05	4.35067
537.33154_5.99_n	1.1171	0.159758	0.0030952	2.50931
537.38031_1.09_p	1.0273	0.0388576	0.088427	1.05342
537.88214_1.09_p	1.0886	0.122474	0.011077	1.95558
539.30109_5.09_n	1.0421	0.0594937	0.46591	0.331698
540.44788_0.95_p	0.89693	-0.156933	0.18559	0.731445
542.32458_5.74_p	0.72069	-0.472549	0.00039177	3.40697
543.29535_5.36_p	0.92456	-0.113161	0.023585	1.62736
543.29535_5.6_p	0.96355	-0.0535686	0.64266	0.192019
543.29541_4.95_p	0.86208	-0.214106	0.0017576	2.75508
544.34052_5.69_p	1.0794	0.11023	0.4321	0.364416
544.34985_6.73_p	0.93906	-0.0907108	0.020998	1.67782
544.35022_6.46_p	0.96668	-0.0488897	0.1632	0.78728
544.36975_1.06_p	1.0914	0.12618	0.10309	0.986783
544.38855_1.05_p	1.1044	0.143263	0.00026291	3.58019
544.40588_0.95_p	1.1659	0.221444	1.62e-08	7.79048
544.88971_1.05_p	1.1199	0.16337	3.64e-06	5.4389
545.35321_6.46_p	0.854	-0.227692	4.17e-06	5.37986
546.38544_1.08_p	1.2602	0.333653	6.02e-07	6.2204
546.38544_1.16_p	1.2602	0.333653	6.02e-07	6.2204
547.38928_1.16_p	1.2896	0.366924	3.64e-06	5.4389
547.38947_1.03_p	1.2635	0.337426	5.08e-05	4.29414
548.89935_8.6_n	1.0379	0.0536674	0.12279	0.910837
550.39673_4.91_p	0.90418	-0.145318	0.0054201	2.26599
551.0329_9.59_n	1.0706	0.0984196	0.00011994	3.92104
552.33124_5.99_n	1.1992	0.262072	0.0022712	2.64374
554.30219_5.95_n	1.0069	0.00992041	0.77589	0.1102
554.3465_5.99_n	1.1123	0.153546	0.0015316	2.81485
555.02539_1.26_n	0.70162	-0.511238	0.0013808	2.85987
555.35016_5.77_n	1.1494	0.200881	6.84e-05	4.16494
556.31793_5.91_n	1.0992	0.136454	0.029912	1.52415
557.32123_5.98_n	1.1029	0.141302	0.00043188	3.36464
557.45819_1.3_n	0.86047	-0.216803	0.022314	1.65142
558.32434_5.99_n	1.0914	0.12618	0.001663	2.77911
558.32446_5.77_n	1.1204	0.164014	0.00013901	3.85695
558.33374_5.88_n	1.0792	0.109962	0.2492	0.603452
559.47473_1.3_n	1.1643	0.219463	0.67929	0.167945
563.34552_5.08_n	1.1125	0.153805	0.014092	1.85103
573.453_1.75_n	0.69485	-0.525227	3.52e-07	6.45346
575.46808_0.91_p	0.68115	-0.553956	1.06e-08	7.97469
575.46875_1.75_n	0.78769	-0.3443	0.00024675	3.60774
577.48474_1.75_n	0.77325	-0.370993	0.0020454	2.68922
578.10101_1.25_n	0.65461	-0.611292	0.001461	2.83535
578.34674_5.96_n	1.0233	0.0332292	0.45003	0.346759
578.34705_5.73_n	1.0236	0.0336521	0.43315	0.363362
580.36255_5.91_n	1.1455	0.195977	0.0024306	2.61429
581.15356_1.27_p	1.2405	0.310922	0.0032481	2.48837
581.32129_5.94_n	1.013	0.0186342	0.46888	0.328938
582.37811_5.88_n	1.105	0.144046	0.0098544	2.00637
582.37823_5.66_n	1.1249	0.169797	0.0033065	2.48063
583.25494_1.12_p	0.56585	-0.821508	1.47e-11	10.8327
583.33728_5.9_n	1.1261	0.171335	0.0017782	2.75002
585.27112_0.89_p	0.99686	-0.00453719	0.54609	0.262736
585.35254_5.65_n	1.0825	0.114367	0.017349	1.76073
585.3526_5.87_n	1.0719	0.10017	0.030636	1.51377
586.35632_5.88_n	1.0919	0.126841	0.015414	1.81208
591.09619_1.25_n	0.69866	-0.517338	0.0024646	2.60825
595.4953_1.76_n	0.68883	-0.53778	5.51e-05	4.25885
639.4458_1.28_p	1.0818	0.113434	0.010327	1.98603
647.45917_0.98_p	1.0859	0.118891	0.0011623	2.93468
675.54443_5.36_p	0.73446	-0.445244	1.73e-07	6.76195
681.46735_1.3_p	1.1857	0.245739	0.00015836	3.80035
703.57526_5.28_p	0.93517	-0.0966994	0.030374	1.5175
71.01384_9.19_n	0.97758	-0.0327133	0.59404	0.226184
71.01385_2.39_n	0.89465	-0.160605	0.28255	0.548905
712.49323_1.28_p	1.1165	0.158983	4.28e-05	4.36856
714.50476_1.09_p	1.0552	0.0775165	0.95186	0.0214269
72.08092_9.73_p	1.016	0.0229004	0.8824	0.0543345
731.60663_5.21_p	0.77116	-0.374898	0.00010111	3.99521
74.09652_4.12_p	0.92432	-0.113536	0.0010972	2.95971
75.00875_4.09_n	1.1375	0.185867	0.052469	1.2801
76.03942_11.47_p	1.0336	0.047678	0.0005003	3.30077
76.07581_6.66_p	0.5187	-0.947028	4.92e-09	8.30803
78.9189_2.58_n	0.96317	-0.0541376	0.45511	0.341884
84.04447_12.01_p	0.88746	-0.172246	5.2e-06	5.284
85.02952_2.38_n	0.7129	-0.488228	1.07e-11	10.9706
85.02952_9.19_n	0.85437	-0.227067	0.046757	1.33015
86.06017_1.32_p	1.1629	0.217727	7.32e-08	7.13549
86.0965_8.9_p	0.89311	-0.16309	7.21e-05	4.14206
86.09651_8.45_p	0.94375	-0.0835234	0.012022	1.92002
86.09655_4.88_p	0.73189	-0.450301	0.004093	2.38796
87.00873_1.26_n	1.1545	0.207268	4.58e-07	6.33913
87.0088_4.77_n	1.4368	0.522859	7.14e-08	7.1463
88.04039_11.31_n	1.2299	0.298541	8.28e-06	5.08197
89.02445_7.57_n	1.2442	0.315218	2.23e-07	6.6517
90.05509_10.76_p	1.0067	0.00963382	0.69246	0.159605
90.97672_9.35_p	0.92335	-0.11505	0.000559	3.25259
93.03419_0.82_n	1.1178	0.160662	0.80158	0.0960531
94.98091_4.74_n	0.9423	-0.0857417	0.043869	1.35784
96.96017_14.87_n	1.1504	0.202136	5.62e-05	4.25026
98.05988_1.56_p	0.89637	-0.157834	1.02e-08	7.9914
98.06013_1.22_p	0.80851	-0.306662	6.17e-14	13.2097

## Sheet: Fig. 1d
Results of FDR and fold changes between LA and BN. Fold change = LA/BN. FDR, Wilcoxon rank tests with the p value adjusted by false discovery rate.
Features	Fold change	log2(Fold change)	FDR	-log10(FDR)
100.07581_1.15_p	0.98392	-0.0233871	0.67201	0.172624
100.07583_1.33_p	1.0056	0.00805655	0.71631	0.144899
100.11215_4.52_p	1.0129	0.0184917	0.92156	0.0354764
101.02441_9.2_n	1.11	0.15056	0.00013139	3.88144
101.02442_1.26_n	1.0597	0.0836559	0.20898	0.679895
101.02442_3.69_n	1.3469	0.429643	0.0021818	2.66119
101.02444_3.74_n	1.3526	0.435735	0.0018668	2.7289
102.06625_2.38_p	0.93008	-0.104573	0.019915	1.70082
102.12779_3.09_p	0.93905	-0.0907261	0.033384	1.47646
103.00375_4.1_n	1.0993	0.136585	0.3037	0.517555
103.04012_7.34_n	0.99767	-0.0033654	0.62895	0.201384
103.04018_6.37_n	1.2603	0.333767	1.1e-05	4.95861
104.07069_9.69_p	0.95236	-0.0704211	0.50766	0.294427
104.10707_5.25_p	1.0009	0.00129784	0.53827	0.269
104.99241_9.37_p	1.0077	0.0110662	0.68263	0.165815
106.05_12.11_p	0.93877	-0.0911564	0.02449	1.61101
106.08638_7.18_p	0.97037	-0.0433931	0.44589	0.350772
107.04996_0.81_n	0.84049	-0.250697	0.114	0.943095
110.95808_1.39_n	1.2048	0.268794	0.4448	0.351835
111.08052_1.3_p	1.0201	0.0287106	0.72818	0.137761
112.05177_4.38_n	1.0584	0.081885	0.10093	0.99598
112.07585_1.31_p	0.9233	-0.115129	0.020433	1.68967
112.9857_1.04_n	1.2674	0.341872	0.013159	1.88078
112.99947_6.33_n	1.0196	0.0280033	0.43637	0.360145
113.02449_9.19_n	1.1044	0.143263	0.00075491	3.1221
114.06629_4.07_p	0.93316	-0.0998036	0.014446	1.84025
115.04012_2.74_n	1.1595	0.213503	6.72e-06	5.17263
116.03534_9.13_n	1.1166	0.159112	0.025538	1.59281
116.03542_10.02_n	1.0508	0.0714881	0.099397	1.00263
116.07073_9.67_p	0.93709	-0.0937405	0.083493	1.07835
116.07076_2.29_p	1.0151	0.0216219	0.68923	0.161636
116.07082_14.92_p	0.9443	-0.0826828	0.20134	0.69607
116.10709_5.81_p	1.0481	0.0677764	0.24447	0.611774
116.10714_3.12_p	0.86133	-0.215362	7.5e-05	4.12494
117.01947_6.36_n	0.93276	-0.100422	0.098168	1.00803
117.05583_5.46_n	1.1475	0.198494	0.00030952	3.50931
118.0612_11.03_p	0.8421	-0.247937	8.06e-05	4.09366
118.06526_8.27_p	1.1713	0.228111	7.25e-06	5.13966
118.0863_8.37_p	0.92461	-0.113083	0.019752	1.70439
118.08638_9.72_p	0.95968	-0.0593747	0.13069	0.883758
119.01705_8.54_n	0.85352	-0.228503	0.083493	1.07835
119.03503_9.19_n	1.0041	0.00590296	0.93614	0.0286592
119.05022_0.78_n	0.67616	-0.564563	0.00032241	3.49159
120.0657_11.34_p	0.94391	-0.0832788	0.018835	1.72503
120.08071_6.17_p	1.2428	0.313594	1.55e-05	4.80967
120.08088_8.29_p	1.1471	0.197991	0.00014798	3.8298
123.00893_0.72_n	0.56645	-0.819979	8.21e-08	7.08566
123.04519_0.76_n	0.74189	-0.430723	0.024872	1.60429
123.0453_1.37_n	1.0997	0.13711	0.68983	0.161258
124.00748_9.4_n	1.1282	0.174023	0.00030979	3.50893
124.07563_1.56_p	0.96625	-0.0495316	0.15939	0.797539
124.99149_1.25_n	0.91396	-0.129797	0.28381	0.546972
124.99153_5.86_n	1.0328	0.0465609	0.38573	0.413717
126.0221_9.71_p	0.98715	-0.0186588	0.86947	0.0607454
126.0915_1.53_p	0.93843	-0.091679	0.15922	0.798002
127.05141_11.71_n	1.3034	0.38228	0.0016297	2.78789
128.03542_9.71_n	1.2988	0.377179	7.98e-18	17.098
128.10707_4.2_p	0.95815	-0.0616766	0.036932	1.4326
129.03082_1.33_n	0.88562	-0.17524	0.10422	0.982049
129.05583_2.26_n	1.1262	0.171463	0.00043923	3.35731
130.05003_12.01_p	0.91453	-0.128898	0.00091621	3.038
130.05003_7.07_p	0.90767	-0.13976	0.5088	0.293453
130.05107_8.31_n	1.1732	0.230449	6.47e-08	7.1891
130.05109_9.01_n	1.1085	0.148609	0.0071005	2.14871
130.0623_11.07_n	1.1604	0.214622	0.1312	0.882066
130.06636_3.49_n	1.077	0.107018	0.64355	0.191418
130.08638_8.33_p	0.87491	-0.192793	0.44346	0.353146
130.08644_14.83_p	0.90349	-0.146419	0.00043923	3.35731
130.15919_1.83_p	0.84953	-0.235263	0.022099	1.65563
131.03511_9.18_n	1.0773	0.10742	0.00047281	3.32531
131.07146_5.02_n	0.97426	-0.0376213	0.28272	0.548643
131.11807_8.07_p	1.1	0.137504	0.082174	1.08527
132.00331_9.35_p	0.96914	-0.045223	0.29008	0.537482
132.06572_10.86_p	0.8881	-0.171206	0.30124	0.521087
132.07684_10.77_p	1.0444	0.0626744	0.58195	0.235114
132.10204_8.78_p	0.9868	-0.0191704	0.67181	0.172754
132.1021_8.4_p	0.97145	-0.0417884	0.17751	0.750777
132.10211_3.96_p	1.1874	0.247806	0.17308	0.761753
133.03194_9.29_p	1.0072	0.0103502	0.38752	0.411706
133.06093_12.47_p	0.94782	-0.077315	0.10252	0.989191
133.0658_0.78_n	0.79392	-0.332934	5.9e-05	4.22915
133.09735_14.93_p	0.91836	-0.122868	0.056566	1.24744
133.99187_1.85_n	0.86582	-0.207861	0.0853	1.06905
134.03523_9.34_p	0.96925	-0.0450593	0.31945	0.495597
134.06015_1.13_p	0.85696	-0.2227	0.017662	1.75296
134.06024_1.13_p	0.85689	-0.222818	0.017662	1.75296
134.06134_6.29_n	0.60305	-0.72965	2.77e-06	5.55752
134.11766_5.81_p	0.99973	-0.00038958	0.90136	0.0451017
135.03139_4.58_n	1.2848	0.361544	1.85e-09	8.73283
136.04831_10.76_p	0.96585	-0.0501289	0.56688	0.246509
136.07584_9.71_p	0.92171	-0.117615	0.017721	1.75151
137.04597_4.26_p	1.1335	0.180784	0.010371	1.98418
137.07114_6.81_p	0.66828	-0.581475	1.42e-07	6.84771
138.05508_8.94_p	0.69315	-0.528761	2.07e-05	4.68403
138.09154_1.31_p	0.92902	-0.106218	0.015477	1.81031
138.09155_1.3_p	0.92903	-0.106203	0.015477	1.81031
139.02629_9.32_n	0.99015	-0.014281	0.74855	0.125779
139.05035_3.86_p	0.88471	-0.176723	0.13974	0.854679
139.9846_6.25_n	1.5011	0.58602	3.06e-12	11.5143
140.06825_8.43_p	0.91649	-0.125809	0.032415	1.48925
140.06831_9.29_p	1.1363	0.184344	0.16431	0.784336
140.06831_9.46_p	1.0464	0.0654344	0.34791	0.458533
140.06831_9.68_p	1.0129	0.0184917	0.86939	0.0607854
141.06598_10.45_p	0.98411	-0.0231085	0.60865	0.215632
141.09225_1.67_n	0.80141	-0.319388	7.51e-05	4.12436
141.10245_1.33_p	0.90563	-0.143006	0.53852	0.268798
142.06633_5.9_n	0.8365	-0.257563	0.37404	0.427082
142.08644_7.56_p	1.0139	0.0199154	0.83687	0.077342
143.03506_9.17_n	1.1792	0.237808	0.00013401	3.87286
143.07146_4.63_n	0.64509	-0.632428	0.00013307	3.87592
144.04564_0.96_n	1.1924	0.253868	1.76e-07	6.75449
144.08101_8.27_p	1.071	0.0989585	0.20726	0.683485
144.10201_8.2_p	0.87825	-0.187296	0.46363	0.333828
144.10205_8.18_p	0.87825	-0.187296	0.46389	0.333585
144.1021_10.46_p	0.70471	-0.504898	0.002195	2.65857
144.10217_9.92_p	0.94518	-0.081339	0.042997	1.36656
144.10219_10.6_p	0.70248	-0.509471	0.0017132	2.76619
144.99197_1.29_n	0.90407	-0.145494	0.50905	0.29324
145.13374_7.43_p	0.7634	-0.389489	0.66541	0.176911
146.06024_8.26_p	1.0603	0.0844725	0.21757	0.662401
146.08141_9.71_p	0.57731	-0.792582	0.00012907	3.88917
146.08244_11.14_n	1.0805	0.111699	0.02567	1.59057
146.11772_7.08_p	0.80605	-0.311059	0.011802	1.92804
146.11777_9.77_p	0.98924	-0.0156075	0.18675	0.728739
147.03008_1.26_n	1.0722	0.100574	0.022414	1.64948
147.0766_12.01_p	0.92628	-0.11048	0.0037124	2.43035
147.11296_14.83_p	0.90127	-0.149969	0.0002482	3.6052
148.06065_12.98_p	1.0326	0.0462815	0.72937	0.137052
148.09698_8.8_p	0.94307	-0.0845632	0.13244	0.877981
150.05856_9.29_p	0.97648	-0.0343376	0.069253	1.15956
150.05858_2.32_p	0.77764	-0.362826	3.47e-08	7.45967
151.02629_6.22_n	1.2782	0.354114	2.74e-06	5.56225
151.05139_1.86_n	0.84384	-0.244959	0.0092491	2.0339
151.06178_9.35_p	0.95029	-0.0735602	0.058208	1.23502
151.09671_1.43_p	0.98407	-0.0231672	0.71972	0.142836
153.01944_0.85_n	0.6417	-0.640029	2.42e-05	4.61618
153.0576_9.36_p	0.95261	-0.0700424	0.06978	1.15627
153.06612_1.8_p	0.69527	-0.524355	1.8e-06	5.74473
154.05881_10.76_p	0.96968	-0.0444194	0.59955	0.222175
154.12285_1.22_p	0.90178	-0.149153	0.00094087	3.02647
155.06166_0.93_n	1.2387	0.308827	7.03e-07	6.15304
155.09288_4.06_p	0.92848	-0.107057	0.015559	1.80802
156.04222_7.86_p	0.93052	-0.103891	0.42631	0.370274
156.99094_8.6_n	1.0808	0.1121	0.00017282	3.76241
157.08707_1.4_n	0.77748	-0.363123	2.54e-05	4.59517
157.09743_9.7_p	0.92939	-0.105644	0.056305	1.24945
158.06123_0.89_n	1.1233	0.167743	0.00014038	3.85269
158.0674_9.28_p	0.82619	-0.275454	7.03e-07	6.15304
158.11774_7.77_p	0.6328	-0.660178	2.22e-05	4.65365
158.15413_4.81_p	0.97755	-0.0327576	0.6706	0.173536
159.07661_12.67_p	0.90335	-0.146643	0.0068719	2.16292
159.09192_8.27_p	1.0579	0.0812033	0.58267	0.234577
159.10281_3.54_n	1.1884	0.249021	0.78231	0.106621
160.03462_9.73_p	0.89657	-0.157512	0.016602	1.77984
160.06169_8.78_n	1.1207	0.1644	0.0033399	2.47627
160.07588_5.98_p	0.85793	-0.221068	0.0074505	2.12781
160.13338_5.72_p	0.84301	-0.246378	0.026221	1.58135
160.13344_9.24_p	0.76491	-0.386638	1.68e-06	5.77469
161.04568_9.19_n	1.0969	0.133432	0.00022428	3.64921
161.04572_6.34_n	1.0364	0.0515809	0.64137	0.192891
161.12866_14.43_p	0.91642	-0.125919	0.4841	0.315065
162.0199_1.21_n	0.95397	-0.0679842	0.13069	0.883758
162.05026_9.73_p	0.94141	-0.0871049	0.028589	1.5438
162.11259_10.22_p	0.93506	-0.0968692	0.0088565	2.05274
163.06137_5.63_n	1.1636	0.218595	0.011963	1.92216
163.12315_4.45_p	0.81007	-0.303882	0.077422	1.11114
164.03558_3.36_n	1.7838	0.834954	5.55e-09	8.25571
165.09218_1.26_n	0.88232	-0.180626	0.018963	1.72209
166.07254_4.92_p	0.90037	-0.15141	0.0004717	3.32633
166.08641_8.29_p	1.1106	0.151339	0.0056341	2.24918
166.08647_8.27_p	1.1106	0.151339	0.0056264	2.24977
166.08647_9.77_p	0.8221	-0.282614	0.00016884	3.77252
167.03506_1.38_n	1.1425	0.192194	0.33483	0.475176
167.03508_1.3_n	1.1429	0.192699	0.33339	0.477047
167.0351_1.37_n	1.1425	0.192194	0.33483	0.475176
167.10789_1.3_n	0.85965	-0.218179	0.007202	2.14255
168.09975_9.74_p	0.83978	-0.251917	0.00032802	3.4841
169.05849_12_p	0.89167	-0.165418	0.003109	2.50738
169.12358_1.29_n	0.8001	-0.321748	2.13e-05	4.67162
169.98595_9.71_p	0.97461	-0.0371031	0.55845	0.253016
170.11775_1.06_p	1.2673	0.341758	1.3e-07	6.88606
170.11777_1.35_p	0.95211	-0.0707998	0.6333	0.198391
170.11781_0.99_p	1.2761	0.351741	1.11e-07	6.95468
171.0081_4.57_n	1.4824	0.567935	1.07e-09	8.97062
171.07654_12.02_p	0.91382	-0.130018	0.0010059	2.99745
172.08823_1.3_n	1.0824	0.114234	0.1105	0.956638
172.13335_9.7_p	0.66351	-0.59181	0.00059058	3.22872
172.13336_1.22_p	0.90008	-0.151875	0.00053567	3.2711
172.99146_0.82_n	1.0329	0.0467006	0.25206	0.598496
173.12874_8.45_p	0.98164	-0.0267341	0.54728	0.26179
174.00211_9.52_n	1.4649	0.550802	3.21e-10	9.49349
174.05617_3.5_n	1.0907	0.125254	0.45998	0.337261
174.11269_9.71_p	0.52468	-0.93049	7.19e-08	7.14327
174.12386_8.09_p	1.1082	0.148218	0.70604	0.151171
175.108_11.42_p	0.94923	-0.0751704	0.0331	1.48017
175.10802_10.92_p	2.0958	1.0675	3.67e-17	16.4353
175.11914_14.65_p	1.0191	0.0272956	0.93824	0.0276861
176.03883_6.42_n	1.1047	0.143655	0.0081553	2.08856
176.09297_8.18_n	1.0525	0.0738202	0.43174	0.364778
176.10324_12.67_p	0.87199	-0.197617	6.05e-05	4.21824
176.12836_9.72_p	0.87922	-0.185704	0.0089062	2.05031
177.01953_4.02_n	0.90442	-0.144935	0.8842	0.0534495
177.0406_2.41_n	1.1237	0.168257	0.032607	1.48669
177.06607_1.95_p	0.58732	-0.767781	6.99e-12	11.1555
177.0873_12.87_p	0.88836	-0.170784	0.00021435	3.66888
177.10242_5.99_p	0.82645	-0.275001	0.00090582	3.04296
178.05116_6.29_n	0.63504	-0.655081	1.9e-06	5.72125
178.08984_1.46_p	0.57181	-0.806392	4.89e-05	4.31069
179.00491_8.53_p	0.53425	-0.904413	0.00054616	3.26268
179.0562_8.69_n	1.0731	0.101785	0.70585	0.151288
179.05623_1.95_n	1.1223	0.166458	5.5e-06	5.25964
179.05627_9.17_n	1.1217	0.165687	5.6e-06	5.25181
179.05629_12.2_n	1.0503	0.0708015	0.37203	0.429422
179.05638_7.54_n	1.3887	0.473735	4.13e-08	7.38405
179.05847_6.23_n	0.63505	-0.655058	1.9e-06	5.72125
180.04935_9.29_p	0.81022	-0.303614	1.03e-07	6.98716
180.04941_8.82_p	0.57533	-0.797538	1.18e-09	8.92812
180.13852_1.56_p	0.92292	-0.115722	0.00039	3.40894
181.07195_4.44_n	0.84209	-0.247954	0.10252	0.989191
182.08142_9.71_p	0.95278	-0.069785	0.12433	0.905424
182.08147_9.71_p	0.95278	-0.069785	0.12433	0.905424
182.93025_6.45_n	1.1257	0.170822	0.0005398	3.26777
183.00479_0.86_n	0.89848	-0.154442	0.38267	0.417176
183.01137_0.94_n	0.83176	-0.265761	0.014199	1.84774
183.0161_8.87_n	0.98397	-0.0233138	0.68983	0.161258
183.02998_3.02_n	1.3324	0.414027	0.15804	0.801233
183.10283_1.29_n	0.68592	-0.543888	3.78e-06	5.42251
183.11311_2.07_p	0.85036	-0.233854	0.11599	0.935579
183.13919_1.27_n	0.84309	-0.246241	0.0056993	2.24418
184.06407_3.81_p	0.7238	-0.466337	1.08e-06	5.96658
184.09467_9.83_p	0.54282	-0.881454	2.21e-07	6.65561
184.09468_10.21_p	0.92019	-0.119996	0.017662	1.75296
184.13341_9.27_p	0.76531	-0.385884	0.0029509	2.53005
185.05684_10.31_n	2.1322	1.09234	1.18e-10	9.92812
185.12865_1.53_p	0.89907	-0.153495	0.082278	1.08472
185.12869_1.66_p	0.89854	-0.154345	0.080381	1.09485
186.05615_5.9_n	0.83557	-0.259167	0.27934	0.553867
186.11266_8.63_p	0.6662	-0.585973	1.76e-08	7.75449
186.14909_1.13_p	0.88033	-0.183884	0.0014475	2.83938
187.00723_0.81_n	0.87506	-0.192546	0.15564	0.807879
188.03552_6.25_n	1.0566	0.0794293	0.54611	0.26272
188.0708_5.61_p	0.76569	-0.385168	0.034883	1.45739
188.07089_8.27_p	1.0028	0.0040339	0.58291	0.234398
188.1284_9.59_p	0.56155	-0.832514	6.18e-06	5.20901
188.17599_13.34_p	0.98344	-0.0240911	0.53827	0.269
188.98654_0.77_n	0.56094	-0.834082	2.21e-07	6.65561
189.13477_14.44_p	0.75925	-0.397353	1.67e-06	5.77728
189.15997_14.62_p	1.1538	0.206393	0.21757	0.662401
192.12318_10.65_p	0.80985	-0.304273	0.0037662	2.4241
192.15971_3.72_p	1.1149	0.156914	0.022742	1.64317
193.12354_1.28_n	0.78166	-0.355387	0.0035102	2.45467
195.02579_9.33_p	0.96045	-0.0582176	0.31945	0.495597
195.13919_1.3_n	0.7607	-0.3946	1.91e-07	6.71897
196.09471_9.7_p	0.43206	-1.2107	2.65e-07	6.57675
196.13348_2.24_p	1.0427	0.0603241	0.65704	0.182408
196.13351_1.25_p	0.87336	-0.195352	0.00026628	3.57466
196.13354_1.2_p	0.87647	-0.190223	0.0003752	3.42574
196.13354_1.31_p	0.87647	-0.190223	0.0003752	3.42574
197.02052_0.8_n	1.1025	0.140779	0.018073	1.74297
197.12877_1.76_p	1.0615	0.0861044	0.0016277	2.78843
197.12883_1.68_p	0.99392	-0.00879836	0.6178	0.209152
197.15489_1.29_n	0.71472	-0.48455	2.95e-07	6.53018
198.01768_1.74_n	1.0805	0.111699	0.0043976	2.35678
198.08519_12.66_p	0.7975	-0.326444	0.0018692	2.72834
198.95445_6.23_n	0.84266	-0.246977	0.24663	0.607954
199.00723_0.78_n	0.72105	-0.471829	0.00034763	3.45888
199.03815_5.63_n	1.181	0.240009	0.0024998	2.60209
199.99092_9.37_p	0.90105	-0.150321	3.37e-05	4.47237
201.00313_0.8_n	0.73279	-0.448528	0.0024998	2.60209
201.0132_10.03_n	1.0449	0.0633649	0.11414	0.942562
201.02292_0.79_n	0.43889	-1.18807	2.1e-07	6.67778
201.06126_9.73_p	0.89423	-0.161282	0.025538	1.59281
202.96596_0.72_n	0.53331	-0.906954	2.14e-09	8.66959
203.00227_0.76_n	0.80458	-0.313692	0.0043272	2.36379
203.05293_9.71_p	0.94855	-0.0762043	0.67922	0.16799
203.1393_9.8_p	0.90108	-0.150273	0.032578	1.48708
204.12326_9.08_p	0.88811	-0.17119	0.0012013	2.92035
205.09743_8.27_p	0.97553	-0.0357419	0.097618	1.01047
206.06717_5.63_n	1.1439	0.193961	0.01912	1.71851
207.01227_1.2_n	0.7492	-0.416577	0.0020777	2.68242
207.11301_8.29_p	1.1085	0.148609	0.026242	1.581
208.98511_9.4_n	1.0968	0.1333	0.0016718	2.77682
209.05936_0.93_p	1.0644	0.0900404	0.11455	0.941005
209.06691_4.11_n	1.4201	0.505993	0.0044877	2.34798
209.09244_8.43_p	0.77644	-0.365054	4.81e-05	4.31785
209.1185_1.29_n	0.80815	-0.307305	0.0025686	2.5903
209.12871_1.56_p	0.90843	-0.138553	5.39e-05	4.26841
209.13867_1.3_p	1.0913	0.126048	0.53686	0.270139
209.94916_1.44_n	1.1721	0.229096	0.0044431	2.35231
210.11281_0.99_p	1.5658	0.6469	0.00010523	3.97786
210.99471_0.68_n	0.9557	-0.0653703	0.18954	0.722299
211.03622_0.77_n	1.1359	0.183836	0.11023	0.9577
211.07265_1.84_n	0.86426	-0.210463	0.019886	1.70145
211.14435_1.38_p	0.91553	-0.127321	0.00033372	3.47662
211.14436_1.48_p	0.91592	-0.126707	0.00035558	3.44906
211.14444_1.34_p	0.91516	-0.127904	0.00031347	3.5038
211.1445_1.38_p	0.91557	-0.127258	0.00033586	3.47384
212.0025_0.99_n	0.96597	-0.0499497	0.15269	0.816189
212.16481_1.3_p	0.92538	-0.111882	0.0020777	2.68242
212.16493_1.2_p	0.92685	-0.109592	0.0023554	2.62794
213.02298_0.78_n	0.88398	-0.177914	6.12e-05	4.21325
214.02069_2.36_n	1.1088	0.148999	0.026377	1.57877
214.02786_6.29_n	0.59944	-0.738313	2.86e-06	5.54363
215.03302_9.18_n	0.99025	-0.0141353	0.62288	0.205596
215.07347_6.36_n	1.2839	0.360533	0.161	0.793174
216.03618_9.18_n	1.0446	0.0629506	0.28792	0.540728
216.07811_1.3_n	1.0471	0.0663992	0.39683	0.401396
216.09969_9.71_p	0.94924	-0.0751552	0.097236	1.01217
217.01767_0.86_n	0.86469	-0.209745	0.0487	1.31247
217.03_9.18_n	1.1539	0.206518	0.0023865	2.62224
217.12981_11.27_p	0.84679	-0.239924	0.014544	1.83732
217.15504_10.85_p	0.68176	-0.552664	0.030771	1.51186
218.13898_7.89_p	0.89245	-0.164157	0.0073981	2.13088
218.99704_1.28_n	0.51968	-0.944305	4.73e-06	5.32514
219.04849_8.94_n	0.92479	-0.112802	0.072311	1.1408
220.11818_4.13_p	0.73623	-0.441772	3.37e-05	4.47237
220.1192_11.14_n	1.0666	0.0930192	0.088831	1.05144
221.07602_9.28_p	0.85953	-0.21838	7.73e-06	5.11182
222.06212_9.18_n	1.2495	0.321351	0.00028779	3.54092
223.02022_9.59_n	1.1147	0.156655	4.37e-07	6.35952
223.07494_0.91_p	0.73301	-0.448095	0.082174	1.08527
223.07501_0.92_p	0.73301	-0.448095	0.082174	1.08527
223.08246_5.63_n	1.164	0.219091	0.013337	1.87494
223.13419_1.28_n	0.87118	-0.198957	0.11455	0.941005
223.14441_1.32_p	1.0108	0.0154976	0.53662	0.270333
223.15434_1.18_p	1.1314	0.178109	0.21757	0.662401
223.1705_1.16_n	0.72274	-0.468451	7.22e-06	5.14146
225.16003_1.36_p	0.98877	-0.0162931	0.39709	0.401111
226.03935_1.25_n	0.91549	-0.127384	0.088344	1.05382
226.04518_9.7_p	0.93752	-0.0930786	0.040188	1.3959
226.05701_5.64_n	1.1511	0.203013	0.010173	1.99255
226.08238_5.12_p	0.94686	-0.078777	0.51389	0.28913
226.95166_9.35_p	0.92905	-0.106172	0.0018668	2.7289
227.12535_4.06_p	0.92341	-0.114957	0.0069406	2.1586
227.99744_1.26_n	0.77736	-0.363345	0.0072529	2.13949
227.99744_1.3_n	0.77736	-0.363345	0.0072529	2.13949
227.99756_0.87_n	1.479	0.564622	0.76201	0.118039
229.01762_0.84_n	0.76959	-0.377838	5.43e-05	4.2652
229.0177_0.73_n	0.76887	-0.379188	5.39e-05	4.26841
229.05409_0.76_n	0.86562	-0.208194	0.90126	0.0451499
229.15495_10.47_p	0.92609	-0.110776	0.00023596	3.62716
229.15495_9.09_p	1.1176	0.160404	0.74413	0.128351
230.09604_10.14_p	0.85544	-0.225261	0.016514	1.78215
230.14027_1.36_p	0.93335	-0.0995099	0.11455	0.941005
230.17529_1.3_p	0.92121	-0.118398	0.0012703	2.89609
230.17532_1.2_p	0.95345	-0.0687708	0.15663	0.805125
231.09375_1.02_p	0.80804	-0.307501	8.17e-05	4.08778
235.16541_8.36_p	0.89054	-0.167248	0.091316	1.03945
237.06187_2.39_n	1.1021	0.140255	0.033888	1.46995
237.14981_1.27_n	0.7282	-0.457593	2.97e-05	4.52724
237.16986_1.02_p	1.231	0.299831	8.98e-05	4.04672
237.16992_1.08_p	1.2349	0.304394	6.43e-05	4.19179
238.09352_9.17_n	1.1248	0.169668	2.36e-05	4.62709
239.07751_12.21_n	1.0861	0.119157	0.061331	1.21232
239.07758_8.69_n	1.1233	0.167743	0.114	0.943095
239.0927_6.54_n	0.85157	-0.231803	0.07762	1.11003
239.13924_1.07_p	1.17	0.226509	0.049723	1.30344
239.17566_1.32_p	0.90798	-0.139268	0.001711	2.76675
240.10219_6.13_p	0.68296	-0.550127	2.21e-07	6.65561
240.96729_9.36_p	0.94501	-0.0815985	0.024096	1.61806
241.155_1.17_p	0.86535	-0.208644	5.01e-05	4.30016
241.97688_1.05_n	0.73669	-0.44087	0.00053632	3.27058
242.13907_0.94_p	1.0281	0.0399806	0.569	0.244888
243.03331_0.81_n	1.2188	0.285461	0.013881	1.85758
243.0551_9.19_n	1.1181	0.161049	0.0076322	2.11735
243.06236_4.37_n	0.9626	-0.0549917	0.57205	0.242566
243.06244_7.34_n	1.0685	0.0955869	0.053102	1.27489
243.18182_1.53_p	0.89586	-0.158655	0.10219	0.990592
244.07945_9.7_p	0.92711	-0.109188	0.50562	0.296176
244.15456_6.75_p	0.90038	-0.151394	0.074551	1.12755
244.90837_0.7_n	0.63521	-0.654694	0.00011228	3.9497
245.04904_0.88_n	0.63157	-0.662985	0.0064435	2.19088
245.06717_1.33_n	1.2656	0.339822	0.10244	0.98953
245.06734_1.86_n	1.2928	0.370499	0.060275	1.21986
245.07802_4.44_n	1.0547	0.0768327	0.064711	1.18902
245.21146_1.02_p	0.74021	-0.433993	1.55e-07	6.80967
246.12393_8.27_p	0.88594	-0.174719	0.016363	1.78614
246.17021_6.32_p	1.1082	0.148218	0.97564	0.0107104
247.14427_5.62_p	0.77494	-0.367843	0.030817	1.51121
247.17052_1.18_n	0.78648	-0.346518	3.2e-08	7.49485
248.14944_9.71_p	0.8502	-0.234126	0.01861	1.73025
249.18622_1.16_n	0.8619	-0.214408	0.0022919	2.6398
249.18622_1.28_n	0.8619	-0.214408	0.0022919	2.6398
250.10492_4.24_p	1.0034	0.00489684	0.8375	0.0770152
250.90213_0.76_n	2.1469	1.10225	3.72e-20	19.4295
253.16481_1.31_p	1.099	0.136191	0.47209	0.325975
253.21745_1.1_n	1.03	0.0426443	0.5487	0.260665
254.96815_8.6_n	1.0748	0.104068	0.0011472	2.94036
254.98187_1.61_n	1.0135	0.0193461	0.73564	0.133335
255.07242_9.1_n	1.0565	0.0792928	0.10569	0.975966
255.13423_1.35_p	0.99368	-0.00914677	0.83625	0.0776639
255.23224_0.94_p	0.70787	-0.498444	2.37e-06	5.62525
256.96683_2.57_n	0.9683	-0.046474	0.60865	0.215632
256.9877_0.68_n	1.0228	0.0325241	0.32846	0.483518
257.07825_3.61_n	1.1218	0.165815	6.21e-06	5.20691
257.11337_2.26_p	1.8035	0.850799	2.37e-10	9.62525
258.11038_12.39_p	1.0136	0.0194884	0.92152	0.0354952
260.18594_5.77_p	0.82585	-0.276048	0.00041994	3.37681
262.16516_9.21_p	0.91824	-0.123057	0.1081	0.966174
263.02328_1.8_n	1.156	0.209141	0.022414	1.64948
263.10385_7.42_n	1.0298	0.0423642	0.69203	0.159875
263.14658_10.78_p	1.0219	0.031254	0.97564	0.0107104
263.17578_1.96_p	1.2931	0.370834	3.12e-08	7.50585
265.11838_7.07_p	0.88348	-0.178731	0.42524	0.371366
265.11844_7.07_p	0.88348	-0.178731	0.42524	0.371366
265.19125_1.73_p	0.93304	-0.0999892	0.0016923	2.77152
265.19128_1.38_p	5.9258	2.56701	0.091316	1.03945
267.07379_6.49_n	0.41443	-1.2708	4.34e-11	10.3625
267.10873_3.64_n	0.54818	-0.867278	0.0058076	2.236
267.17065_1.35_p	1.0074	0.0106366	0.90991	0.0410016
267.18051_1.24_p	1.1026	0.14091	0.68583	0.163784
269.08841_6.53_p	0.37902	-1.39965	4.43e-12	11.3536
269.19751_1.48_p	0.90471	-0.144473	0.00074243	3.12934
271.12921_1.8_p	1.2038	0.267596	0.30394	0.517212
271.20181_1.37_p	1.0914	0.12618	0.016363	1.78614
271.22821_1.3_n	0.97648	-0.0343376	0.465	0.332547
271.97772_2.6_n	0.92031	-0.119808	0.12482	0.903716
274.27417_2.36_p	0.81227	-0.299969	2.18e-05	4.66154
274.27438_1.87_p	0.78695	-0.345656	4.49e-06	5.34775
277.15509_1.36_p	1.1278	0.173511	0.0090326	2.04419
277.15604_5.38_n	1.4264	0.512379	2.19e-09	8.65956
277.18103_1.22_n	1.2802	0.356369	2.71e-12	11.567
277.21741_1.1_n	1.0024	0.00345832	0.0099105	2.0039
279.03906_4.37_n	0.973	-0.0394883	0.70566	0.151404
279.09372_0.96_p	0.68388	-0.548185	3.93e-05	4.40561
279.17056_6.21_p	1.2562	0.329066	0.00010529	3.97761
279.17065_1.32_p	1.1425	0.192194	0.019442	1.71126
279.17072_1.23_p	1.1443	0.194465	0.01838	1.73565
279.19687_1.29_n	0.71312	-0.487783	0.0054251	2.26559
279.20703_1.36_p	1.0064	0.00920383	0.8351	0.0782615
279.23212_0.94_p	0.70874	-0.496672	1.21e-06	5.91721
279.2323_0.92_p	0.70759	-0.499014	1.1e-06	5.95861
279.23315_1.08_n	0.97232	-0.0404969	0.25839	0.587724
280.1546_6.34_p	1.0536	0.0753273	0.77141	0.112715
281.05487_4.42_n	1.127	0.172488	0.00053503	3.27162
281.18616_1.2_p	1.0721	0.100439	0.027039	1.56801
281.18622_1.3_p	1.0709	0.0988238	0.030771	1.51186
281.18634_1.96_p	1.2011	0.264356	3.37e-05	4.47237
281.18634_2.07_p	1.2011	0.264356	3.37e-05	4.47237
281.19608_1.05_p	1.1493	0.200755	0.13789	0.860467
281.19614_1.14_p	1.1427	0.192447	0.16082	0.79366
281.19748_1.38_p	0.94425	-0.0827592	0.11825	0.927199
281.24777_0.94_p	0.64052	-0.642684	1.05e-06	5.97881
281.24881_1.06_n	0.96548	-0.0506817	0.38165	0.418335
282.12009_9.13_p	0.939	-0.0908029	0.0042198	2.37471
283.13754_1.01_n	0.71829	-0.477362	0.0015692	2.80432
283.17548_1.46_p	0.88333	-0.178976	0.051877	1.28503
283.20172_1.57_p	0.95439	-0.0673492	0.038135	1.41868
283.20175_1.73_p	1.0347	0.0492125	0.90778	0.0420194
283.21326_1.36_p	1.0609	0.0852887	0.038079	1.41931
284.20523_1.38_p	0.97896	-0.0306782	0.12121	0.916462
286.20154_5.42_p	0.68992	-0.535499	1.27e-05	4.8962
286.97821_9.4_n	1.1037	0.142348	0.50004	0.300995
288.2171_5.01_p	0.74872	-0.417502	4.45e-06	5.35164
290.96927_8.25_n	1.0059	0.00848689	0.45059	0.346218
291.0701_6.51_p	0.37281	-1.42349	3.77e-12	11.4237
291.08438_7.77_p	0.87089	-0.199438	0.015934	1.79768
293.0882_2.74_n	1.1039	0.142609	0.015032	1.82298
293.14999_1.01_p	0.94407	-0.0830343	0.26566	0.575674
295.16565_1_p	1.1129	0.154324	0.032607	1.48669
295.16568_1.36_p	1.064	0.0894982	0.14853	0.828186
295.20197_1.51_p	1.1072	0.146916	0.026242	1.581
295.20206_1.76_p	1.0602	0.0843364	0.37606	0.424743
295.21176_1_p	1.1686	0.224781	0.021992	1.65774
295.21191_1.07_p	1.1723	0.229342	0.017978	1.74526
296.09882_9.14_n	1.1193	0.162597	0.053029	1.27549
297.15317_0.98_n	0.83335	-0.263006	0.013956	1.85524
297.18118_1.22_p	1.1193	0.162597	0.066756	1.17551
297.19113_1.32_p	1.1212	0.165044	0.29336	0.532599
297.21759_1.36_p	1.0017	0.0024505	0.5803	0.236347
297.22903_1.31_p	0.93837	-0.0917712	0.023795	1.62351
298.22107_1.5_p	0.95614	-0.0647062	0.067445	1.17105
298.22269_1.05_p	1.062	0.0867838	0.91728	0.0374981
299.13876_0.89_p	0.81721	-0.291221	0.00025116	3.60005
299.25845_0.93_p	0.66706	-0.584112	2.14e-06	5.66959
303.05054_6.5_n	0.38475	-1.37801	3.54e-11	10.451
303.08377_4.37_n	0.97118	-0.0421894	0.68603	0.163657
303.23318_1.06_n	0.96076	-0.057752	0.27228	0.564984
304.2121_6.79_p	0.68858	-0.538304	4.54e-09	8.34294
305.02328_9.6_n	1.0896	0.123799	1.28e-05	4.89279
305.0994_4.44_n	1.0641	0.0896337	0.031194	1.50593
305.18369_1.55_p	0.96219	-0.0556063	0.16491	0.782753
305.19751_5.63_p	0.6785	-0.559579	0.0076432	2.11672
305.24869_1.05_n	1.0092	0.0132121	0.97564	0.0107104
306.02689_9.66_n	1.106	0.145351	7.03e-07	6.15304
306.05823_4.37_n	0.95822	-0.0615712	0.28515	0.544927
307.1037_2.27_n	1.3017	0.380397	2.21e-07	6.65561
307.15552_1.3_n	0.85222	-0.230702	0.52792	0.277432
307.202_1.77_p	0.93733	-0.093371	0.026242	1.581
307.20203_1.32_p	0.90779	-0.139569	0.26976	0.569022
307.26468_1.06_n	1.0203	0.0289934	0.77275	0.111961
308.07394_4.43_n	1.0588	0.0824301	0.056074	1.25124
308.09885_2.74_n	1.0495	0.0697022	0.45946	0.337752
308.95486_9.36_p	0.92021	-0.119965	0.00044444	3.35219
309.15329_1.06_n	0.69841	-0.517854	0.0005533	3.25704
309.18127_0.97_p	1.1005	0.138159	0.19083	0.719353
310.17636_7.07_p	0.80346	-0.315702	0.18108	0.74213
310.20151_5.03_p	0.76935	-0.378288	0.001537	2.81333
311.14041_4.98_n	1.3061	0.385265	1.65e-07	6.78252
311.16895_0.89_n	0.82091	-0.284704	0.0058666	2.23161
311.1969_1.15_p	1.2202	0.287118	0.02101	1.67757
311.2067_1.28_p	1.1193	0.162597	0.28358	0.547324
312.21729_4.8_p	0.7327	-0.448705	3.42e-05	4.46597
312.23837_1_p	1.0704	0.09815	0.1232	0.909389
313.15488_6.17_p	1.2218	0.289008	2.97e-05	4.52724
314.18124_7.36_p	0.88416	-0.177621	0.114	0.943095
314.18134_7.36_p	0.88417	-0.177604	0.114	0.943095
314.21771_1.32_p	1.0693	0.0966667	0.56055	0.251386
314.99631_1.35_n	1.0905	0.12499	0.3714	0.430158
315.19589_0.95_p	0.6588	-0.602088	2.81e-05	4.55129
316.2486_4.48_p	0.73517	-0.44385	7.39e-06	5.13136
317.26907_0.94_p	0.58338	-0.777492	1.42e-07	6.84771
319.16565_6.58_p	0.99419	-0.0084065	0.43962	0.356923
321.15826_1.57_p	0.95215	-0.0707392	0.076987	1.11358
321.1788_1.96_p	1.1422	0.191815	0.001862	2.73002
322.21262_2.87_p	0.84617	-0.240981	0.0001462	3.83505
323.16876_1.01_n	0.87835	-0.187132	0.044515	1.35149
323.17166_7.07_p	0.85684	-0.222902	0.45972	0.337507
324.23837_0.95_p	1.0942	0.129876	0.07752	1.11059
325.18472_0.93_n	0.83751	-0.255822	0.010909	1.96222
325.2128_1.34_p	1.033	0.0468403	0.49777	0.302971
325.22241_1.19_p	1.1288	0.17479	0.23371	0.631323
326.24405_6.51_p	1.3983	0.483674	0.0045952	2.3377
326.24426_1.2_p	1.0315	0.0447438	0.77275	0.111961
326.24442_5.98_p	1.5862	0.665575	1.27e-06	5.8962
326.254_0.96_p	1.0983	0.135272	4.18e-05	4.37882
327.23312_1.08_n	0.78093	-0.356735	1.54e-05	4.81248
328.23334_1.29_p	1.1236	0.168129	0.18997	0.721315
328.25949_1.72_p	0.93148	-0.102403	0.81079	0.0910916
329.23257_1.01_p	0.64629	-0.629746	2.53e-06	5.59688
329.24881_1.05_n	0.85919	-0.218951	0.0044877	2.34798
330.06952_6.52_n	0.31805	-1.65267	5.14e-11	10.289
331.00092_9.33_p	0.88454	-0.177001	0.0077193	2.11242
331.2644_1.03_n	1.0258	0.0367495	0.89806	0.0466946
332.24347_6.16_p	0.6626	-0.59379	2.33e-09	8.63264
334.1763_1.46_p	0.86573	-0.208011	0.077085	1.11303
335.15814_1.36_p	1.2006	0.263756	0.019499	1.70999
336.19202_1.4_p	1.1405	0.189666	0.048768	1.31187
336.22873_2.14_p	1.0534	0.0750534	0.27083	0.567303
337.18442_0.96_n	0.92737	-0.108783	0.47579	0.322585
339.19189_1.18_p	1.3742	0.458592	0.00026415	3.57815
339.20004_0.86_n	0.87464	-0.193239	0.034228	1.46562
339.20004_0.91_n	0.87489	-0.192826	0.035904	1.44486
339.20032_0.8_n	0.87476	-0.193041	0.036823	1.43388
339.22858_1.2_p	1.2877	0.364797	1.79e-06	5.74715
339.22858_1.26_p	1.2846	0.361319	1.94e-06	5.7122
339.23932_1.2_p	0.96856	-0.0460867	0.29183	0.53487
339.23947_1.3_p	0.96699	-0.0484271	0.2677	0.572352
339.23956_1.1_p	0.97029	-0.0435121	0.3028	0.518844
339.23956_1.2_p	0.96768	-0.0473981	0.28428	0.546254
340.23361_1.07_p	1.1533	0.205768	0.0082707	2.08246
341.2438_1.56_p	1.0659	0.0920721	0.030284	1.51879
341.25516_1.56_p	0.979	-0.0306192	0.43529	0.361221
341.25519_1.72_p	0.97599	-0.0350617	0.38547	0.414009
342.24905_1.19_p	1.1606	0.214871	0.083704	1.07725
342.24918_1.08_p	1.1589	0.212756	0.094181	1.02604
342.25854_1.38_p	0.91479	-0.128487	0.0039334	2.40523
342.26431_4.17_p	0.87184	-0.197865	0.017815	1.74921
344.25467_1.96_p	1.1656	0.221073	0.0016739	2.77627
347.11725_4.99_n	1.3946	0.479851	3.17e-06	5.49894
350.17148_1.13_p	0.93233	-0.101087	0.16244	0.789307
350.20782_1.36_p	1.2114	0.276675	0.10307	0.986868
350.24399_1.81_p	0.90938	-0.137045	0.00037001	3.43179
352.16586_6.38_p	0.91578	-0.126927	0.049162	1.30837
352.94507_8.6_n	1.0639	0.0893626	0.0022009	2.6574
353.21576_0.9_n	0.83631	-0.25789	0.086032	1.06534
353.21866_0.99_p	1.0967	0.133169	0.3888	0.410274
354.24908_1.01_p	1.1169	0.1595	0.085193	1.0696
355.1875_1.29_n	1.3677	0.451752	1.89e-05	4.72354
355.22299_1.28_p	1.213	0.27858	0.00063022	3.20051
355.22299_1.32_p	1.213	0.27858	0.00063022	3.20051
355.23434_1.32_p	0.99638	-0.00523203	0.68143	0.166579
355.25931_1.36_p	0.99073	-0.0134362	0.50004	0.300995
355.25949_1.7_p	0.96264	-0.0549317	0.11254	0.948693
355.27051_1.36_p	1.0266	0.0378742	0.78878	0.103044
355.27051_1.5_p	1.0266	0.0378742	0.78878	0.103044
356.26465_1.1_p	1.0373	0.0528332	0.17091	0.767233
356.26471_1.03_p	1.0347	0.0492125	0.19016	0.720881
357.2034_2_n	1.2924	0.370053	0.0037662	2.4241
357.26804_1.02_p	1.0434	0.0612923	0.15822	0.800739
358.20743_7.38_p	0.8479	-0.238034	0.037761	1.42296
358.24405_1.33_p	1.1871	0.247441	0.007589	2.11982
358.24408_1.33_p	1.1881	0.248656	0.0075035	2.12474
358.25943_5.1_p	0.56425	-0.825594	4.49e-06	5.34775
358.29565_3.76_p	0.64748	-0.627092	6.42e-05	4.19246
359.14902_0.98_p	1.0985	0.135535	0.025184	1.59888
360.27478_5.73_p	0.60658	-0.72123	2.21e-07	6.65561
363.22574_1.52_p	0.91443	-0.129055	0.22041	0.656769
363.25211_1.06_n	1.0487	0.068602	0.67222	0.172489
367.15875_0.97_n	1.042	0.0593553	0.67862	0.168373
369.17432_1.01_n	1.0834	0.115566	0.4559	0.34113
369.17441_1.1_n	2.0842	1.05949	0.083704	1.07725
369.17444_1.01_n	1.0836	0.115832	0.45641	0.340645
369.20245_1.13_p	1.1332	0.180403	0.42524	0.371366
370.28046_0.98_p	1.1416	0.191057	1.42e-05	4.84771
370.2951_3.78_p	0.76685	-0.382984	0.00054684	3.26214
372.25964_1.3_p	1.1177	0.160533	0.21538	0.666795
374.13611_4.99_n	1.3191	0.399554	1.35e-06	5.86967
375.22113_1.08_n	1.0471	0.0663992	0.51249	0.290315
376.1756_0.97_p	1.0562	0.078883	0.19121	0.718489
376.1759_0.98_p	1.0569	0.0798389	0.18656	0.729181
376.25967_3.38_p	0.98579	-0.0206477	0.69322	0.159129
376.2597_2.87_p	0.77767	-0.36277	1.97e-08	7.70553
376.94241_9.36_p	0.91846	-0.122711	0.00064761	3.18869
377.23657_1.06_n	0.9762	-0.0347513	0.90131	0.0451258
377.23697_0.93_n	0.97417	-0.0377545	0.88427	0.0534151
378.23889_2.07_p	1.1157	0.157949	0.0095352	2.02067
380.33743_0.9_p	1.1977	0.260267	0.10135	0.994176
380.33752_0.89_p	1.1974	0.259905	0.10307	0.986868
383.11655_9.71_p	0.84926	-0.235722	0.04831	1.31596
383.15369_1.24_n	0.96876	-0.0457888	0.44237	0.354214
383.2641_1.14_p	0.87858	-0.186754	0.0074928	2.12536
384.25967_1.1_p	1.1424	0.192068	0.030329	1.51814
384.29605_0.95_p	1.1029	0.141302	1.55e-07	6.80967
384.29608_0.99_p	1.1029	0.141302	1.55e-07	6.80967
385.16925_1.28_n	0.99842	-0.00228126	0.22726	0.643477
385.16943_1.63_n	1.0146	0.0209111	0.67882	0.168245
385.16946_1.35_n	1.0067	0.00963382	0.29183	0.53487
385.23877_1.75_n	0.62029	-0.688985	0.0020777	2.68242
386.2749_1.11_p	1.1659	0.221444	0.032771	1.48451
386.27527_1.23_p	1.1654	0.220825	0.034177	1.46627
386.30151_1.77_p	0.95334	-0.0689373	0.062602	1.20341
387.02634_9.6_n	1.0748	0.104068	0.00013316	3.87563
387.18521_1.92_n	1.1561	0.209266	0.43745	0.359072
388.02988_9.65_n	1.1039	0.142609	1.53e-06	5.81531
390.19153_0.98_p	1.1218	0.165815	0.036388	1.43904
390.2392_1.46_p	1.24	0.31034	3.52e-06	5.45346
390.2392_1.68_p	1.2739	0.349252	3.17e-08	7.49894
392.0484_0.82_n	1.1846	0.2444	0.66321	0.178349
392.2547_3.85_p	1.1546	0.207393	0.0050423	2.29737
392.25473_1.52_p	1.1543	0.207018	4.37e-07	6.35952
392.25473_1.64_p	1.1458	0.196355	1.48e-06	5.82974
392.25473_1.79_p	1.1446	0.194844	1.8e-06	5.74473
393.25827_1.52_p	1.1186	0.161694	8.07e-05	4.09313
394.2702_3.38_p	0.97743	-0.0329347	0.38777	0.411426
395.18991_0.93_n	1.4675	0.553361	0.02981	1.52564
396.24985_1.43_p	1.1309	0.177471	0.0077632	2.10996
396.27646_3.46_p	1.1907	0.25181	0.114	0.943095
397.20569_1.06_n	1.3513	0.434348	0.0089319	2.04906
398.27563_1.04_p	1.1729	0.23008	0.00041632	3.38057
399.25015_1.43_n	1.2824	0.358846	3.51e-11	10.4547
400.29092_1.14_p	1.1528	0.205142	0.028881	1.53939
400.29099_1.05_p	1.1511	0.203013	0.031351	1.50375
402.27042_1.34_p	1.3339	0.415651	4.12e-06	5.3851
404.21832_1.28_p	1.2701	0.344942	0.033888	1.46995
404.22006_0.96_p	1.146	0.196607	0.015979	1.79645
406.06396_0.82_n	0.73915	-0.436061	0.0092491	2.0339
406.23383_1.18_p	1.1632	0.218099	0.0089319	2.04906
406.23413_1.25_p	1.1678	0.223793	0.007263	2.13888
408.24982_1.45_p	1.3284	0.40969	2.14e-06	5.66959
408.26114_1.36_p	1.146	0.196607	0.37581	0.425032
408.28629_1.42_p	1.0091	0.0130692	0.92149	0.0355094
411.18497_1.17_n	1.2218	0.289008	0.0067654	2.16971
411.18509_1.23_n	1.3142	0.394185	0.0042142	2.37528
412.29099_1_p	1.1179	0.160791	0.018963	1.72209
412.96674_0.77_n	0.86829	-0.203751	0.018486	1.73316
413.20068_1.28_n	1.3099	0.389457	0.004969	2.30373
414.23679_1.63_p	1.2263	0.294312	0.00016494	3.78267
414.30676_1.01_p	1.2131	0.278698	1.41e-09	8.85078
415.21674_1.3_n	1.3766	0.461109	0.11023	0.9577
416.25204_2.73_p	1.1105	0.151209	0.014466	1.83965
416.25223_3.38_p	1.0401	0.0567222	0.63064	0.200218
416.28583_1.31_p	1.1515	0.203514	0.039449	1.40396
420.21375_1.02_p	1.2031	0.266757	0.1845	0.734004
421.22348_1.16_n	1.1607	0.214995	0.004333	2.36321
421.2963_1.28_p	1.1559	0.209017	0.024835	1.60494
422.22897_1.28_p	1.1934	0.255078	0.1001	0.999566
422.26535_1.36_p	1.2653	0.339479	0.015172	1.81896
423.26913_1.36_p	1.2717	0.346758	0.12073	0.918185
424.19806_1.16_n	1.1121	0.153287	0.041643	1.38046
424.36368_0.91_p	1.243	0.313826	0.019781	1.70375
424.36377_0.91_p	1.2432	0.314058	0.019945	1.70017
424.36386_1.04_p	1.2416	0.3122	0.02196	1.65837
427.21597_0.95_n	1.1571	0.210514	0.68943	0.16151
428.28598_1.13_p	1.3681	0.452174	1.65e-05	4.78252
428.32245_0.97_p	1.1571	0.210514	7.22e-08	7.14146
429.30133_1.32_n	0.99591	-0.00591272	0.90778	0.0420194
430.23169_1.91_p	1.6015	0.679424	2.64e-09	8.5784
430.23187_1.45_p	1.3649	0.448795	1.8e-06	5.74473
430.30167_1.26_p	1.1846	0.2444	0.024616	1.60878
430.91422_9.34_p	0.90718	-0.140539	0.0001759	3.75473
431.30524_1.26_p	1.2322	0.301236	0.018486	1.73316
431.31631_1.02_p	0.95507	-0.0663216	0.10207	0.991102
431.31699_1.3_n	1.1593	0.213254	0.53454	0.27202
431.91751_9.37_p	0.93256	-0.100732	0.001992	2.70071
432.24759_3.89_p	1.4892	0.574538	6.88e-11	10.1624
432.25143_0.96_p	1.1143	0.156138	0.022099	1.65563
433.2597_1.01_n	1.0306	0.0434845	0.51364	0.289341
433.28119_5.41_p	0.96544	-0.0507415	0.89062	0.0503076
433.28122_5.02_p	0.94555	-0.0807743	0.019063	1.71981
437.05502_0.75_n	0.73268	-0.448745	6.42e-05	4.19246
437.31271_1.65_p	1.1024	0.140648	0.018781	1.72628
437.31281_1.51_p	1.2137	0.279412	0.067445	1.17105
437.31296_1.8_p	1.1118	0.152897	0.0044877	2.34798
439.0708_1.04_n	0.68239	-0.551332	0.00026628	3.57466
439.07089_1.03_n	0.68239	-0.551332	0.00026628	3.57466
439.29227_1.46_p	1.1687	0.224905	0.027039	1.56801
439.29227_1.7_p	1.4397	0.525768	2.05e-05	4.68825
442.30188_1.07_p	1.273	0.348232	2.93e-07	6.53313
442.33801_0.98_p	1.1135	0.155102	2.93e-07	6.53313
443.3096_1.29_p	1.1205	0.164143	0.066249	1.17882
444.31729_1.08_p	1.1473	0.198243	0.096833	1.01398
444.31735_1.17_p	1.1492	0.20063	0.084829	1.07146
444.92999_9.38_p	0.99579	-0.00608657	0.78231	0.106621
445.2467_0.96_p	1.1427	0.192447	0.0037884	2.42154
445.28156_5.1_p	1.0539	0.075738	0.10465	0.980261
445.33264_1.75_n	0.79605	-0.329069	0.0051166	2.29102
446.05405_6.98_p	0.97903	-0.030575	0.50931	0.293018
448.30707_6.83_n	0.77022	-0.376658	0.67902	0.168117
450.2966_1.42_p	1.2555	0.328262	1.15e-06	5.9393
450.30817_2.38_p	0.93749	-0.0931248	0.06	1.22185
450.30878_1.52_p	1.3596	0.443182	7.74e-07	6.11126
450.92221_8.6_n	1.0648	0.0905825	0.0032152	2.49279
452.27689_3.1_n	1.3302	0.411643	1.01e-09	8.99568
452.31186_2.55_p	1.0545	0.0765591	0.08666	1.06218
452.31207_3.14_p	0.97027	-0.0435418	0.37228	0.42913
452.3121_1.81_p	0.88228	-0.180692	0.14275	0.845424
452.32364_2.38_p	1.0091	0.0130692	0.97564	0.0107104
452.32404_3.41_p	1.1586	0.212383	0.032607	1.48669
452.32428_2.07_p	1.1506	0.202386	0.00035787	3.44627
453.08633_1.26_n	0.77275	-0.371926	0.0056993	2.24418
453.30777_1.46_p	1.1638	0.218843	0.0033443	2.47569
453.31561_2.55_p	1.0898	0.124063	0.056228	1.25005
453.31561_3.14_p	1.1869	0.247198	0.0074085	2.13027
454.29321_6.38_p	0.99167	-0.012068	0.58978	0.22931
455.01422_9.58_n	1.3217	0.402395	1.18e-09	8.92812
458.31464_1.31_p	1.0568	0.0797024	0.072405	1.14023
458.31488_1.31_p	1.0537	0.0754642	0.099276	1.00316
458.33301_1.03_p	1.0727	0.101247	0.016363	1.78614
458.33301_1.1_p	1.0743	0.103397	0.015373	1.81324
460.29449_1.02_p	0.81609	-0.2932	0.12433	0.905424
460.31207_1.31_p	1.0949	0.130799	0.31945	0.495597
461.23999_1.46_p	1.135	0.182692	0.85572	0.0676683
463.34277_0.96_p	0.95915	-0.0601716	0.58219	0.234935
464.28806_1.25_p	1.2848	0.361544	0.0022009	2.6574
465.30453_0.83_n	0.95154	-0.0716638	0.65385	0.184522
466.30362_1.45_p	1.1477	0.198746	0.00059058	3.22872
466.30362_1.69_p	1.0965	0.132906	0.018477	1.73337
468.30893_5.74_p	0.91533	-0.127636	0.067267	1.1722
468.30899_5.97_p	0.90291	-0.147346	0.035851	1.4455
468.31888_3.09_p	1.5435	0.626205	5.8e-11	10.2366
468.39011_0.94_p	1.2065	0.270828	0.055634	1.25466
468.39014_0.93_p	1.2065	0.270828	0.055482	1.25585
468.39035_1.06_p	1.2069	0.271306	0.056228	1.25005
469.30267_1.83_p	1.1684	0.224534	0.0013969	2.85483
472.33026_1.29_p	1.1803	0.239154	0.00074149	3.12989
472.34894_0.99_p	1.1281	0.173895	0.00012907	3.88917
473.3519_0.99_p	1.2228	0.290188	4.51e-08	7.34582
474.29422_3.15_p	1.005	0.0071955	0.56571	0.247406
474.29449_2.55_p	1.0162	0.0231844	0.90995	0.0409825
474.32773_1.29_p	1.1899	0.25084	0.0067746	2.16912
476.27875_6.37_n	1.0112	0.0160684	0.84595	0.0726553
476.30719_1.94_p	0.54981	-0.862995	6.56e-05	4.1831
478.2934_6.34_p	0.95678	-0.0637409	0.22382	0.650101
479.28409_0.86_n	1.063	0.0881416	0.23129	0.635843
480.30899_6.29_p	1.0123	0.0176369	0.72818	0.137761
480.30936_5.98_n	0.92529	-0.112022	0.033888	1.46995
480.31906_1.35_p	1.3015	0.380175	0.015979	1.79645
482.32462_5.89_p	0.91723	-0.124645	0.035798	1.44614
482.32504_6.26_p	0.95611	-0.0647515	0.32544	0.487529
482.36105_5.95_p	0.98386	-0.0234751	0.16638	0.778899
482.4057_0.93_p	1.0306	0.0434845	0.17861	0.748094
483.35486_3.14_p	1.1121	0.153287	0.24368	0.61318
483.36462_5.96_p	0.94987	-0.074198	0.021764	1.66226
486.32764_1.09_p	1.2786	0.354565	3.49e-07	6.45717
486.34607_1.21_p	1.0873	0.12075	0.044153	1.35504
486.36441_0.93_p	1.1859	0.245982	1.21e-09	8.91721
487.32809_5.38_p	0.99168	-0.0120534	0.67492	0.170748
487.32843_4.91_p	1.0322	0.0457225	0.7443	0.128252
488.33209_5.36_p	1.1018	0.139862	0.02355	1.62801
488.34344_1.1_p	1.1326	0.179638	0.1433	0.843754
488.34344_1.21_p	1.1336	0.180912	0.13662	0.864486
491.29266_0.75_p	1.0919	0.126841	0.44371	0.352901
491.33563_5.02_p	0.9507	-0.0729379	0.086032	1.06534
494.32492_5.86_p	1.0106	0.0152121	0.74396	0.12845
496.34009_5.83_p	0.95896	-0.0604575	0.15343	0.81409
496.3403_5.78_p	0.95895	-0.0604725	0.15343	0.81409
496.42148_0.93_p	1.1998	0.262794	0.01912	1.71851
497.37039_3.13_p	0.92102	-0.118696	0.052192	1.2824
498.90216_9.37_p	1.0881	0.121811	0.030771	1.51186
498.93069_0.66_n	0.90718	-0.140539	0.030771	1.51186
500.27847_6.27_n	1.071	0.0989585	0.24663	0.607954
500.34378_1.04_p	1.1823	0.241596	5.39e-05	4.26841
500.37979_0.92_p	1.0832	0.1153	0.00041994	3.37681
501.39551_1.76_n	0.7345	-0.445166	0.018583	1.73088
502.29343_6.23_p	0.9542	-0.0676364	0.26159	0.582379
502.35934_1.05_p	1.1076	0.147437	0.097355	1.01164
502.35944_1.13_p	1.1091	0.149389	0.10093	0.99598
503.32324_5.69_p	1.2042	0.268075	1.52e-07	6.81816
503.36261_1.13_p	1.1823	0.241596	9.98e-05	4.00087
505.33878_4.92_p	1.0836	0.115832	0.010188	1.99191
505.33884_5.37_p	1.0307	0.0436245	0.30124	0.521087
507.32938_4.07_p	0.95767	-0.0623995	0.19284	0.714803
508.37692_5.86_p	0.89175	-0.165289	0.052192	1.2824
509.34872_1.31_p	1.122	0.166073	0.015704	1.80399
510.31882_2.41_n	1.2703	0.345169	3.88e-05	4.41117
510.35587_5.76_p	0.83143	-0.266333	2.49e-05	4.6038
511.36951_3.15_p	0.82863	-0.2712	7.88e-06	5.10347
511.36993_2.56_p	1.2761	0.351741	1.58e-05	4.80134
512.33551_6.44_p	0.88035	-0.183851	0.00603	2.21968
512.4165_0.97_p	1.2579	0.331017	0.0075461	2.12228
512.9176_9.37_p	0.9607	-0.0578421	0.089475	1.0483
514.3775_0.97_p	1.0585	0.0820213	0.049958	1.30139
516.35675_1.3_p	1.115	0.157044	0.0034896	2.45722
516.35718_1.3_p	1.0675	0.0942361	0.10232	0.990039
516.37524_1.01_p	0.86939	-0.201925	0.00090011	3.0457
517.3786_1.04_p	1.1539	0.206518	7.55e-05	4.12205
518.32281_5.85_p	0.98712	-0.0187026	0.19102	0.718921
518.35419_1.3_p	1.1227	0.166972	0.11679	0.932594
519.02777_1.04_n	0.61958	-0.690638	0.00050834	3.29385
519.31769_2.11_p	1.3698	0.453965	8.17e-05	4.08778
519.35809_1.3_p	1.1398	0.188781	0.40627	0.391185
521.42084_0.98_p	0.6689	-0.580138	2.39e-05	4.6216
521.42114_0.98_p	0.67196	-0.573553	1.91e-05	4.71897
522.35565_5.39_p	1.043	0.0607392	0.45836	0.338793
523.32477_4.05_p	1.3624	0.44615	8.53e-11	10.0691
526.29352_6.21_p	0.94209	-0.0860632	0.055558	1.25525
526.43207_0.95_p	1.0532	0.0747794	0.12899	0.889444
527.32117_5.37_p	0.98055	-0.0283369	0.5487	0.260665
527.32117_5.6_p	1.1734	0.230695	0.0307	1.51286
529.42639_1.75_n	0.58263	-0.779348	1.96e-05	4.70774
530.30212_5.99_n	1.0535	0.0751903	0.55449	0.256106
530.3028_5.77_n	1.0147	0.0210533	0.89068	0.0502783
530.37152_1.13_p	1.038	0.0538064	0.33483	0.475176
530.39087_0.98_p	1.1605	0.214747	6e-07	6.22185
531.39441_0.98_p	1.1401	0.18916	0.00034763	3.45888
531.40869_0.82_p	0.70865	-0.496855	1.09e-08	7.96257
532.37024_1.14_p	1.1381	0.186627	0.10252	0.989191
532.37024_1.24_p	1.1378	0.186247	0.1032	0.98632
533.04327_1.26_n	0.7514	-0.412347	0.0042827	2.36828
533.29749_1.46_p	1.1116	0.152638	0.44782	0.348897
536.38123_4.9_p	1.0412	0.0582472	0.30124	0.521087
536.38141_5.36_p	0.93286	-0.100268	0.029554	1.52938
537.33154_5.99_n	0.94209	-0.0860632	0.058128	1.23561
537.38031_1.09_p	1.1961	0.258338	2.16e-09	8.66555
537.88214_1.09_p	1.0921	0.127105	0.013807	1.8599
539.30109_5.09_n	1.1474	0.198368	0.00013147	3.88117
540.44788_0.95_p	1.1745	0.232047	0.043793	1.3586
542.32458_5.74_p	0.78795	-0.343824	0.0037662	2.4241
543.29535_5.36_p	0.94191	-0.0863389	0.39812	0.399986
543.29535_5.6_p	1.1929	0.254473	0.0078074	2.10749
543.29541_4.95_p	0.97813	-0.0319019	0.2395	0.620694
544.34052_5.69_p	1.0388	0.0549179	0.71852	0.143561
544.34985_6.73_p	0.9994	-0.000865877	0.85563	0.067714
544.35022_6.46_p	1.0285	0.0405418	0.84605	0.072604
544.36975_1.06_p	1.1301	0.17645	0.036932	1.4326
544.38855_1.05_p	1.1072	0.146916	0.00047225	3.32583
544.40588_0.95_p	1.1863	0.246469	7.25e-09	8.13966
544.88971_1.05_p	1.021	0.0299829	0.25698	0.590101
545.35321_6.46_p	0.84833	-0.237303	0.0024237	2.61552
546.38544_1.08_p	1.148	0.199123	0.018486	1.73316
546.38544_1.16_p	1.1506	0.202386	0.015726	1.80338
547.38928_1.16_p	1.1613	0.215741	0.038854	1.41056
547.38947_1.03_p	1.158	0.211635	0.052437	1.28036
548.89935_8.6_n	1.0594	0.0832474	0.0089821	2.04662
550.39673_4.91_p	0.95039	-0.0734084	0.20453	0.689243
551.0329_9.59_n	1.0769	0.106884	6.42e-05	4.19246
552.33124_5.99_n	0.97497	-0.0365703	0.51045	0.292047
554.30219_5.95_n	0.94739	-0.0779697	0.45641	0.340645
554.3465_5.99_n	0.96621	-0.0495913	0.13069	0.883758
555.02539_1.26_n	0.83863	-0.253894	0.018835	1.72503
555.35016_5.77_n	0.98158	-0.0268222	0.33149	0.47953
556.31793_5.91_n	0.95238	-0.0703908	0.78995	0.1024
557.32123_5.98_n	1.0159	0.0227584	0.84823	0.0714864
557.45819_1.3_n	0.80609	-0.310987	0.0044877	2.34798
558.32434_5.99_n	0.98755	-0.0180743	0.42204	0.374646
558.32446_5.77_n	0.98977	-0.0148348	0.61757	0.209314
558.33374_5.88_n	0.91432	-0.129229	0.013807	1.8599
559.47473_1.3_n	1.0534	0.0750534	0.58267	0.234577
563.34552_5.08_n	1.1615	0.215989	0.00010336	3.98565
573.453_1.75_n	0.60651	-0.721397	3.59e-08	7.44491
575.46808_0.91_p	0.67529	-0.566421	1.8e-06	5.74473
575.46875_1.75_n	0.69413	-0.526722	5.76e-06	5.23958
577.48474_1.75_n	0.60921	-0.714988	2.97e-05	4.52724
578.10101_1.25_n	0.70465	-0.505021	0.0037427	2.42681
578.34674_5.96_n	0.95868	-0.0608788	0.51953	0.284389
578.34705_5.73_n	0.9686	-0.0460271	0.69342	0.159004
580.36255_5.91_n	1.0006	0.000865357	0.65265	0.18532
581.15356_1.27_p	1.1411	0.190425	0.32106	0.493414
581.32129_5.94_n	0.97883	-0.0308698	0.82351	0.0843311
582.37811_5.88_n	0.92614	-0.110698	0.01947	1.71063
582.37823_5.66_n	0.9312	-0.102837	0.026221	1.58135
583.25494_1.12_p	0.65761	-0.604696	5.14e-10	9.28904
583.33728_5.9_n	1.0402	0.0568609	0.56266	0.249754
585.27112_0.89_p	0.83275	-0.264045	0.0016021	2.79531
585.35254_5.65_n	0.94601	-0.0800727	0.11396	0.943248
585.3526_5.87_n	0.9543	-0.0674852	0.1232	0.909389
586.35632_5.88_n	0.97625	-0.0346775	0.40652	0.390918
591.09619_1.25_n	0.80428	-0.31423	0.017662	1.75296
595.4953_1.76_n	0.59425	-0.750858	2.05e-06	5.68825
639.4458_1.28_p	1.0997	0.13711	0.012984	1.88659
647.45917_0.98_p	1.0724	0.100843	0.00019587	3.70803
675.54443_5.36_p	0.6648	-0.589008	2.11e-08	7.67572
681.46735_1.3_p	0.97169	-0.041432	0.98703	0.00566965
703.57526_5.28_p	0.93171	-0.102047	0.08872	1.05198
71.01384_9.19_n	1.0007	0.00100953	0.26362	0.579022
71.01385_2.39_n	1.0644	0.0900404	0.10643	0.972936
712.49323_1.28_p	1.2213	0.288418	8.28e-11	10.082
714.50476_1.09_p	0.9635	-0.0536434	0.38522	0.414291
72.08092_9.73_p	0.92044	-0.119604	0.0047682	2.32165
731.60663_5.21_p	0.94132	-0.0872428	0.2706	0.567672
74.09652_4.12_p	0.94419	-0.0828509	0.023584	1.62738
75.00875_4.09_n	1.0854	0.118227	0.4896	0.310159
76.03942_11.47_p	1.1424	0.192068	0.1105	0.956638
76.07581_6.66_p	0.68858	-0.538304	4.31e-06	5.36552
78.9189_2.58_n	0.96592	-0.0500244	0.43853	0.358001
84.04447_12.01_p	0.90971	-0.136521	0.00041994	3.37681
85.02952_2.38_n	0.88495	-0.176332	0.028881	1.53939
85.02952_9.19_n	0.94239	-0.0856039	0.90246	0.044572
86.06017_1.32_p	1.1148	0.156785	0.00029121	3.53579
86.0965_8.9_p	0.97541	-0.0359193	0.28405	0.546605
86.09651_8.45_p	0.99635	-0.00527547	0.81403	0.0893596
86.09655_4.88_p	0.67623	-0.564414	0.00076759	3.11487
87.00873_1.26_n	1.1449	0.195222	1.4e-05	4.85387
87.0088_4.77_n	1.3855	0.470407	3.43e-06	5.46471
88.04039_11.31_n	1.2401	0.310456	6.18e-06	5.20901
89.02445_7.57_n	1.2997	0.378179	3.59e-10	9.44491
90.05509_10.76_p	1.0474	0.0668125	0.42902	0.367522
90.97672_9.35_p	0.97674	-0.0339535	0.48037	0.318424
93.03419_0.82_n	1.0615	0.0861044	0.33314	0.477373
94.98091_4.74_n	0.8609	-0.216082	0.099276	1.00316
96.96017_14.87_n	1.0781	0.108491	0.033051	1.48082
98.05988_1.56_p	0.9553	-0.0659742	0.036208	1.4412
98.06013_1.22_p	0.89835	-0.15465	0.0003724	3.42899

## Sheet: Fig. 1e
Results of FDR and fold changes between BN and HC. Fold change = BN/HC. FDR, Wilcoxon rank tests with the p value adjusted by false discovery rate.
Features	Fold change	log2(Fold change)	FDR	-log10(FDR)
100.07581_1.15_p	1.0238	0.0339339	0.51714	0.286392
100.07583_1.33_p	0.98523	-0.0214675	0.85925	0.0658805
100.11215_4.52_p	0.92893	-0.106358	0.67732	0.169206
101.02441_9.2_n	0.98973	-0.0148931	0.52872	0.276774
101.02442_1.26_n	0.9058	-0.142736	0.0027465	2.56122
101.02442_3.69_n	1.017	0.0243197	0.90823	0.0418042
101.02444_3.74_n	1.0169	0.0241778	0.9025	0.0445528
102.06625_2.38_p	0.97259	-0.0400963	0.18162	0.740836
102.12779_3.09_p	0.89691	-0.156965	0.00061184	3.21336
103.00375_4.1_n	1.0603	0.0844725	0.17013	0.769219
103.04012_7.34_n	1.0074	0.0106366	0.89392	0.0487013
103.04018_6.37_n	0.90757	-0.139919	0.013503	1.86957
104.07069_9.69_p	0.96769	-0.0473831	0.10572	0.975843
104.10707_5.25_p	0.99121	-0.0127374	0.36702	0.43531
104.99241_9.37_p	0.979	-0.0306192	0.28057	0.551959
106.05_12.11_p	0.97266	-0.0399925	0.14387	0.84203
106.08638_7.18_p	0.89193	-0.164998	0.034556	1.46148
107.04996_0.81_n	1.0165	0.0236102	0.95263	0.0210757
110.95808_1.39_n	1.1286	0.174534	0.56659	0.246731
111.08052_1.3_p	0.92699	-0.109374	0.0006329	3.19866
112.05177_4.38_n	0.98867	-0.016439	0.88903	0.0510836
112.07585_1.31_p	0.87322	-0.195583	1.02e-06	5.9914
112.9857_1.04_n	1.0151	0.0216219	0.46225	0.335123
112.99947_6.33_n	0.9572	-0.0631077	0.19022	0.720744
113.02449_9.19_n	0.88251	-0.180315	0.01238	1.90728
114.06629_4.07_p	0.96778	-0.047249	0.094616	1.02404
115.04012_2.74_n	1.0118	0.0169241	0.84699	0.0721217
116.03534_9.13_n	1.0672	0.0938306	0.55311	0.257188
116.03542_10.02_n	1.019	0.0271541	0.52872	0.276774
116.07073_9.67_p	0.94888	-0.0757024	0.18976	0.721795
116.07076_2.29_p	0.79076	-0.338688	0.046431	1.33319
116.07082_14.92_p	0.91563	-0.127163	0.0042807	2.36849
116.10709_5.81_p	0.94824	-0.0766758	0.09873	1.00555
116.10714_3.12_p	0.90993	-0.136173	0.019347	1.71339
117.01947_6.36_n	0.9979	-0.00303285	0.70183	0.153768
117.05583_5.46_n	1.0195	0.0278618	0.3265	0.486117
118.0612_11.03_p	1.0491	0.0691522	0.44141	0.355158
118.06526_8.27_p	0.9482	-0.0767367	0.022242	1.65283
118.0863_8.37_p	0.98067	-0.0281604	0.39844	0.399637
118.08638_9.72_p	0.95358	-0.0685741	0.025731	1.58954
119.01705_8.54_n	0.89159	-0.165548	7.91e-05	4.10182
119.03503_9.19_n	1.011	0.015783	0.66245	0.178847
119.05022_0.78_n	0.98015	-0.0289255	0.93805	0.027774
120.0657_11.34_p	0.9408	-0.08804	0.040227	1.39548
120.08071_6.17_p	0.95445	-0.0672585	0.83194	0.079908
120.08088_8.29_p	0.95668	-0.0638917	0.061205	1.21321
123.00893_0.72_n	1.111	0.151859	0.85503	0.0680186
123.04519_0.76_n	0.90786	-0.139458	0.66333	0.17827
123.0453_1.37_n	1.1064	0.145873	0.77344	0.111573
124.00748_9.4_n	0.97457	-0.0371623	0.61606	0.210377
124.07563_1.56_p	0.96705	-0.0483376	0.017994	1.74487
124.99149_1.25_n	0.94978	-0.0743347	0.030823	1.51113
124.99153_5.86_n	1.0056	0.00805655	0.52864	0.27684
126.0221_9.71_p	0.93845	-0.0916482	0.036289	1.44022
126.0915_1.53_p	0.94393	-0.0832482	0.041207	1.38503
127.05141_11.71_n	0.95415	-0.067712	0.15066	0.822002
128.03542_9.71_n	0.97612	-0.0348696	0.55812	0.253272
128.10707_4.2_p	0.97342	-0.0388657	0.22437	0.649035
129.03082_1.33_n	0.90425	-0.145206	0.17056	0.768123
129.05583_2.26_n	0.97115	-0.0422339	0.18289	0.73781
130.05003_12.01_p	0.96987	-0.0441367	0.14774	0.830502
130.05003_7.07_p	0.91426	-0.129324	0.26153	0.582478
130.05107_8.31_n	1.0019	0.00273852	0.99372	0.00273597
130.05109_9.01_n	0.96493	-0.0515038	0.21391	0.669769
130.0623_11.07_n	0.92821	-0.107477	0.26431	0.577886
130.06636_3.49_n	0.95434	-0.0674248	0.53126	0.274693
130.08638_8.33_p	1.0511	0.0718999	0.46715	0.330544
130.08644_14.83_p	0.92516	-0.112225	0.0054732	2.26176
130.15919_1.83_p	1.0707	0.0985543	0.64397	0.191134
131.03511_9.18_n	0.92475	-0.112865	0.15069	0.821916
131.07146_5.02_n	0.91444	-0.12904	0.1011	0.995249
131.11807_8.07_p	0.99269	-0.0105848	0.55046	0.259274
132.00331_9.35_p	0.95852	-0.0611196	0.032592	1.48689
132.06572_10.86_p	0.95627	-0.0645101	0.34781	0.458658
132.07684_10.77_p	0.89876	-0.153992	0.02521	1.59843
132.10204_8.78_p	0.90579	-0.142751	0.00046799	3.32976
132.1021_8.4_p	0.95038	-0.0734236	0.020647	1.68514
132.10211_3.96_p	1.0894	0.123534	0.1263	0.898597
133.03194_9.29_p	0.90464	-0.144584	5.96e-06	5.22475
133.06093_12.47_p	0.98007	-0.0290433	0.43312	0.363392
133.0658_0.78_n	0.81743	-0.290833	0.65187	0.185839
133.09735_14.93_p	0.96976	-0.0443003	0.11104	0.954521
133.99187_1.85_n	0.99583	-0.00602862	0.68432	0.164741
134.03523_9.34_p	0.95513	-0.066231	0.010489	1.97927
134.06015_1.13_p	0.92938	-0.105659	0.51382	0.289189
134.06024_1.13_p	0.9294	-0.105628	0.51382	0.289189
134.06134_6.29_n	0.81072	-0.302724	0.45913	0.338064
134.11766_5.81_p	0.93339	-0.0994481	0.0042807	2.36849
135.03139_4.58_n	0.98487	-0.0219948	0.69832	0.155946
136.04831_10.76_p	0.90013	-0.151795	0.022457	1.64865
136.07584_9.71_p	0.93249	-0.10084	0.012578	1.90039
137.04597_4.26_p	0.96324	-0.0540328	0.25751	0.589206
137.07114_6.81_p	1.0417	0.0589399	0.60832	0.215868
138.05508_8.94_p	0.96909	-0.0452974	0.79986	0.096986
138.09154_1.31_p	0.94443	-0.0824842	0.028158	1.5504
138.09155_1.3_p	0.9444	-0.0825301	0.027631	1.5586
139.02629_9.32_n	1.0933	0.128689	0.016224	1.78984
139.05035_3.86_p	1.0062	0.00891709	0.74685	0.126767
139.9846_6.25_n	1.1149	0.156914	0.016064	1.79415
140.06825_8.43_p	1.0286	0.0406821	0.46878	0.329031
140.06831_9.29_p	0.93911	-0.0906339	0.3246	0.488651
140.06831_9.46_p	0.92753	-0.108534	0.0059775	2.22348
140.06831_9.68_p	0.94838	-0.0764629	0.025731	1.58954
141.06598_10.45_p	0.83012	-0.268608	0.05584	1.25305
141.09225_1.67_n	0.9476	-0.0776499	0.43151	0.365009
141.10245_1.33_p	1.0069	0.00992041	0.99372	0.00273597
142.06633_5.9_n	0.85319	-0.229061	0.54298	0.265216
142.08644_7.56_p	1.1331	0.180275	0.53122	0.274726
143.03506_9.17_n	0.81045	-0.303205	7.4e-05	4.13077
143.07146_4.63_n	1.1114	0.152378	0.031015	1.50843
144.04564_0.96_n	0.94616	-0.0798439	0.056177	1.25044
144.08101_8.27_p	0.95413	-0.0677422	0.097409	1.0114
144.10201_8.2_p	0.84295	-0.246481	0.53223	0.273901
144.10205_8.18_p	0.84295	-0.246481	0.53223	0.273901
144.1021_10.46_p	1.0256	0.0364682	0.7407	0.130358
144.10217_9.92_p	0.95687	-0.0636052	0.62473	0.204308
144.10219_10.6_p	1.0283	0.0402612	0.7407	0.130358
144.99197_1.29_n	1.1049	0.143916	0.94502	0.024559
145.13374_7.43_p	1.134	0.181421	0.87939	0.0558185
146.06024_8.26_p	0.90931	-0.137156	0.0017227	2.76379
146.08141_9.71_p	0.8676	-0.204898	0.10031	0.998656
146.08244_11.14_n	0.97219	-0.0406898	0.39609	0.402206
146.11772_7.08_p	0.89635	-0.157866	0.63963	0.194071
146.11777_9.77_p	0.96988	-0.0441218	0.41577	0.381147
147.03008_1.26_n	0.95354	-0.0686346	0.111	0.954677
147.0766_12.01_p	0.96464	-0.0519375	0.093847	1.02758
147.11296_14.83_p	0.92053	-0.119463	0.0053342	2.27293
148.06065_12.98_p	0.88426	-0.177457	0.034556	1.46148
148.09698_8.8_p	0.85499	-0.226021	0.83194	0.079908
150.05856_9.29_p	0.96801	-0.0469061	0.055191	1.25813
150.05858_2.32_p	0.9831	-0.0245899	0.25756	0.589122
151.02629_6.22_n	1.0013	0.00187429	0.77344	0.111573
151.05139_1.86_n	0.97664	-0.0341012	0.65013	0.187
151.06178_9.35_p	0.96797	-0.0469658	0.052827	1.27714
151.09671_1.43_p	1.4847	0.570171	0.065318	1.18497
153.01944_0.85_n	1.1383	0.186881	0.41654	0.380343
153.0576_9.36_p	0.98932	-0.0154909	0.46553	0.332052
153.06612_1.8_p	0.96061	-0.0579773	0.30321	0.518256
154.05881_10.76_p	0.90538	-0.143405	0.024341	1.61366
154.12285_1.22_p	0.87956	-0.185146	4.51e-08	7.34582
155.06166_0.93_n	1.0075	0.0107798	0.59024	0.228971
155.09288_4.06_p	0.98635	-0.0198284	0.34561	0.461414
156.04222_7.86_p	0.94884	-0.0757633	0.044155	1.35502
156.99094_8.6_n	0.98098	-0.0277044	0.25578	0.592133
157.08707_1.4_n	1.0328	0.0465609	0.94022	0.0267705
157.09743_9.7_p	0.95778	-0.0622338	0.22323	0.651247
158.06123_0.89_n	0.96199	-0.0559062	0.17862	0.74807
158.0674_9.28_p	1.0334	0.0473988	0.29256	0.533785
158.11774_7.77_p	1.0951	0.131063	0.24674	0.60776
158.15413_4.81_p	1.3109	0.390558	0.012793	1.89303
159.07661_12.67_p	0.95088	-0.0726648	0.14771	0.83059
159.09192_8.27_p	0.93964	-0.08982	0.059321	1.22679
159.10281_3.54_n	0.86761	-0.204881	0.01238	1.90728
160.03462_9.73_p	0.96439	-0.0523114	0.54209	0.265929
160.06169_8.78_n	0.96602	-0.049875	0.52207	0.282271
160.07588_5.98_p	0.95855	-0.0610744	0.67382	0.171456
160.13338_5.72_p	0.9038	-0.145925	0.0033616	2.47345
160.13344_9.24_p	0.99147	-0.012359	0.74685	0.126767
161.04568_9.19_n	0.95811	-0.0617368	0.12332	0.908966
161.04572_6.34_n	0.79962	-0.322614	4.12e-08	7.3851
161.12866_14.43_p	0.99563	-0.00631839	0.46559	0.331996
162.0199_1.21_n	1.0258	0.0367495	0.87058	0.0601913
162.05026_9.73_p	0.96348	-0.0536734	0.16495	0.782648
162.11259_10.22_p	0.95163	-0.0715273	0.035958	1.4442
163.06137_5.63_n	1.057	0.0799754	0.41134	0.385799
163.12315_4.45_p	1.0196	0.0280033	0.62296	0.20554
164.03558_3.36_n	1.3441	0.42664	0.0036541	2.43722
165.09218_1.26_n	0.9512	-0.0721794	0.62829	0.20184
166.07254_4.92_p	0.95389	-0.0681052	0.049826	1.30254
166.08641_8.29_p	0.98606	-0.0202527	0.67382	0.171456
166.08647_8.27_p	0.98607	-0.020238	0.67382	0.171456
166.08647_9.77_p	0.77705	-0.363921	0.011282	1.94761
167.03506_1.38_n	1.1388	0.187514	0.95754	0.0188431
167.03508_1.3_n	1.1396	0.188528	0.95193	0.021395
167.0351_1.37_n	1.1389	0.187641	0.95684	0.0191607
167.10789_1.3_n	0.88734	-0.172441	0.42467	0.371948
168.09975_9.74_p	0.94118	-0.0874574	0.062438	1.20455
169.05849_12_p	0.87242	-0.196905	0.12532	0.90198
169.12358_1.29_n	0.96685	-0.048636	0.91899	0.0366892
169.98595_9.71_p	0.91829	-0.122978	0.0065907	2.18107
170.11775_1.06_p	1.0579	0.0812033	0.54124	0.26661
170.11777_1.35_p	0.69236	-0.530406	6.69e-06	5.17457
170.11781_0.99_p	1.0592	0.082975	0.52699	0.278198
171.0081_4.57_n	1.028	0.0398403	0.73366	0.134505
171.07654_12.02_p	0.95764	-0.0624447	0.049831	1.3025
172.08823_1.3_n	0.91742	-0.124346	0.48596	0.313399
172.13335_9.7_p	0.81271	-0.299187	0.19073	0.719581
172.13336_1.22_p	0.88061	-0.183425	6.29e-08	7.20135
172.99146_0.82_n	1.081	0.112367	0.069626	1.15723
173.12874_8.45_p	0.95179	-0.0712848	0.043618	1.36033
174.00211_9.52_n	0.95072	-0.0729076	0.119	0.924453
174.05617_3.5_n	0.89897	-0.153655	0.051461	1.28852
174.11269_9.71_p	0.89939	-0.152981	0.89392	0.0487013
174.12386_8.09_p	0.83496	-0.260221	0.18674	0.728763
175.108_11.42_p	0.85819	-0.220631	0.19869	0.701824
175.10802_10.92_p	1.4128	0.498557	0.0087339	2.05879
175.11914_14.65_p	0.93726	-0.0934788	0.041461	1.38236
176.03883_6.42_n	0.95878	-0.0607283	0.12395	0.906753
176.09297_8.18_n	0.98669	-0.0193312	0.55901	0.25258
176.10324_12.67_p	0.94981	-0.0742891	0.19813	0.70305
176.12836_9.72_p	0.92297	-0.115644	0.026101	1.58334
177.01953_4.02_n	1.1099	0.15043	0.87815	0.0564313
177.0406_2.41_n	1.0926	0.127765	0.055832	1.25312
177.06607_1.95_p	0.9351	-0.0968074	0.37865	0.421762
177.0873_12.87_p	0.87054	-0.200018	0.00020849	3.68091
177.10242_5.99_p	0.9809	-0.027822	0.92567	0.0335438
178.05116_6.29_n	0.81559	-0.294084	0.44025	0.356301
178.08984_1.46_p	1.0727	0.101247	0.62473	0.204308
179.00491_8.53_p	0.73616	-0.441909	0.91468	0.0387308
179.0562_8.69_n	0.97587	-0.0352391	0.23152	0.635411
179.05623_1.95_n	0.97092	-0.0425757	0.2884	0.540005
179.05627_9.17_n	0.97145	-0.0417884	0.29497	0.530222
179.05629_12.2_n	1.0789	0.109561	0.0272	1.56543
179.05638_7.54_n	0.96763	-0.0474726	0.50096	0.300197
179.05847_6.23_n	0.81558	-0.294102	0.44025	0.356301
180.04935_9.29_p	0.96007	-0.0587885	0.77344	0.111573
180.04941_8.82_p	1.2822	0.358621	0.44025	0.356301
180.13852_1.56_p	0.91096	-0.13454	1.04e-10	9.98297
181.07195_4.44_n	1.2735	0.348799	0.43915	0.357387
182.08142_9.71_p	0.941	-0.0877334	0.048241	1.31658
182.08147_9.71_p	0.94098	-0.087764	0.048096	1.31789
182.93025_6.45_n	0.96353	-0.0535985	0.22176	0.654117
183.00479_0.86_n	1.4184	0.504264	1.66e-05	4.77989
183.01137_0.94_n	0.85595	-0.224402	0.013103	1.88263
183.0161_8.87_n	1.0247	0.0352016	0.66242	0.178867
183.02998_3.02_n	1.0312	0.0443242	0.85674	0.067151
183.10283_1.29_n	0.77971	-0.35899	0.43689	0.359628
183.11311_2.07_p	1.0526	0.0739573	0.63528	0.197035
183.13919_1.27_n	0.95125	-0.0721035	0.22943	0.63935
184.06407_3.81_p	1.2048	0.268794	0.65976	0.180614
184.09467_9.83_p	0.88049	-0.183621	0.34916	0.456976
184.09468_10.21_p	0.95766	-0.0624146	0.11838	0.926722
184.13341_9.27_p	1.0026	0.00374614	0.88006	0.0554877
185.05684_10.31_n	0.90004	-0.151939	0.63352	0.19824
185.12865_1.53_p	1.004	0.00575927	0.90327	0.0441824
185.12869_1.66_p	1.0046	0.00662118	0.91256	0.0397386
186.05615_5.9_n	0.90785	-0.139474	0.55991	0.251882
186.11266_8.63_p	1.0009	0.00129784	0.97078	0.0128792
186.14909_1.13_p	0.91603	-0.126533	0.095888	1.01824
187.00723_0.81_n	0.99848	-0.00219456	0.89392	0.0487013
188.03552_6.25_n	1.0086	0.0123541	0.42767	0.368891
188.0708_5.61_p	0.86777	-0.204615	0.42845	0.3681
188.07089_8.27_p	0.93854	-0.0915099	0.0063212	2.1992
188.1284_9.59_p	0.96887	-0.045625	0.17866	0.747973
188.17599_13.34_p	0.90635	-0.14186	0.021325	1.67111
188.98654_0.77_n	1.0907	0.125254	0.81595	0.0883365
189.13477_14.44_p	0.97356	-0.0386582	0.6014	0.220837
189.15997_14.62_p	0.70227	-0.509902	1.33e-07	6.87615
192.12318_10.65_p	0.87479	-0.192991	0.34781	0.458658
192.15971_3.72_p	0.86728	-0.20543	0.0013374	2.87374
193.12354_1.28_n	0.97335	-0.0389694	0.83749	0.0770204
195.02579_9.33_p	0.91714	-0.124786	0.018658	1.72913
195.13919_1.3_n	1.0099	0.0142124	0.79986	0.096986
196.09471_9.7_p	0.89723	-0.15645	0.69262	0.159505
196.13348_2.24_p	1.0644	0.0900404	0.05848	1.23299
196.13351_1.25_p	0.8878	-0.171693	5.57e-07	6.25414
196.13354_1.2_p	0.88782	-0.171661	5.49e-07	6.26043
196.13354_1.31_p	0.88782	-0.171661	5.49e-07	6.26043
197.02052_0.8_n	1.0922	0.127237	0.94094	0.0264381
197.12877_1.76_p	0.94959	-0.0746234	0.10245	0.989488
197.12883_1.68_p	0.85279	-0.229738	0.00015013	3.82353
197.15489_1.29_n	1.0536	0.0753273	0.29376	0.532007
198.01768_1.74_n	0.96537	-0.0508461	0.12633	0.898494
198.08519_12.66_p	1.0302	0.0429244	0.76645	0.115516
198.95445_6.23_n	1.2577	0.330788	0.0066856	2.17486
199.00723_0.78_n	0.97559	-0.0356531	0.88903	0.0510836
199.03815_5.63_n	1.0389	0.0550568	0.62562	0.203689
199.99092_9.37_p	1.0249	0.0354832	0.2238	0.65014
201.00313_0.8_n	1.007	0.0100637	0.77595	0.110166
201.0132_10.03_n	1.0389	0.0550568	0.16141	0.79207
201.02292_0.79_n	0.71865	-0.476639	0.3348	0.475215
201.06126_9.73_p	1.0021	0.00302648	0.94022	0.0267705
202.96596_0.72_n	1.1083	0.148348	0.70183	0.153768
203.00227_0.76_n	0.807	-0.309359	0.38147	0.41854
203.05293_9.71_p	0.97729	-0.0331414	0.010314	1.98657
203.1393_9.8_p	0.91731	-0.124519	0.015744	1.80288
204.12326_9.08_p	0.96515	-0.0511749	0.22543	0.646988
205.09743_8.27_p	0.96998	-0.0439731	0.2884	0.540005
206.06717_5.63_n	1.0647	0.090447	0.35509	0.449662
207.01227_1.2_n	0.8593	-0.218766	0.60832	0.215868
207.11301_8.29_p	0.96181	-0.0561762	0.10764	0.968026
208.98511_9.4_n	0.99394	-0.00876933	0.92818	0.0323678
209.05936_0.93_p	1.2013	0.264596	0.02521	1.59843
209.06691_4.11_n	1.1944	0.256286	0.093558	1.02892
209.09244_8.43_p	1.2483	0.319965	0.0020831	2.68129
209.1185_1.29_n	0.91775	-0.123827	0.61261	0.212816
209.12871_1.56_p	0.93877	-0.0911564	0.0037227	2.42914
209.13867_1.3_p	1.1297	0.17594	0.0029501	2.53016
209.94916_1.44_n	0.98668	-0.0193458	0.67733	0.1692
210.11281_0.99_p	1.4791	0.56472	1.81e-06	5.74232
210.99471_0.68_n	0.91311	-0.131139	0.39699	0.40122
211.03622_0.77_n	1.1831	0.242572	0.21249	0.672662
211.07265_1.84_n	0.91744	-0.124314	0.11482	0.939982
211.14435_1.38_p	0.9059	-0.142576	2.41e-06	5.61798
211.14436_1.48_p	0.90548	-0.143245	2.22e-06	5.65365
211.14444_1.34_p	0.90622	-0.142067	2.47e-06	5.6073
211.1445_1.38_p	0.90602	-0.142385	2.42e-06	5.61618
212.0025_0.99_n	0.94022	-0.0889297	0.55135	0.258573
212.16481_1.3_p	0.9272	-0.109048	7.72e-06	5.11238
212.16493_1.2_p	0.9252	-0.112163	3.57e-06	5.44733
213.02298_0.78_n	0.86036	-0.216988	0.94629	0.0239757
214.02069_2.36_n	0.8644	-0.210229	0.0002877	3.54106
214.02786_6.29_n	0.77193	-0.373458	0.37938	0.420926
215.03302_9.18_n	0.9927	-0.0105703	0.57081	0.243508
215.07347_6.36_n	1.0479	0.067501	0.87058	0.0601913
216.03618_9.18_n	0.88237	-0.180544	0.013868	1.85799
216.07811_1.3_n	1.0624	0.0873271	0.042338	1.37327
216.09969_9.71_p	0.96268	-0.0548718	0.01071	1.97021
217.01767_0.86_n	0.74095	-0.432552	0.27487	0.560873
217.03_9.18_n	0.97482	-0.0367922	0.37242	0.428967
217.12981_11.27_p	1.0937	0.129217	0.34781	0.458658
217.15504_10.85_p	1.2253	0.293135	0.23407	0.630654
218.13898_7.89_p	0.91809	-0.123293	0.028332	1.54772
218.99704_1.28_n	0.94789	-0.0772084	0.83503	0.0782979
219.04849_8.94_n	1.0075	0.0107798	0.94574	0.0242282
220.11818_4.13_p	1.0707	0.0985543	0.92241	0.035076
220.1192_11.14_n	0.97419	-0.0377249	0.37656	0.424166
221.07602_9.28_p	0.84451	-0.243814	0.001846	2.73377
222.06212_9.18_n	0.82273	-0.281509	0.0005162	3.28718
223.02022_9.59_n	0.97187	-0.0411647	0.11571	0.936629
223.07494_0.91_p	1.0438	0.0618453	0.96243	0.0166308
223.07501_0.92_p	1.0438	0.0618453	0.96243	0.0166308
223.08246_5.63_n	1.0494	0.0695647	0.44025	0.356301
223.13419_1.28_n	0.86261	-0.21322	0.23206	0.6344
223.14441_1.32_p	0.86666	-0.206462	7.09e-07	6.14935
223.15434_1.18_p	1.0645	0.0901759	0.12495	0.903264
223.1705_1.16_n	1.0298	0.0423642	0.39919	0.39882
225.16003_1.36_p	1.0558	0.0783366	0.014425	1.84088
226.03935_1.25_n	0.83075	-0.267514	0.44553	0.351123
226.04518_9.7_p	0.90262	-0.147809	0.0004909	3.30901
226.05701_5.64_n	1.0677	0.0945063	0.33287	0.477725
226.08238_5.12_p	0.84921	-0.235807	0.21543	0.666694
226.95166_9.35_p	0.98611	-0.0201795	0.54294	0.265248
227.12535_4.06_p	0.98782	-0.0176799	0.62918	0.201225
227.99744_1.26_n	1.0132	0.018919	0.67996	0.167517
227.99744_1.3_n	1.0132	0.018919	0.67996	0.167517
227.99756_0.87_n	1.2163	0.282499	0.28315	0.547983
229.01762_0.84_n	0.93305	-0.0999737	0.60832	0.215868
229.0177_0.73_n	0.93305	-0.0999737	0.60832	0.215868
229.05409_0.76_n	0.83311	-0.263421	0.23147	0.635505
229.15495_10.47_p	1.0015	0.00216242	0.77344	0.111573
229.15495_9.09_p	0.96345	-0.0537183	0.41874	0.378056
230.09604_10.14_p	0.92916	-0.106001	0.43156	0.364959
230.14027_1.36_p	0.88258	-0.180201	0.00042131	3.3754
230.17529_1.3_p	0.93493	-0.0970697	1.33e-05	4.87615
230.17532_1.2_p	0.92369	-0.114519	0.015744	1.80288
231.09375_1.02_p	0.89876	-0.153992	0.84536	0.0729583
235.16541_8.36_p	1.0111	0.0159257	0.51386	0.289155
237.06187_2.39_n	0.8992	-0.153286	0.049987	1.30114
237.14981_1.27_n	0.92905	-0.106172	0.60397	0.218985
237.16986_1.02_p	1.0038	0.00547185	0.87815	0.0564313
237.16992_1.08_p	1	0	0.91468	0.0387308
238.09352_9.17_n	0.96035	-0.0583678	0.093817	1.02772
239.07751_12.21_n	1.0389	0.0550568	0.22124	0.655136
239.07758_8.69_n	0.98883	-0.0162056	0.27686	0.55774
239.0927_6.54_n	1.0775	0.107688	0.6256	0.203703
239.13924_1.07_p	1.332	0.413594	2.95e-06	5.53018
239.17566_1.32_p	0.90131	-0.149905	5.02e-06	5.2993
240.10219_6.13_p	0.9216	-0.117787	0.51962	0.284314
240.96729_9.36_p	0.96098	-0.0574217	0.087953	1.05575
241.155_1.17_p	0.96142	-0.0567613	0.049826	1.30254
241.97688_1.05_n	0.89672	-0.157271	0.47417	0.324066
242.13907_0.94_p	1.2877	0.364797	0.0012622	2.89887
243.03331_0.81_n	0.60055	-0.735644	0.11748	0.930036
243.0551_9.19_n	1.0823	0.1141	0.2043	0.689732
243.06236_4.37_n	0.95581	-0.0652042	0.070999	1.14875
243.06244_7.34_n	1.0175	0.0250288	0.62827	0.201854
243.18182_1.53_p	0.9521	-0.070815	0.45382	0.343116
244.07945_9.7_p	1.0077	0.0110662	0.094879	1.02283
244.15456_6.75_p	0.90559	-0.14307	0.044151	1.35506
244.90837_0.7_n	1.2943	0.372172	0.061387	1.21192
245.04904_0.88_n	0.97568	-0.03552	0.66814	0.175133
245.06717_1.33_n	0.94268	-0.08516	0.50183	0.299443
245.06734_1.86_n	1.0247	0.0352016	0.9025	0.0445528
245.07802_4.44_n	1.0341	0.0483757	0.29676	0.527595
245.21146_1.02_p	0.78879	-0.342287	0.41281	0.38425
246.12393_8.27_p	1.0084	0.012068	0.90582	0.0429581
246.17021_6.32_p	0.7926	-0.335335	0.041209	1.38501
247.14427_5.62_p	0.87812	-0.18751	0.43151	0.365009
247.17052_1.18_n	1.182	0.24123	0.19869	0.701824
248.14944_9.71_p	0.92265	-0.116145	0.27208	0.565303
249.18622_1.16_n	1.1568	0.210139	0.012578	1.90039
249.18622_1.28_n	1.1568	0.210139	0.012578	1.90039
250.10492_4.24_p	0.97726	-0.0331857	0.43151	0.365009
250.90213_0.76_n	0.94292	-0.0847927	0.47815	0.320436
253.16481_1.31_p	1.1395	0.188401	0.0005162	3.28718
253.21745_1.1_n	0.95686	-0.0636202	0.95034	0.022121
254.96815_8.6_n	0.97849	-0.031371	0.20194	0.694778
254.98187_1.61_n	0.9695	-0.0446872	0.75219	0.123672
255.07242_9.1_n	0.93287	-0.100252	0.041458	1.38239
255.13423_1.35_p	1.341	0.423309	1.3e-05	4.88606
255.23224_0.94_p	0.6251	-0.677841	0.00016979	3.77009
256.96683_2.57_n	0.97811	-0.0319314	0.72835	0.13766
256.9877_0.68_n	0.82043	-0.285548	0.12253	0.911758
257.07825_3.61_n	1.0294	0.0418037	0.18586	0.730814
257.11337_2.26_p	1.4353	0.521352	1.22e-05	4.91364
258.11038_12.39_p	1.051	0.0717627	0.15215	0.817728
260.18594_5.77_p	0.83962	-0.252192	0.093832	1.02765
262.16516_9.21_p	1.0182	0.026021	0.55995	0.251851
263.02328_1.8_n	0.92802	-0.107772	0.24786	0.605794
263.10385_7.42_n	0.96938	-0.0448658	0.41956	0.377206
263.14658_10.78_p	0.82571	-0.276293	0.048812	1.31147
263.17578_1.96_p	1.2326	0.301705	2.75e-06	5.56067
265.11838_7.07_p	0.90631	-0.141923	0.22124	0.655136
265.11844_7.07_p	0.90631	-0.141923	0.22124	0.655136
265.19125_1.73_p	0.928	-0.107803	6.29e-08	7.20135
265.19128_1.38_p	0.89377	-0.162024	2.87e-08	7.54212
267.07379_6.49_n	1.1256	0.170694	0.66335	0.178257
267.10873_3.64_n	1	0	0.30385	0.517341
267.17065_1.35_p	1.0446	0.0629506	0.086095	1.06502
267.18051_1.24_p	1.1585	0.212258	3.28e-05	4.48413
269.08841_6.53_p	1.0811	0.1125	0.81512	0.0887785
269.19751_1.48_p	0.88751	-0.172165	1.34e-06	5.8729
271.12921_1.8_p	1.5792	0.659194	4.53e-07	6.3439
271.20181_1.37_p	1.0985	0.135535	0.0046617	2.33146
271.22821_1.3_n	1.0212	0.0302654	0.62827	0.201854
271.97772_2.6_n	1.0312	0.0443242	0.64838	0.18817
274.27417_2.36_p	0.88411	-0.177702	0.12236	0.912361
274.27438_1.87_p	0.77477	-0.36816	0.0035205	2.4534
277.15509_1.36_p	1.1741	0.231555	2.38e-06	5.62342
277.15604_5.38_n	1.0216	0.0308304	0.66244	0.178853
277.18103_1.22_n	1.0506	0.0712135	0.10487	0.979349
277.21741_1.1_n	1.0693	0.0966667	0.082455	1.08378
279.03906_4.37_n	0.95883	-0.060653	0.075017	1.12484
279.09372_0.96_p	1.1064	0.145873	0.66242	0.178867
279.17056_6.21_p	1.0078	0.0112094	0.62383	0.204934
279.17065_1.32_p	1.1522	0.204391	0.0002483	3.60502
279.17072_1.23_p	1.1504	0.202136	0.00028175	3.55014
279.19687_1.29_n	1.2048	0.268794	0.17838	0.748654
279.20703_1.36_p	1.0047	0.00676478	0.9837	0.00713733
279.23212_0.94_p	0.99212	-0.0114135	0.44025	0.356301
279.2323_0.92_p	0.99204	-0.0115298	0.43925	0.357288
279.23315_1.08_n	1.0472	0.066537	0.10138	0.994048
280.1546_6.34_p	0.85817	-0.220665	0.10247	0.989403
281.05487_4.42_n	0.97892	-0.0307371	0.40204	0.395731
281.18616_1.2_p	1.1103	0.15095	2.07e-05	4.68403
281.18622_1.3_p	1.1122	0.153416	1.37e-05	4.86328
281.18634_1.96_p	1.1589	0.212756	0.00085734	3.06685
281.18634_2.07_p	1.1589	0.212756	0.0008653	3.06283
281.19608_1.05_p	1.0772	0.107286	0.032191	1.49227
281.19614_1.14_p	1.0728	0.101381	0.052833	1.27709
281.19748_1.38_p	0.90525	-0.143612	0.18158	0.740932
281.24777_0.94_p	1.1423	0.191942	0.6014	0.220837
281.24881_1.06_n	0.96897	-0.0454761	0.99067	0.00407099
282.12009_9.13_p	0.95588	-0.0650986	0.55898	0.252604
283.13754_1.01_n	0.74618	-0.422404	2.59e-05	4.5867
283.17548_1.46_p	0.90991	-0.136204	0.20292	0.692675
283.20172_1.57_p	0.93049	-0.103937	1.17e-07	6.93181
283.20175_1.73_p	0.92812	-0.107617	0.0003099	3.50878
283.21326_1.36_p	0.94706	-0.0784723	0.097949	1.009
284.20523_1.38_p	0.89392	-0.161782	6.29e-08	7.20135
286.20154_5.42_p	1.0007	0.00100953	0.81913	0.0866472
286.97821_9.4_n	0.98802	-0.0173878	0.76199	0.118051
288.2171_5.01_p	0.82695	-0.274128	0.11193	0.951053
290.96927_8.25_n	1.0273	0.0388576	0.79112	0.101758
291.0701_6.51_p	0.97869	-0.0310761	0.90823	0.0418042
291.08438_7.77_p	1.0059	0.00848689	0.5147	0.288446
293.0882_2.74_n	1.0488	0.0687396	0.46145	0.335875
293.14999_1.01_p	1.5481	0.630499	5.49e-07	6.26043
295.16565_1_p	1.175	0.232661	3.36e-06	5.47366
295.16568_1.36_p	1.1405	0.189666	1.32e-07	6.87943
295.20197_1.51_p	1.2665	0.340847	1.22e-06	5.91364
295.20206_1.76_p	1.3023	0.381062	6.18e-11	10.209
295.21176_1_p	1.0474	0.0668125	0.13571	0.867388
295.21191_1.07_p	1.045	0.0635029	0.16495	0.782648
296.09882_9.14_n	1.096	0.132248	0.19873	0.701737
297.15317_0.98_n	0.83718	-0.25639	0.0063212	2.1992
297.18118_1.22_p	1.2169	0.283211	8.85e-07	6.05306
297.19113_1.32_p	1.2349	0.304394	5e-06	5.30103
297.21759_1.36_p	0.96832	-0.0464442	0.14315	0.844209
297.22903_1.31_p	0.8529	-0.229551	9.96e-08	7.00174
298.22107_1.5_p	1.0121	0.0173518	0.93425	0.0295369
298.22269_1.05_p	1.0543	0.0762854	0.097932	1.00908
299.13876_0.89_p	1.1993	0.262193	0.0010506	2.97856
299.25845_0.93_p	1.1004	0.138028	0.8174	0.0875654
303.05054_6.5_n	1.1226	0.166844	0.66243	0.17886
303.08377_4.37_n	0.92117	-0.118461	0.0015823	2.80071
303.23318_1.06_n	1.091	0.125651	0.044151	1.35506
304.2121_6.79_p	1.0448	0.0632268	0.95034	0.022121
305.02328_9.6_n	0.98341	-0.0241351	0.33281	0.477804
305.0994_4.44_n	1.0193	0.0275787	0.94629	0.0239757
305.18369_1.55_p	0.927	-0.109359	1.82e-05	4.73993
305.19751_5.63_p	0.89416	-0.161395	0.67644	0.169771
305.24869_1.05_n	1.0534	0.0750534	0.19069	0.719672
306.02689_9.66_n	0.97524	-0.0361708	0.1057	0.975925
306.05823_4.37_n	0.97849	-0.031371	0.30692	0.512975
307.1037_2.27_n	0.95248	-0.0702393	0.11162	0.952258
307.15552_1.3_n	1.2039	0.267716	0.25208	0.598462
307.202_1.77_p	1.0051	0.00733905	0.81664	0.0879694
307.20203_1.32_p	0.88581	-0.174931	4.56e-11	10.341
307.26468_1.06_n	0.97634	-0.0345445	0.87657	0.0572134
308.07394_4.43_n	1.047	0.0662614	0.28315	0.547983
308.09885_2.74_n	1.0337	0.0478175	0.64658	0.189378
308.95486_9.36_p	1.0083	0.0119249	0.66242	0.178867
309.15329_1.06_n	0.78821	-0.343348	0.0080691	2.09317
309.18127_0.97_p	1.3011	0.379732	3.71e-07	6.43063
310.17636_7.07_p	0.90435	-0.145047	0.35114	0.45452
310.20151_5.03_p	0.93575	-0.095805	0.43161	0.364909
311.14041_4.98_n	1.011	0.015783	0.53223	0.273901
311.16895_0.89_n	0.8456	-0.241953	0.0064085	2.19324
311.1969_1.15_p	1.3916	0.476745	1.72e-07	6.76447
311.2067_1.28_p	1.1626	0.217355	0.00035776	3.44641
312.21729_4.8_p	0.80286	-0.31678	0.0004461	3.35057
312.23837_1_p	1.0255	0.0363275	0.79986	0.096986
313.15488_6.17_p	0.94821	-0.0767215	0.66242	0.178867
314.18124_7.36_p	1.1804	0.239276	0.39699	0.40122
314.18134_7.36_p	1.1805	0.239398	0.39699	0.40122
314.21771_1.32_p	1.16	0.214125	0.00015013	3.82353
314.99631_1.35_n	1.0875	0.121015	0.87657	0.0572134
315.19589_0.95_p	0.81822	-0.289439	0.03445	1.46281
316.2486_4.48_p	0.84821	-0.237507	0.13046	0.884523
317.26907_0.94_p	1.1692	0.225522	0.53469	0.271898
319.16565_6.58_p	0.95812	-0.0617217	0.46553	0.332052
321.15826_1.57_p	0.89519	-0.159734	3.12e-08	7.50585
321.1788_1.96_p	1.1713	0.228111	4.53e-07	6.3439
322.21262_2.87_p	0.8985	-0.15441	0.00016596	3.78
323.16876_1.01_n	0.79776	-0.325973	0.0017227	2.76379
323.17166_7.07_p	0.85136	-0.232159	0.22538	0.647085
324.23837_0.95_p	1.007	0.0100637	0.81512	0.0887785
325.18472_0.93_n	0.86459	-0.209912	0.0064972	2.18727
325.2128_1.34_p	1.0537	0.0754642	0.063327	1.19841
325.22241_1.19_p	1.1355	0.183328	0.00059675	3.22421
326.24405_6.51_p	1.5074	0.592062	1.04e-10	9.98297
326.24426_1.2_p	1.1214	0.165301	0.00059517	3.22536
326.24442_5.98_p	1.3107	0.390338	0.00018529	3.73215
326.254_0.96_p	1.022	0.0313952	0.42762	0.368942
327.23312_1.08_n	1.1125	0.153805	0.23957	0.620568
328.23334_1.29_p	1.1055	0.144699	0.0042807	2.36849
328.25949_1.72_p	1.0491	0.0691522	0.5928	0.227092
329.23257_1.01_p	1.0354	0.0501882	0.46553	0.332052
329.24881_1.05_n	1.1114	0.152378	0.073579	1.13325
330.06952_6.52_n	1.1699	0.226385	0.69832	0.155946
331.00092_9.33_p	1.0185	0.026446	0.91287	0.0395911
331.2644_1.03_n	1.1593	0.213254	0.030069	1.52188
332.24347_6.16_p	1.0282	0.0401209	0.55311	0.257188
334.1763_1.46_p	1.3837	0.468531	1.08e-05	4.96658
335.15814_1.36_p	1.1327	0.179766	0.0063212	2.1992
336.19202_1.4_p	1.0836	0.115832	0.12462	0.904412
336.22873_2.14_p	1.0654	0.0913952	0.022528	1.64728
337.18442_0.96_n	0.82479	-0.277901	0.00094604	3.02409
339.19189_1.18_p	1.2839	0.360533	2.07e-05	4.68403
339.20004_0.86_n	0.89681	-0.157126	0.014425	1.84088
339.20004_0.91_n	0.89694	-0.156917	0.014425	1.84088
339.20032_0.8_n	0.89676	-0.157206	0.014425	1.84088
339.22858_1.2_p	1.2363	0.306029	9.19e-05	4.03668
339.22858_1.26_p	1.2392	0.309409	6.68e-05	4.17522
339.23932_1.2_p	0.9585	-0.0611497	0.028332	1.54772
339.23947_1.3_p	0.95989	-0.059059	0.032592	1.48689
339.23956_1.1_p	0.96244	-0.0552315	0.055191	1.25813
339.23956_1.2_p	0.96505	-0.0513244	0.056355	1.24907
340.23361_1.07_p	1.1372	0.185486	0.00016979	3.77009
341.2438_1.56_p	0.96395	-0.0529698	0.031305	1.50439
341.25516_1.56_p	0.93091	-0.103286	0.00012292	3.91038
341.25519_1.72_p	0.93378	-0.0988454	0.00021396	3.66967
342.24905_1.19_p	1.1029	0.141302	0.0050814	2.29402
342.24918_1.08_p	1.1036	0.142217	0.0045802	2.33912
342.25854_1.38_p	0.91099	-0.134493	0.0040797	2.38937
342.26431_4.17_p	0.94783	-0.0772998	0.16893	0.772293
344.25467_1.96_p	1.0605	0.0847446	0.086084	1.06508
347.11725_4.99_n	1.0157	0.0224743	0.30692	0.512975
350.17148_1.13_p	1.4733	0.559051	1.95e-06	5.70997
350.20782_1.36_p	1.5097	0.594262	6.77e-07	6.16941
350.24399_1.81_p	0.92974	-0.105101	0.00017011	3.76927
352.16586_6.38_p	1.0522	0.073409	0.090381	1.04392
352.94507_8.6_n	0.98152	-0.0269104	0.2211	0.655411
353.21576_0.9_n	0.84506	-0.242874	0.0042807	2.36849
353.21866_0.99_p	1.3259	0.406972	3.96e-05	4.4023
354.24908_1.01_p	1.0716	0.0997665	0.020777	1.68242
355.1875_1.29_n	1.2192	0.285935	0.014425	1.84088
355.22299_1.28_p	1.3045	0.383497	1.04e-10	9.98297
355.22299_1.32_p	1.3045	0.383497	1.04e-10	9.98297
355.23434_1.32_p	1.1171	0.159758	0.00037724	3.42338
355.25931_1.36_p	0.89848	-0.154442	0.0027624	2.55871
355.25949_1.7_p	0.95536	-0.0658836	0.0021762	2.6623
355.27051_1.36_p	0.92656	-0.110044	0.0078988	2.10244
355.27051_1.5_p	0.92651	-0.110122	0.0078988	2.10244
356.26465_1.1_p	1.0151	0.0216219	0.54302	0.265184
356.26471_1.03_p	1.0171	0.0244615	0.50179	0.299478
357.2034_2_n	1.3875	0.472488	1.36e-09	8.86646
357.26804_1.02_p	1.0155	0.0221902	0.88747	0.0518463
358.20743_7.38_p	0.99714	-0.00413202	0.57838	0.237787
358.24405_1.33_p	1.0519	0.0729976	0.49423	0.306071
358.24408_1.33_p	1.0519	0.0729976	0.49262	0.307488
358.25943_5.1_p	1.0826	0.1145	0.77595	0.110166
358.29565_3.76_p	0.91896	-0.121926	0.43611	0.360404
359.14902_0.98_p	1.2164	0.282618	2.39e-06	5.6216
360.27478_5.73_p	1.0183	0.0261627	0.41951	0.377258
363.22574_1.52_p	0.97762	-0.0326543	0.038681	1.4125
363.25211_1.06_n	1.0227	0.032383	0.64746	0.188787
367.15875_0.97_n	0.96267	-0.0548868	0.66242	0.178867
369.17432_1.01_n	1.0405	0.057277	0.63616	0.196434
369.17441_1.1_n	0.99432	-0.00821787	0.74685	0.126767
369.17444_1.01_n	1.0383	0.0542233	0.64838	0.18817
369.20245_1.13_p	1.5507	0.63292	1.16e-05	4.93554
370.28046_0.98_p	0.99624	-0.00543476	0.9025	0.0445528
370.2951_3.78_p	1.1391	0.187894	0.44706	0.349634
372.25964_1.3_p	1.142	0.191563	8.29e-05	4.08145
374.13611_4.99_n	1.0375	0.0531113	0.19869	0.701824
375.22113_1.08_n	1.0867	0.119954	0.14921	0.826202
376.1756_0.97_p	1.2277	0.295958	1.33e-07	6.87615
376.1759_0.98_p	1.2282	0.296546	1.31e-07	6.88273
376.25967_3.38_p	0.97024	-0.0435864	0.094108	1.02637
376.2597_2.87_p	1.2077	0.272262	0.00018529	3.73215
376.94241_9.36_p	0.98657	-0.0195067	0.88006	0.0554877
377.23657_1.06_n	1.0082	0.0117819	0.64834	0.188197
377.23697_0.93_n	1.0111	0.0159257	0.6283	0.201833
378.23889_2.07_p	1.0466	0.0657102	0.12429	0.905564
380.33743_0.9_p	0.88331	-0.179008	0.037867	1.42174
380.33752_0.89_p	0.88346	-0.178763	0.038681	1.4125
383.11655_9.71_p	1.0575	0.0806577	0.2925	0.533874
383.15369_1.24_n	0.96434	-0.0523862	0.31232	0.5054
383.2641_1.14_p	1.0244	0.0347792	0.93805	0.027774
384.25967_1.1_p	1.0889	0.122871	0.013503	1.86957
384.29605_0.95_p	1.0873	0.12075	3.23e-06	5.4908
384.29608_0.99_p	1.0873	0.12075	3.23e-06	5.4908
385.16925_1.28_n	0.90471	-0.144473	0.16773	0.775389
385.16943_1.63_n	0.98099	-0.0276897	0.92567	0.0335438
385.16946_1.35_n	0.89165	-0.165451	0.10848	0.96465
385.23877_1.75_n	1.3435	0.425996	0.18845	0.724804
386.2749_1.11_p	1.1104	0.151079	0.0014479	2.83926
386.27527_1.23_p	1.1115	0.152508	0.0011388	2.94355
386.30151_1.77_p	0.95015	-0.0737728	0.28063	0.551866
387.02634_9.6_n	1.0022	0.00317044	0.93805	0.027774
387.18521_1.92_n	1.0457	0.064469	0.67469	0.170896
388.02988_9.65_n	0.96369	-0.053359	0.044013	1.35642
390.19153_0.98_p	1.149	0.200379	0.00629	2.20135
390.2392_1.46_p	1.0546	0.0766959	0.12532	0.90198
390.2392_1.68_p	1.0574	0.0805212	0.21543	0.666694
392.0484_0.82_n	0.84793	-0.237983	0.93764	0.0279639
392.2547_3.85_p	1.0888	0.122739	0.20079	0.697258
392.25473_1.52_p	1.0422	0.0596322	0.092799	1.03246
392.25473_1.64_p	1.0322	0.0457225	0.14142	0.849489
392.25473_1.79_p	1.0341	0.0483757	0.12233	0.912467
393.25827_1.52_p	1.0152	0.021764	0.81664	0.0879694
394.2702_3.38_p	0.93308	-0.0999273	1.73e-05	4.76195
395.18991_0.93_n	0.95699	-0.0634242	0.34781	0.458658
396.24985_1.43_p	1.1441	0.194213	2.22e-06	5.65365
396.27646_3.46_p	1.0351	0.0497702	0.23147	0.635505
397.20569_1.06_n	0.97325	-0.0391177	0.58431	0.233357
398.27563_1.04_p	1.073	0.10165	0.18541	0.731867
399.25015_1.43_n	0.93785	-0.0925709	0.059666	1.22427
400.29092_1.14_p	1.068	0.0949116	0.036068	1.44288
400.29099_1.05_p	1.0696	0.0970714	0.030069	1.52188
402.27042_1.34_p	0.91527	-0.127731	0.015486	1.81006
404.21832_1.28_p	1.1111	0.151989	0.28315	0.547983
404.22006_0.96_p	1.0289	0.0411028	0.79829	0.0978393
406.06396_0.82_n	1.1997	0.262674	0.34567	0.461338
406.23383_1.18_p	1.1521	0.204266	0.00087769	3.05666
406.23413_1.25_p	1.15	0.201634	0.0010857	2.96429
408.24982_1.45_p	1.2488	0.320542	5.7e-06	5.24413
408.26114_1.36_p	1.7387	0.798009	1.05e-06	5.97881
408.28629_1.42_p	0.90563	-0.143006	5.04e-06	5.29757
411.18497_1.17_n	0.89815	-0.154972	0.1263	0.898597
411.18509_1.23_n	0.9003	-0.151522	0.089656	1.04742
412.29099_1_p	1.0193	0.0275787	0.68432	0.164741
412.96674_0.77_n	1.1765	0.234501	0.013868	1.85799
413.20068_1.28_n	0.92464	-0.113036	0.15948	0.797294
414.23679_1.63_p	1.0292	0.0415234	0.031208	1.50573
414.30676_1.01_p	0.9719	-0.0411202	0.26159	0.582379
415.21674_1.3_n	1.0475	0.0669502	0.88489	0.0531107
416.25204_2.73_p	1.0565	0.0792928	0.46553	0.332052
416.25223_3.38_p	0.7532	-0.408895	1.94e-10	9.7122
416.28583_1.31_p	1.1155	0.157691	0.0033123	2.47987
420.21375_1.02_p	1.4322	0.518233	6.69e-06	5.17457
421.22348_1.16_n	1.0539	0.075738	0.41286	0.384197
421.2963_1.28_p	1.0752	0.104605	0.083353	1.07908
422.22897_1.28_p	1.2172	0.283566	0.00071082	3.14824
422.26535_1.36_p	1.3952	0.480472	6.72e-06	5.17263
423.26913_1.36_p	1.6476	0.720366	3.02e-07	6.51999
424.19806_1.16_n	1.0307	0.0436245	0.5826	0.23463
424.36368_0.91_p	0.85617	-0.224031	0.019854	1.70215
424.36377_0.91_p	0.85566	-0.22489	0.018353	1.73629
424.36386_1.04_p	0.85685	-0.222885	0.020777	1.68242
427.21597_0.95_n	1.0194	0.0277203	0.47728	0.321227
428.28598_1.13_p	1.0117	0.0167816	0.658	0.181774
428.32245_0.97_p	0.98882	-0.0162202	0.54796	0.261251
429.30133_1.32_n	1.0524	0.0736832	0.16536	0.78157
430.23169_1.91_p	1.2575	0.330558	0.0032253	2.49143
430.23187_1.45_p	1.1736	0.230941	0.0017227	2.76379
430.30167_1.26_p	1.0931	0.128425	0.01672	1.77676
430.91422_9.34_p	1.0532	0.0747794	0.10003	0.99987
431.30524_1.26_p	1.1083	0.148348	0.030256	1.51919
431.31631_1.02_p	1.0556	0.0780633	0.37382	0.427337
431.31699_1.3_n	1.1185	0.161565	0.11104	0.954521
431.91751_9.37_p	0.82226	-0.282333	0.0042494	2.37167
432.24759_3.89_p	0.9262	-0.110604	0.11308	0.946614
432.25143_0.96_p	0.95117	-0.0722249	0.17138	0.76604
433.2597_1.01_n	1.1971	0.259544	1.04e-05	4.98297
433.28119_5.41_p	0.96501	-0.0513842	0.0046119	2.33612
433.28122_5.02_p	0.99579	-0.00608657	0.87657	0.0572134
437.05502_0.75_n	0.7524	-0.410428	0.79986	0.096986
437.31271_1.65_p	0.92938	-0.105659	0.014246	1.84631
437.31281_1.51_p	1.1047	0.143655	0.0078988	2.10244
437.31296_1.8_p	0.9526	-0.0700575	0.046427	1.33323
439.0708_1.04_n	0.88049	-0.183621	0.87058	0.0601913
439.07089_1.03_n	0.88049	-0.183621	0.87058	0.0601913
439.29227_1.46_p	1.2448	0.315914	4.34e-06	5.36251
439.29227_1.7_p	1.3134	0.393306	4.53e-07	6.3439
442.30188_1.07_p	0.96253	-0.0550966	0.77595	0.110166
442.33801_0.98_p	1.0679	0.0947766	0.0013931	2.85602
443.3096_1.29_p	1.0186	0.0265876	0.59621	0.224601
444.31729_1.08_p	1.0974	0.134089	0.0038222	2.41769
444.31735_1.17_p	1.0957	0.131853	0.0048029	2.3185
444.92999_9.38_p	0.97034	-0.0434377	0.26153	0.582478
445.2467_0.96_p	0.98759	-0.0180159	0.64838	0.18817
445.28156_5.1_p	0.89919	-0.153302	0.0016067	2.79407
445.33264_1.75_n	1.0949	0.130799	0.71327	0.146746
446.05405_6.98_p	0.93336	-0.0994945	0.00035692	3.44743
448.30707_6.83_n	1.2236	0.291132	0.48596	0.313399
450.2966_1.42_p	1.1909	0.252052	1.66e-05	4.77989
450.30817_2.38_p	0.86995	-0.200996	0.00030562	3.51482
450.30878_1.52_p	0.9678	-0.0472192	0.25746	0.58929
450.92221_8.6_n	0.97613	-0.0348548	0.1654	0.781464
452.27689_3.1_n	0.70124	-0.51202	2.87e-08	7.54212
452.31186_2.55_p	0.94116	-0.0874881	0.0069589	2.15746
452.31207_3.14_p	1.0272	0.0387171	0.22375	0.650237
452.3121_1.81_p	1.0447	0.0630887	0.29073	0.53651
452.32364_2.38_p	0.88188	-0.181346	5.33e-05	4.27327
452.32404_3.41_p	0.92016	-0.120043	0.0042042	2.37632
452.32428_2.07_p	0.69975	-0.515089	1.67e-13	12.7773
453.08633_1.26_n	0.87151	-0.198411	0.73453	0.13399
453.30777_1.46_p	1.267	0.341417	1.14e-08	7.9431
453.31561_2.55_p	0.78347	-0.35205	2.37e-07	6.62525
453.31561_3.14_p	0.90142	-0.149729	0.0025681	2.59039
454.29321_6.38_p	1.1198	0.163241	0.0063884	2.19461
455.01422_9.58_n	1.0076	0.010923	0.83667	0.0774458
458.31464_1.31_p	1.0706	0.0984196	0.60133	0.220887
458.31488_1.31_p	1.054	0.0758749	0.83667	0.0774458
458.33301_1.03_p	0.98019	-0.0288667	0.57078	0.243531
458.33301_1.1_p	0.97877	-0.0309582	0.55311	0.257188
460.29449_1.02_p	0.95931	-0.059931	0.029791	1.52591
460.31207_1.31_p	1.1349	0.182565	0.00035692	3.44743
461.23999_1.46_p	1.4134	0.49917	0.00010262	3.98877
463.34277_0.96_p	1.0369	0.0522768	0.62564	0.203675
464.28806_1.25_p	1.0501	0.0705267	0.82811	0.081912
465.30453_0.83_n	0.98839	-0.0168477	0.6344	0.197637
466.30362_1.45_p	1.0604	0.0846086	0.22889	0.640373
466.30362_1.69_p	1.1512	0.203138	0.0003887	3.41039
468.30893_5.74_p	0.48238	-1.05176	0.021744	1.66266
468.30899_5.97_p	1.0415	0.0586628	0.6014	0.220837
468.31888_3.09_p	1.1286	0.174534	0.0023646	2.62624
468.39011_0.94_p	0.86617	-0.207278	0.08869	1.05213
468.39014_0.93_p	0.86623	-0.207178	0.088937	1.05092
468.39035_1.06_p	0.86644	-0.206828	0.088431	1.0534
469.30267_1.83_p	1.0678	0.0946415	0.26036	0.584426
472.33026_1.29_p	1.0996	0.136979	0.0043942	2.35712
472.34894_0.99_p	1.0088	0.0126402	0.78847	0.103215
473.3519_0.99_p	1.0038	0.00547185	0.99067	0.00407099
474.29422_3.15_p	1.1539	0.206518	0.0009434	3.0253
474.29449_2.55_p	1.0611	0.0855606	0.27094	0.567127
474.32773_1.29_p	1.0881	0.121811	0.020583	1.68649
476.27875_6.37_n	1.0332	0.0471195	0.75933	0.119569
476.30719_1.94_p	1.5109	0.595408	0.074802	1.12609
478.2934_6.34_p	1.025	0.0356239	0.91468	0.0387308
479.28409_0.86_n	1.2943	0.372172	0.20079	0.697258
480.30899_6.29_p	0.96009	-0.0587584	0.97078	0.0128792
480.30936_5.98_n	1.2236	0.291132	4.94e-07	6.30627
480.31906_1.35_p	1.6087	0.685895	3.55e-07	6.44977
482.32462_5.89_p	1.092	0.126973	0.066609	1.17647
482.32504_6.26_p	1.2036	0.267356	0.00010483	3.97951
482.36105_5.95_p	1.0901	0.12446	0.030823	1.51113
482.4057_0.93_p	0.66906	-0.579793	7.8e-07	6.10791
483.35486_3.14_p	0.96507	-0.0512945	0.97582	0.0106303
483.36462_5.96_p	1.0815	0.113034	0.038681	1.4125
486.32764_1.09_p	0.89213	-0.164674	0.0064972	2.18727
486.34607_1.21_p	1.0015	0.00216242	0.77595	0.110166
486.36441_0.93_p	0.97375	-0.0383767	0.27774	0.556362
487.32809_5.38_p	0.96913	-0.0452379	0.070988	1.14882
487.32843_4.91_p	0.98494	-0.0218923	0.85845	0.066285
488.33209_5.36_p	0.81521	-0.294756	4.53e-07	6.3439
488.34344_1.1_p	1.092	0.126973	0.0091393	2.03909
488.34344_1.21_p	1.091	0.125651	0.010346	1.98523
491.29266_0.75_p	1.3034	0.38228	1.17e-07	6.93181
491.33563_5.02_p	0.86944	-0.201842	4.53e-07	6.3439
494.32492_5.86_p	1.0555	0.0779266	0.25635	0.591167
496.34009_5.83_p	1.0605	0.0847446	0.030823	1.51113
496.3403_5.78_p	1.0606	0.0848807	0.030823	1.51113
496.42148_0.93_p	0.75623	-0.403103	0.00087146	3.05975
497.37039_3.13_p	0.96037	-0.0583378	0.52695	0.278231
498.90216_9.37_p	0.87021	-0.200564	3.16e-06	5.50031
498.93069_0.66_n	0.98983	-0.0147473	0.8174	0.0875654
500.27847_6.27_n	1.1557	0.208767	0.0022184	2.65396
500.34378_1.04_p	0.86524	-0.208828	0.00067228	3.17245
500.37979_0.92_p	1.1083	0.148348	3.19e-05	4.49621
501.39551_1.76_n	1.2591	0.332393	0.15988	0.796206
502.29343_6.23_p	1.0198	0.0282862	0.66683	0.175985
502.35934_1.05_p	1.0269	0.0382957	0.47733	0.321181
502.35944_1.13_p	1.0189	0.0270125	0.65538	0.183507
503.32324_5.69_p	1.1383	0.186881	4.07e-06	5.39041
503.36261_1.13_p	1.0071	0.0102069	0.84663	0.0723063
505.33878_4.92_p	0.91642	-0.125919	1.34e-06	5.8729
505.33884_5.37_p	0.931	-0.103147	6.69e-06	5.17457
507.32938_4.07_p	0.95969	-0.0593596	0.083364	1.07902
508.37692_5.86_p	1.2413	0.311852	2e-05	4.69897
509.34872_1.31_p	1.0503	0.0708015	0.036846	1.43361
510.31882_2.41_n	0.81767	-0.290409	0.00030562	3.51482
510.35587_5.76_p	1.1096	0.15004	0.051915	1.28471
511.36951_3.15_p	1.0603	0.0844725	0.25973	0.585478
511.36993_2.56_p	0.79098	-0.338287	0.0059775	2.22348
512.33551_6.44_p	1.024	0.0342157	0.81664	0.0879694
512.4165_0.97_p	0.89477	-0.160411	0.13145	0.881239
512.9176_9.37_p	0.90221	-0.148465	0.0091393	2.03909
514.3775_0.97_p	0.97265	-0.0400073	0.24786	0.605794
516.35675_1.3_p	1.064	0.0894982	0.056346	1.24914
516.35718_1.3_p	1.0769	0.106884	0.02545	1.59431
516.37524_1.01_p	1.1711	0.227864	8.43e-05	4.07417
517.3786_1.04_p	1.0947	0.130536	0.011923	1.92361
518.32281_5.85_p	1.0207	0.0295589	0.20243	0.693725
518.35419_1.3_p	1.1042	0.143002	0.0087929	2.05587
519.02777_1.04_n	0.92857	-0.106917	0.94254	0.0257002
519.31769_2.11_p	0.8171	-0.291415	1.57e-05	4.8041
519.35809_1.3_p	1.2707	0.345623	1.85e-05	4.73283
521.42084_0.98_p	1.1632	0.218099	0.74685	0.126767
521.42114_0.98_p	1.1808	0.239765	0.57501	0.240325
522.35565_5.39_p	1.0808	0.1121	0.019854	1.70215
523.32477_4.05_p	1.1071	0.146786	0.0055316	2.25715
526.29352_6.21_p	0.93968	-0.0897586	0.55479	0.255871
526.43207_0.95_p	0.62781	-0.6716	5.4e-10	9.26761
527.32117_5.37_p	0.96005	-0.0588186	0.056168	1.25051
527.32117_5.6_p	0.76455	-0.387317	0.00056872	3.2451
529.42639_1.75_n	1.2349	0.304394	0.33213	0.478692
530.30212_5.99_n	1.0916	0.126444	0.0024199	2.6162
530.3028_5.77_n	1.056	0.0786098	0.053927	1.26819
530.37152_1.13_p	0.96995	-0.0440177	0.28236	0.549197
530.39087_0.98_p	1.019	0.0271541	0.4392	0.357338
531.39441_0.98_p	1.0524	0.0736832	0.049837	1.30245
531.40869_0.82_p	0.97678	-0.0338944	0.7407	0.130358
532.37024_1.14_p	1.1161	0.158466	0.0063212	2.1992
532.37024_1.24_p	1.1164	0.158854	0.0060184	2.22052
533.04327_1.26_n	0.86951	-0.201725	0.73011	0.136612
533.29749_1.46_p	1.5722	0.652785	2.87e-08	7.54212
536.38123_4.9_p	0.90694	-0.140921	0.012578	1.90039
536.38141_5.36_p	0.95475	-0.0668051	0.064585	1.18987
537.33154_5.99_n	1.1858	0.245861	2.39e-06	5.6216
537.38031_1.09_p	0.85887	-0.219488	4.53e-07	6.3439
537.88214_1.09_p	0.99675	-0.00469639	0.9837	0.00713733
539.30109_5.09_n	0.90821	-0.138902	0.00015558	3.80805
540.44788_0.95_p	0.76364	-0.389035	0.0028605	2.54356
542.32458_5.74_p	0.91465	-0.128708	0.65189	0.185826
543.29535_5.36_p	0.98159	-0.0268075	0.2649	0.576918
543.29535_5.6_p	0.80771	-0.308091	0.00075143	3.12411
543.29541_4.95_p	0.88136	-0.182197	0.038916	1.40987
544.34052_5.69_p	1.0391	0.0553345	0.19119	0.718535
544.34985_6.73_p	0.93963	-0.0898353	0.019536	1.70916
544.35022_6.46_p	0.93987	-0.0894669	0.040229	1.39546
544.36975_1.06_p	0.96577	-0.0502484	0.65976	0.180614
544.38855_1.05_p	0.99741	-0.00374143	0.89392	0.0487013
544.40588_0.95_p	0.9828	-0.0250302	0.53223	0.273901
544.88971_1.05_p	1.0969	0.133432	0.00039414	3.40435
545.35321_6.46_p	1.0067	0.00963382	0.39609	0.402206
546.38544_1.08_p	1.0977	0.134484	0.0027489	2.56084
546.38544_1.16_p	1.0952	0.131194	0.0035657	2.44786
547.38928_1.16_p	1.1105	0.151209	0.011437	1.94169
547.38947_1.03_p	1.0911	0.125783	0.053611	1.27075
548.89935_8.6_n	0.97978	-0.0294703	0.25208	0.598462
550.39673_4.91_p	0.95138	-0.0719064	0.11961	0.922233
551.0329_9.59_n	0.99416	-0.00845004	0.6292	0.201211
552.33124_5.99_n	1.23	0.298658	0.00019422	3.71171
554.30219_5.95_n	1.0628	0.0878701	0.13672	0.864168
554.3465_5.99_n	1.1512	0.203138	1.03e-05	4.98716
555.02539_1.26_n	0.83662	-0.257356	0.46553	0.332052
555.35016_5.77_n	1.1709	0.227618	2.22e-06	5.65365
556.31793_5.91_n	1.1541	0.206768	0.013912	1.85661
557.32123_5.98_n	1.0856	0.118493	0.0020434	2.68965
557.45819_1.3_n	1.0675	0.0942361	0.53118	0.274758
558.32434_5.99_n	1.1051	0.144177	0.00041455	3.38242
558.32446_5.77_n	1.132	0.178874	5.56e-05	4.25493
558.33374_5.88_n	1.1803	0.239154	0.00020609	3.68594
559.47473_1.3_n	1.1052	0.144307	0.28715	0.541891
563.34552_5.08_n	0.95779	-0.0622187	0.093056	1.03126
573.453_1.75_n	1.1456	0.196103	0.36697	0.435369
575.46808_0.91_p	1.0087	0.0124972	0.51878	0.285017
575.46875_1.75_n	1.1348	0.182438	0.2698	0.568958
577.48474_1.75_n	1.2693	0.344033	0.22643	0.645066
578.10101_1.25_n	0.92899	-0.106265	0.78401	0.105678
578.34674_5.96_n	1.0674	0.0941009	0.088677	1.05219
578.34705_5.73_n	1.0568	0.0797024	0.14921	0.826202
580.36255_5.91_n	1.1449	0.195222	0.00019422	3.71171
581.15356_1.27_p	1.0871	0.120485	0.044013	1.35642
581.32129_5.94_n	1.0349	0.0494914	0.28315	0.547983
582.37811_5.88_n	1.1931	0.254715	4.53e-07	6.3439
582.37823_5.66_n	1.208	0.27262	1.33e-07	6.87615
583.25494_1.12_p	0.86047	-0.216803	0.46872	0.329087
583.33728_5.9_n	1.0825	0.114367	0.013419	1.87228
585.27112_0.89_p	1.1971	0.259544	0.0031033	2.50818
585.35254_5.65_n	1.1443	0.194465	5.22e-05	4.28233
585.3526_5.87_n	1.1232	0.167615	0.00012803	3.89269
586.35632_5.88_n	1.1184	0.161436	0.0005805	3.2362
591.09619_1.25_n	0.86868	-0.203103	0.55135	0.258573
595.4953_1.76_n	1.1592	0.21313	0.41058	0.386602
639.4458_1.28_p	0.98375	-0.0236364	0.84102	0.0751937
647.45917_0.98_p	1.0125	0.0179219	0.55905	0.252549
675.54443_5.36_p	1.1048	0.143785	0.31905	0.496141
681.46735_1.3_p	1.2203	0.287236	1.37e-05	4.86328
703.57526_5.28_p	1.0037	0.00532812	0.77272	0.111978
71.01384_9.19_n	0.97694	-0.0336581	0.65277	0.18524
71.01385_2.39_n	0.84049	-0.250697	0.013592	1.86672
712.49323_1.28_p	0.91418	-0.12945	0.011247	1.94896
714.50476_1.09_p	1.0952	0.131194	0.31597	0.500354
72.08092_9.73_p	1.1038	0.142479	0.00026452	3.57754
731.60663_5.21_p	0.81923	-0.28766	0.0042785	2.36871
74.09652_4.12_p	0.97895	-0.0306929	0.39609	0.402206
75.00875_4.09_n	1.0481	0.0677764	0.22437	0.649035
76.03942_11.47_p	0.90474	-0.144425	0.053145	1.27454
76.07581_6.66_p	0.7533	-0.408704	0.16298	0.787866
78.9189_2.58_n	0.99715	-0.00411755	0.94022	0.0267705
84.04447_12.01_p	0.97554	-0.0357271	0.26036	0.584426
85.02952_2.38_n	0.80558	-0.3119	2.41e-06	5.61798
85.02952_9.19_n	0.9066	-0.141462	0.13276	0.876933
86.06017_1.32_p	1.0431	0.0608775	0.24212	0.615969
86.0965_8.9_p	0.91563	-0.127163	0.001618	2.79102
86.09651_8.45_p	0.94721	-0.0782438	0.015023	1.82324
86.09655_4.88_p	1.0823	0.1141	0.62827	0.201854
87.00873_1.26_n	1.0084	0.012068	0.99957	0.000186787
87.0088_4.77_n	1.037	0.0524159	0.39699	0.40122
88.04039_11.31_n	0.99179	-0.0118934	0.83194	0.079908
89.02445_7.57_n	0.95732	-0.0629268	0.18158	0.740932
90.05509_10.76_p	0.96121	-0.0570764	0.21535	0.666855
90.97672_9.35_p	0.94534	-0.0810948	0.0010476	2.9798
93.03419_0.82_n	1.0531	0.0746424	0.16298	0.787866
94.98091_4.74_n	1.0946	0.130404	0.84536	0.0729583
96.96017_14.87_n	1.0671	0.0936954	0.13011	0.885689
98.05988_1.56_p	0.9383	-0.0918788	1.95e-05	4.70997
98.06013_1.22_p	0.89999	-0.152019	4.2e-06	5.37675

## Sheet: Fig. 1f
A hierarchical clustering heatmap showing significantly differential abundance of 33 annotated metabolites between LA (n=136) and BN (n=170).
Metabolites	S056	S022	S082	S012	S057	S108	S127	S034	S084	S071	S117	S003	S032	S014	S007	S106	S019	S107	S040	S023	S004	S058	S130	S090	S024	S046	S128	S035	S126	S085	S052	S072	S135	S016	S054	S001	S132	S140	S070	S015	S122	S103	S080	S060	S096	S062	S114	S048	S138
Alanine	0.567771	-0.490595	-1.10733	-0.348859	0.480406	0.526289	-1.08435	-0.38094	0.187411	0.14302	-0.35675	0.193142	-0.16797	-0.463843	-0.412058	0.0451559	0.425761	0.435041	-0.340369	0.552141	0.103575	-0.439048	-2.65384	1.04087	0.147463	-0.138703	-0.168588	-0.344293	-1.30421	-1.08717	-0.874352	-1.14093	-1.03436	-1.0355	-0.47134	-0.94032	-1.32195	-0.458726	-0.217909	-0.861529	-0.8401	-1.7967	-0.689866	0.117388	0.10116	-0.348818	-0.50771	-1.1156	-0.890118
2-Ketobutyric acid	0.478844	-0.44538	-0.737008	-0.541181	-0.990057	0.205014	-0.131136	0.0782459	0.433813	-0.0835904	-0.225895	-0.575919	-0.723984	0.0932551	-0.226917	-0.114905	-0.502006	1.8793	-1.06226	-0.902357	-0.550043	-1.02516	-1.03038	1.43946	-0.349443	-1.16431	-0.607502	-1.02421	-1.04634	-0.620957	-0.652728	-0.316034	-0.588252	0.00402485	-0.82221	-0.205414	-0.542829	-0.186259	-0.979824	-0.469711	-0.507535	-0.508647	0.00757236	-0.790783	-0.511772	-0.76291	-0.962183	-0.666507	-0.120262
Pyruvic acid	0.475797	0.237611	-0.680451	-0.499464	-0.546946	0.101503	-0.50124	-0.377086	-0.0292078	0.109802	-0.872713	-0.671056	-0.445745	0.178668	-0.898311	-0.398052	0.537691	1.38605	-1.00178	-0.135253	-0.45364	-0.904051	-0.967843	2.43354	-0.650232	-0.91397	-0.631103	-0.836925	-0.963146	-0.562356	-0.864337	-0.532982	-0.360991	-0.465911	-0.355989	-0.351019	-0.541194	0.418549	0.0925572	-0.777142	-0.336059	-0.684136	-0.179324	0.23282	-0.174036	-0.669538	-0.576806	-0.751892	-0.744933
Lactic acid	0.384433	0.542595	-0.286781	-0.557932	0.429237	-0.0860336	-0.941198	-0.516459	0.0989804	0.449234	-0.408852	-0.425641	-0.130212	0.25096	-1.12936	-0.67209	0.553107	0.619958	-0.229181	0.239372	-0.0168927	-0.844202	-0.685195	1.95345	-0.534541	-0.416521	-1.00021	-0.312435	-0.53201	-0.139206	-0.909508	-0.446341	-0.210441	-1.32057	-0.467927	-0.387029	-0.943466	-0.419981	2.04839	-1.00625	-1.30627	-1.09302	-0.820683	1.00635	0.0158281	-0.234946	0.000348336	-0.226904	-1.72509
Hypoxanthine	-1.49562	0.356189	-0.383893	-0.861744	-0.64285	0.785254	-0.79107	0.662215	0.924521	0.828181	-0.58599	-0.310465	0.556478	-0.258777	-1.04937	-0.412077	-0.406087	0.712633	-0.914101	-1.1001	-0.879324	-0.968388	-0.419237	-0.219563	-0.947574	-0.872717	0.249398	-0.361953	-0.858344	0.000191318	-0.473772	0.39696	0.0550877	-1.38649	0.219053	1.14405	1.02439	-0.376403	-0.137852	-1.4994	-0.129106	-0.70032	-0.323797	1.083	0.761149	-1.23297	-0.0970809	-0.687682	-1.46772
Xanthine	-1.10322	-0.295125	-0.822099	-0.44855	0.542508	0.0576972	-0.96613	0.136911	0.364467	0.685904	0.528546	-0.18502	0.0148365	-0.117615	-0.856953	0.449708	-0.740075	-0.246781	-0.79616	-0.752789	-0.730958	-0.637764	-0.311258	-0.00935982	-0.803751	-0.935115	-0.246723	-0.610831	-1.00669	-0.026525	-0.438665	0.57367	-0.0262917	-1.18382	0.110592	0.478737	0.100775	-0.259786	0.264532	-0.938905	-0.470302	-0.396923	0.0568739	0.874995	1.01292	-0.485551	0.12046	-0.162872	-0.976748
17-Hydroxypregnenolone sulfate	0.22182	0.432692	0.762032	0.518047	0.428128	-0.197108	-0.341044	-0.312998	-0.514303	-0.800788	-0.864072	-0.343938	-1.0927	-0.312215	-0.742413	-0.708936	-0.04194	-1.01138	-0.666518	-1.15998	0.0548167	-1.10895	-1.86103	-0.373865	-0.483991	-0.866435	-0.692111	0.697416	-0.280341	0.984314	0.909836	-0.282546	-0.965152	-1.21567	-1.21282	-0.352265	-1.28028	-0.878235	1.36226	-1.05666	-0.69782	-0.979038	-0.83258	-1.59222	-0.876358	0.398912	-1.1183	-0.0126465	-0.435561
Pregnenolone sulfate	-0.125827	0.362626	-0.153097	0.403771	0.23511	-0.528161	-0.11623	-0.0771675	-0.355687	-0.442476	-0.218792	-0.23176	-0.424025	-0.28507	-0.720119	-0.539548	0.541927	-0.500434	-0.554686	-0.384986	-0.0980509	-0.454471	-0.600629	0.179415	-0.731737	0.076669	-0.137723	-0.432295	0.353491	0.575876	-0.0361879	-0.087083	-0.366383	-0.573325	-0.604785	-0.351536	-0.416726	-0.385139	0.0740132	-0.797471	-0.190687	-0.284258	-0.208918	-0.43735	-0.572147	-0.331167	-0.680819	0.646513	-0.222817
Dihydrothymine	-0.50815	0.299811	0.0046093	0.807984	1.21302	0.0833608	-0.721071	-0.49939	-0.600776	-0.567406	-1.04762	-0.511151	0.330327	-0.193379	-0.17539	-0.369953	1.53487	-0.874014	-0.101622	-0.360835	0.0550216	2.47973	-0.423379	-0.519827	-0.500797	1.1144	-0.432607	0.682906	-0.890349	-1.07364	-1.01621	-1.19469	-0.707189	-0.483947	-0.101105	-0.78736	-0.701525	-0.780311	-0.930313	-0.806959	-0.83862	-0.824745	-0.978481	-0.378042	-0.461983	-0.806265	-0.862422	-0.719481	0.161072
Hexanoylcarnitine (C6)	0.277202	0.360436	0.289573	-0.476901	0.339735	-0.348403	4.61136	-0.492679	-0.0875651	-0.0636361	0.615951	0.49765	-0.600718	0.237256	3.19378	1.07327	-0.744812	-0.105483	0.735476	-0.0841452	0.258948	4.40365	-0.724659	0.5586	0.389153	-0.826426	0.489159	0.272755	0.868793	0.828216	-0.545084	-0.0800175	0.720531	-0.131165	-0.857822	0.204727	0.273452	-0.217301	0.578838	1.09365	-0.216621	-0.433618	-0.787898	-0.322306	-0.853572	-0.100118	-0.486862	1.52038	0.863239
Tetradecenoylcarnitine (C14:1)	0.183864	0.194753	0.390676	-0.189158	0.0172279	-0.449515	4.07841	-0.216134	-0.119935	-0.0924274	-0.0738197	0.398631	-0.617094	-0.281374	2.43937	0.651053	-0.738542	-0.579753	-0.274129	-0.510706	-0.39298	3.98297	-0.527829	0.013931	-0.0474364	-0.744891	0.463322	-0.21105	0.802311	0.725036	-0.163565	0.154057	0.200232	-0.0140315	-0.514612	-0.067468	-0.359581	-0.191536	0.0620099	0.597677	-0.239374	0.384454	-0.733914	-0.294176	-0.532119	0.0898232	-0.00114489	1.43463	1.8126
Octanoylcarnitine (C8)	0.426299	0.357399	0.183794	-0.233642	1.25637	-0.454986	4.46724	-0.337347	-0.166366	-0.13068	0.352264	0.485403	-0.754734	-0.188928	3.48898	0.461953	-0.526252	-0.487641	0.718669	-0.344014	-0.217482	4.38115	-0.384067	0.0515294	0.546319	-0.659049	1.12002	0.258003	1.2121	0.760109	-0.578313	0.188493	1.13992	-0.509689	-0.537097	-0.157293	0.249072	-0.288711	0.908389	0.317802	-0.477749	-0.627	-0.60819	-0.83595	-0.634251	0.0884837	-0.438236	0.862317	0.776293
Decadienoylcarnitine (C10:2)	0.553604	0.942225	-0.592669	0.108774	0.382898	-0.286741	4.20349	0.27289	0.476699	-0.930434	1.99052	-0.0878877	0.488647	-0.413548	3.22842	1.64046	-0.673943	-0.351525	0.425393	-0.592992	-1.00345	2.42772	1.62779	-0.490329	2.88968	-0.331578	1.44124	-0.581527	3.14068	-0.517848	0.0269046	-0.0111986	0.40004	-0.203046	-0.746295	-0.25228	-1.31478	-0.707882	1.39099	0.406118	-0.447763	-0.291202	-0.494174	-1.24259	-0.68821	-0.309469	-0.154442	1.33899	0.908838
Decanoylcarnitine (C10)	0.568873	0.41173	0.395785	-0.0404646	1.38464	-0.48808	4.57123	-0.278103	-0.151333	-0.0170047	0.19455	0.869452	-0.775733	-0.177247	3.58668	0.503939	-0.524102	-0.572691	0.546719	-0.432634	-0.221446	4.80384	-0.405415	0.205539	0.347736	-0.675278	1.13261	0.136456	1.41893	1.38654	-0.482604	0.683936	1.44305	-0.513295	-0.409624	-0.130582	0.410259	-0.161687	0.937107	0.226967	-0.455264	-0.561888	-0.689839	-0.570809	-0.343105	0.26837	-0.383409	1.13534	1.29239
3-hydroxyoctanoylcarnitine (C8-OH)	1.21713	0.0637049	0.539612	0.74848	0.0873054	0.473357	2.79296	0.013125	0.426495	0.244793	1.63715	2.79113	-0.432743	-0.307188	3.02312	0.813081	-0.641449	-0.832789	1.03728	-0.36581	-0.488491	2.80286	-0.0185097	0.0376912	2.15766	-0.450032	0.963324	0.964328	2.10174	0.0670979	0.268734	-0.0446716	0.130123	-0.354652	-0.812915	-0.309937	-0.631468	0.116094	-0.0358096	1.40202	-0.95013	0.6744	-0.428844	-0.268632	-0.404458	1.13836	0.469069	0.298819	2.3193
Octenoylcarnitine (C8:1)	0.30699	1.66428	-0.552933	0.318944	-0.462299	0.760314	1.61825	1.62005	1.52791	-1.05193	2.12742	-0.480433	1.10052	-0.358388	2.6128	2.25293	-0.46522	0.762712	-0.030105	-0.360037	-1.06265	0.293024	2.34407	-0.873316	2.53939	-0.704832	0.74105	-0.477872	1.48441	-0.51724	-0.0653757	0.12911	-0.330429	1.06687	-0.622059	-0.170123	-1.12289	-0.644814	1.23187	1.97559	1.32015	1.20602	0.544306	-0.429115	-0.490562	-0.504163	-0.535926	0.880462	-0.151608
3-hydroxydecanoylcarnitine (C10-OH)	1.1237	-0.131109	0.702589	0.539784	0.462765	0.0322002	3.25193	-0.148581	0.168975	0.17538	1.12841	1.98984	-0.518481	-0.331603	2.95198	0.594485	-0.624303	-0.913622	1.12301	-0.349368	-0.229143	3.15317	-0.116578	-0.0145502	1.643	-0.607941	1.00847	0.898136	1.95602	0.285488	0.154028	0.169027	0.349096	-0.359451	-0.484705	-0.350792	-0.408586	-0.00979027	0.15883	0.625293	-0.829891	0.412281	-0.611392	-0.220365	-0.45823	0.662052	0.333832	0.278538	1.82385
3-hydroxydodecanoylcarnitine (C12-OH)	1.0949	-0.0691908	0.339319	0.48665	0.0706367	0.067326	3.4748	-0.0417025	0.215011	0.19279	0.710569	1.33089	-0.147737	-0.0154789	1.60707	1.11789	-0.448924	-0.507603	0.2157	-0.111961	-0.205506	2.22904	-0.523048	0.36418	0.745618	-0.296977	0.570502	0.506107	0.598942	0.0554506	-0.343446	-0.317083	0.376898	-0.323023	-0.790399	-0.468743	-0.627732	-0.252792	-0.245671	0.477407	-1.00522	-0.18775	-1.02049	-0.709138	-0.797652	0.340585	-0.352055	0.458977	1.94109
Arabinosylhypoxanthine	0.925653	0.144189	-0.788332	0.0562312	-0.715229	-0.730445	-0.432319	0.237697	0.44411	-0.678893	-0.215987	1.76759	-0.590818	-0.741952	2.43603	-0.423047	-0.755033	0.0161113	-0.726854	0.0599334	-0.0774325	0.0878798	-0.678796	-0.327488	-0.375925	-0.798006	0.126226	-0.00338459	0.345278	-0.205735	1.22417	-0.238515	-0.215004	0.537863	-0.0192184	0.346022	6.48777	0.818567	-0.440463	2.0416	0.964006	-0.329304	-0.488901	-0.486501	1.89847	0.208925	-0.513303	-0.313121	1.28879
Inosine	1.20826	0.39166	-0.827001	-0.164656	-0.734736	-0.811809	-0.295387	0.12847	0.557199	-0.816773	0.191063	2.50654	-0.756417	-0.805641	4.01072	-0.491229	-0.823767	0.199298	-0.773752	0.436211	0.441332	0.111108	-0.63564	-0.061542	-0.258296	-0.828746	-0.00114285	0.424525	0.517276	-0.363454	1.38839	-0.390405	-0.275316	0.757414	-0.223008	0.506128	4.41861	0.912214	-0.559568	3.13185	1.4208	-0.218274	-0.479302	-0.527658	1.00935	0.0779275	-0.533714	-0.211179	1.76018
Kynurenine	1.19288	-0.466234	-0.138495	3.01099	2.34448	-1.01811	-0.0717568	-0.48373	0.074277	0.068252	-0.585086	1.53807	2.89547	0.0472384	0.446143	0.540441	-0.189951	-0.275691	-1.25446	0.887831	1.23196	-0.14438	-1.83014	1.24258	0.620129	-0.927589	0.561026	-0.24791	-0.590883	-0.278118	-0.645312	-0.471706	-0.654227	-0.413342	-0.41694	-0.999536	-0.491824	-0.305433	-0.3511	-1.43778	-1.24599	-0.318354	0.0504146	-0.106921	-1.41739	-0.75147	-0.253514	0.499021	1.29702
Serotonin	-0.233508	0.854248	-0.956818	-1.27523	0.0443251	-1.01969	-0.118134	-0.310687	1.22327	0.355214	0.308172	1.30352	-0.455912	-0.156221	1.22541	-1.1066	-0.57287	-0.244358	-1.00224	-0.306493	0.404391	0.44799	-0.257759	-1.84992	1.09841	-0.835296	0.618424	0.399506	0.134606	-0.470309	-0.184318	-0.530467	0.876082	-0.560651	-0.0847754	-0.475285	2.57514	1.90666	0.947275	2.28115	0.195883	0.956937	-0.288606	1.1697	0.571616	-0.466372	-0.867486	-0.462604	0.0752511
Homo-L-arginine	-0.400904	0.392776	-1.73961	-0.0218189	0.799337	-1.20759	0.796781	-0.0584747	-0.249625	0.390612	0.473205	0.400092	-0.521958	0.420891	2.01707	-0.70152	-1.12981	0.398463	-0.081667	-0.932557	-0.997174	2.40985	0.221816	-1.2244	0.332541	-1.27182	0.328474	0.770624	-0.0684238	0.425948	0.624129	-0.756173	-1.09412	-0.593956	-0.520274	1.03335	0.4658	0.426069	-0.0536162	4.2785	1.1934	0.54403	1.89301	0.943327	-0.58453	0.414679	-0.551472	0.60869	1.01122
3-Chlorotyrosine	-0.719155	-0.613717	2.70036	-0.36444	1.10407	-0.565766	-0.628463	0.0471947	0.448641	0.290037	-0.452842	0.204709	2.64634	-0.71923	-0.496461	2.66126	-0.663796	-0.618681	0.775447	0.917595	-0.344051	-0.144742	0.406246	-0.176108	-0.366364	-0.364813	-0.0817144	-0.710953	-0.373815	-0.719129	0.776871	-0.719287	-0.6211	-0.224263	0.212379	-0.346717	4.4614	-0.578721	-0.533548	0.680043	2.207	1.49591	1.12188	0.441893	-0.520066	-0.265851	1.24683	-0.00943063	1.36123
Cyclohexaneacetic acid	0.0114346	0.990686	0.266911	1.18757	-0.0347406	0.660334	0.733417	2.12444	0.717715	-0.81633	1.16405	-0.307406	1.13517	-0.369113	0.961471	1.11068	-0.336303	0.558995	0.0262181	-0.553969	-0.852639	0.373901	3.12028	-0.822919	1.37886	-0.546477	0.981496	-0.585191	1.01002	0.613695	-0.0934993	0.384625	0.911114	0.0907641	-0.25007	0.553481	-0.745218	-0.479062	1.18646	2.11874	0.784894	0.33187	1.11056	-0.308662	0.531221	-0.121951	-0.406869	0.0524673	-0.123387
Hippuric acid	-0.766998	-0.635054	2.01856	-0.417556	0.927585	-0.618069	-0.657013	-0.103117	0.330286	0.0640855	-0.562675	0.0735449	1.76248	-0.805956	-0.551492	2.36598	-0.666469	-0.642573	0.583417	0.326397	-0.444091	-0.212448	0.277049	-0.285671	-0.451929	-0.477587	-0.29407	-0.727663	-0.367053	-0.765667	0.774219	-0.734094	-0.550112	-0.233486	0.426074	-0.300843	4.49486	-0.549535	-0.509672	0.712595	2.26134	1.66467	1.02749	0.61079	-0.49741	-0.270195	1.23482	0.00963494	1.55961
Choline Sulfate	-0.351013	-0.321203	-0.400671	-0.197069	-0.271651	-0.180555	-0.0402011	-0.327075	-0.278112	-0.160832	0.435163	0.290273	-0.00354821	0.0683947	-0.176694	13.9923	0.0902981	-0.257905	-0.140035	-0.432231	-0.293155	0.697489	1.16663	-0.284851	-0.24223	0.0693142	0.118668	0.53373	-0.217011	0.0609703	-0.0546737	-0.12834	0.0816381	0.220332	-0.130736	-0.0678904	-0.192346	-0.0406814	-0.105429	0.133523	-0.0749082	0.0788808	0.539867	0.549195	0.0947439	0.120254	-0.0395506	0.107909	0.0106613
Trimethylamine N-oxide	3.3071	-0.593414	-0.246502	-0.327	-0.500145	-0.773681	-0.473493	2.11554	1.18835	-0.0476815	3.5888	-0.439655	-0.0874014	0.689878	-0.575034	1.56222	0.0173947	0.554729	0.294957	-0.385736	-0.45869	-0.709033	-0.273444	0.0166734	1.17361	0.356469	-0.0698982	0.0374451	-0.0142846	-0.505848	0.0918105	-0.658641	-0.0887452	-0.0637052	-0.429016	-0.224324	0.212045	-0.908644	-0.0741526	0.923018	0.740523	0.919314	0.306075	-0.498326	-0.655743	-0.431173	0.138883	0.566271	0.491056
1-Methylnicotinamide	-0.168087	-0.598165	-1.07635	0.422921	-0.496938	-0.164228	1.47372	-0.438388	-0.518397	0.613815	-0.644187	1.44033	-0.164259	0.71376	0.66493	-0.312046	-0.63239	-0.578096	0.495166	-0.0780073	0.516531	-0.78918	-0.92024	-0.0891955	0.716037	0.120787	0.130513	-0.335802	0.96135	0.596099	1.06502	1.08559	-0.709166	0.871806	0.0301919	0.176976	4.40145	-0.75482	0.314296	1.80257	-1.01158	0.718883	0.927718	-0.701212	-0.426593	-0.346477	0.181614	-0.228168	1.43259
Ecgonine	-0.291279	0.0835116	-0.734766	-0.139932	-0.46454	-0.880559	-0.0987857	-0.908937	-0.592019	-0.529614	2.89073	-0.542587	0.161628	-0.0575429	-0.265638	-0.0746108	-0.115794	0.327123	-0.389699	0.0463973	0.360871	-1.03126	-0.491525	-0.908976	1.09634	-0.421234	-0.0396429	0.847165	1.06146	-0.77186	-1.11776	1.54792	-0.552508	0.0514752	-0.648852	0.950123	-0.570219	-0.401607	0.238295	0.0322269	-0.626142	0.645731	1.00334	-0.740809	-0.497182	-0.0626572	0.53687	4.13711	0.806854
Docosahexaenoic acid (C22:6)	0.775287	-0.120346	-0.362816	-0.442473	1.09817	-0.288846	0.517991	-0.0405141	-0.387071	-0.640968	1.3857	-0.65764	-0.234788	2.40846	2.12976	0.556477	-0.455746	-0.222094	-0.629109	-0.62363	-0.223638	-0.731764	-1.22018	0.0527511	0.613245	-0.454497	0.175058	-0.737202	2.075	-0.459614	2.08586	0.207602	-0.172267	-1.08205	-0.869144	1.28946	-0.670139	-0.385687	0.976874	-0.569142	0.790214	-0.803636	1.13889	-0.0906613	0.746142	2.84014	0.113382	-0.0623382	0.241122
Ethyl 3-oxohexanoate	-0.314646	-0.372512	0.123186	0.841312	-1.44881	0.400255	0.919858	-0.243104	0.0487453	0.03255	-0.478959	1.70069	0.0484322	-0.358356	-0.42566	0.405312	-0.0893828	0.787215	2.45676	-0.717693	-0.437349	-0.0957132	-1.02594	-0.723106	0.521074	1.63761	-0.209994	2.05498	-0.621064	1.81145	-0.117891	-1.10764	-0.59685	-0.11145	0.736179	-0.780003	-0.0299153	0.333855	-0.864689	-0.0135803	-0.69794	2.37088	3.05657	-0.597001	-1.42242	-0.0592879	0.77253	0.301557	-0.336883
Eleostearic acid (C18:3)	-0.149501	0.167271	1.55483	0.219404	-0.345403	-0.0339585	1.52169	-0.561723	-0.00359613	-0.544393	1.03242	-0.860545	-0.304073	1.17068	-0.5624	-0.336209	-0.28405	-0.609863	0.141253	-0.82841	0.457045	0.565943	4.83299	-0.554234	-0.329836	-0.147953	0.944549	0.634753	0.34501	3.80317	1.62385	-0.0165407	1.43356	-0.0447543	-0.534448	0.389978	-0.59005	-0.300902	-0.439482	2.91691	0.103308	1.02475	0.554364	-0.157406	-0.966865	0.0517697	-0.819517	0.699669	-0.750563
[truncated: 257 more columns]

## Sheet: Fig. 2b
Cross-validation statistics of binary logistic regression (LASSO) model for selection of metabolic biomarker between LA (1) and BN (0). Measure type = "AUC",
No.	ln(λ)	AUC_mean	AUC.min	AUC.max	Numbers of metabolites
1	-1.73327	0.633916	0.598877	0.668954	0
2	-1.74249	0.659333	0.625693	0.692974	1
3	-1.75171	0.691414	0.65963	0.723198	1
4	-1.76093	0.725553	0.698177	0.752928	1
5	-1.77015	0.725131	0.697908	0.752353	2
6	-1.77937	0.725541	0.698557	0.752524	2
7	-1.78859	0.725501	0.698713	0.75229	2
8	-1.79781	0.727023	0.701477	0.752569	2
9	-1.80703	0.733565	0.710149	0.75698	2
10	-1.81625	0.736978	0.716096	0.757859	2
11	-1.82547	0.736065	0.71526	0.75687	3
12	-1.83469	0.737616	0.716771	0.758462	3
13	-1.84391	0.743428	0.723275	0.76358	3
14	-1.85312	0.747428	0.728615	0.766241	3
15	-1.86234	0.74821	0.728639	0.767781	3
16	-1.87156	0.753977	0.73508	0.772873	3
17	-1.88078	0.753621	0.735997	0.771245	4
18	-1.89	0.755953	0.737975	0.773932	4
19	-1.89922	0.760346	0.742854	0.777838	4
20	-1.90844	0.766134	0.748736	0.783533	4
21	-1.91766	0.770081	0.752873	0.787289	4
22	-1.92688	0.772419	0.755575	0.789262	4
23	-1.9361	0.773665	0.757449	0.789881	4
24	-1.94532	0.774922	0.758228	0.791616	4
25	-1.95454	0.777516	0.759473	0.795559	4
26	-1.96376	0.779675	0.761789	0.79756	4
27	-1.97298	0.78185	0.763955	0.799745	5
28	-1.9822	0.780872	0.76335	0.798393	5
29	-1.99142	0.780067	0.762964	0.797171	5
30	-2.00064	0.782674	0.765164	0.800184	5
31	-2.00986	0.785535	0.767099	0.803971	5
32	-2.01908	0.786439	0.767736	0.805143	5
33	-2.0283	0.785978	0.767232	0.804724	5
34	-2.03752	0.788122	0.768506	0.807738	5
35	-2.04674	0.788073	0.768443	0.807702	5
36	-2.05595	0.788922	0.768975	0.808868	5
37	-2.06517	0.79119	0.770581	0.811798	5
38	-2.07439	0.792989	0.77216	0.813817	5
39	-2.08361	0.792068	0.770859	0.813277	5
40	-2.09283	0.790345	0.769519	0.811171	5
41	-2.10205	0.790739	0.769688	0.811789	5
42	-2.11127	0.793017	0.77223	0.813804	5
43	-2.12049	0.793978	0.773861	0.814095	5
44	-2.12971	0.794361	0.77489	0.813832	5
45	-2.13893	0.793924	0.77456	0.813287	5
46	-2.14815	0.794893	0.7757	0.814085	5
47	-2.15737	0.794921	0.775729	0.814113	5
48	-2.16659	0.794997	0.776355	0.813639	5
49	-2.17581	0.795963	0.777433	0.814492	5
50	-2.18503	0.796369	0.77767	0.815067	6
51	-2.19425	0.795083	0.776241	0.813925	6
52	-2.20347	0.795095	0.775731	0.814459	6
53	-2.21269	0.795985	0.77721	0.81476	6
54	-2.22191	0.79515	0.775659	0.814641	6
55	-2.23113	0.797917	0.777828	0.818006	6
56	-2.24035	0.797917	0.777828	0.818006	6
57	-2.24957	0.796541	0.776924	0.816158	6
58	-2.25879	0.797154	0.776993	0.817315	7
59	-2.268	0.796773	0.776586	0.81696	7
60	-2.27722	0.796778	0.776456	0.8171	7
61	-2.28644	0.797686	0.777189	0.818184	7
62	-2.29566	0.798978	0.777535	0.820421	8
63	-2.30488	0.799791	0.778679	0.820903	8
64	-2.3141	0.799705	0.778957	0.820454	8
65	-2.32332	0.800257	0.779204	0.821309	8
66	-2.33254	0.802056	0.781305	0.822808	8
67	-2.34176	0.80251	0.781207	0.823812	8
68	-2.35098	0.804404	0.782728	0.826079	8
69	-2.3602	0.805802	0.784236	0.827368	8
70	-2.36942	0.806329	0.784346	0.828313	8
71	-2.37864	0.807732	0.785531	0.829934	8
72	-2.38786	0.809721	0.786715	0.832727	8
73	-2.39708	0.810652	0.787682	0.833622	8
74	-2.4063	0.810709	0.787594	0.833824	9
75	-2.41552	0.809896	0.786726	0.833066	9
76	-2.42474	0.810329	0.787195	0.833463	9
77	-2.43396	0.810762	0.787657	0.833868	10
78	-2.44318	0.811216	0.788249	0.834183	10
79	-2.4524	0.811714	0.788179	0.835249	10
80	-2.46162	0.811699	0.788219	0.835179	10
81	-2.47084	0.812128	0.788759	0.835497	10
82	-2.48005	0.812521	0.789017	0.836025	10
83	-2.48927	0.813077	0.789101	0.837052	10
84	-2.49849	0.814054	0.789468	0.83864	10
85	-2.50771	0.815383	0.790626	0.840141	10
86	-2.51693	0.815821	0.790804	0.840839	10
87	-2.52615	0.818088	0.792738	0.843438	10
88	-2.53537	0.818542	0.793305	0.843779	10
89	-2.54459	0.819523	0.794106	0.844939	10
90	-2.55381	0.821741	0.796203	0.847279	10
91	-2.56303	0.822718	0.796782	0.848655	10
92	-2.57225	0.823626	0.797849	0.849403	10
93	-2.58147	0.824665	0.798235	0.851095	10
94	-2.59069	0.825093	0.798674	0.851512	10
95	-2.59991	0.826808	0.800539	0.853078	10
96	-2.60913	0.827671	0.801442	0.853901	10
97	-2.61835	0.82819	0.801808	0.854573	10
98	-2.62757	0.827765	0.801363	0.854167	10
99	-2.63679	0.82868	0.802157	0.855203	10
100	-2.64601	0.829551	0.802773	0.856328	10
101	-2.65523	0.830426	0.803445	0.857407	10
102	-2.66445	0.831302	0.804486	0.858118	10
103	-2.67367	0.831747	0.804688	0.858806	10
104	-2.68288	0.833093	0.805883	0.860303	10
105	-2.6921	0.833526	0.806312	0.86074	10
106	-2.70132	0.833959	0.806734	0.861183	10
107	-2.71054	0.834814	0.807657	0.861971	11
108	-2.71976	0.834814	0.807657	0.861971	12
109	-2.72898	0.836099	0.809099	0.863099	12
110	-2.7382	0.837912	0.811073	0.864751	12
111	-2.74742	0.837912	0.811073	0.864751	12
112	-2.75664	0.837884	0.811257	0.86451	12
113	-2.76586	0.838321	0.81164	0.865003	12
114	-2.77508	0.838766	0.81208	0.865452	12
115	-2.7843	0.838766	0.81208	0.865452	12
116	-2.79352	0.839653	0.813037	0.866269	12
117	-2.80274	0.840075	0.813541	0.866609	12
118	-2.81196	0.841364	0.815177	0.867551	12
119	-2.82118	0.842251	0.816129	0.868373	12
120	-2.8304	0.842251	0.816129	0.868373	13
121	-2.83962	0.842251	0.816129	0.868373	13
122	-2.84884	0.842251	0.816129	0.868373	13
123	-2.85806	0.843127	0.817171	0.869083	13
124	-2.86728	0.844429	0.818932	0.869926	13
125	-2.8765	0.844429	0.818932	0.869926	13
126	-2.88572	0.844429	0.818932	0.869926	14
127	-2.89493	0.844429	0.818932	0.869926	14
128	-2.90415	0.845746	0.820677	0.870815	14
129	-2.91337	0.845746	0.820677	0.870815	14
130	-2.92259	0.846179	0.82108	0.871277	14
131	-2.93181	0.846604	0.821808	0.8714	14
132	-2.94103	0.847857	0.823372	0.872342	14
133	-2.95025	0.848369	0.823736	0.873001	14
134	-2.95947	0.848791	0.824231	0.87335	14
135	-2.96869	0.847797	0.823493	0.8721	15
136	-2.97791	0.847403	0.823059	0.871747	15
137	-2.98713	0.847825	0.823791	0.871858	15
138	-2.99635	0.848688	0.824899	0.872477	15
139	-3.00557	0.848689	0.824648	0.872731	15
140	-3.01479	0.849172	0.825022	0.873322	15
141	-3.02401	0.849082	0.825127	0.873037	15
142	-3.03323	0.849515	0.825528	0.873503	15
143	-3.04245	0.849941	0.826251	0.87363	15
144	-3.05167	0.849519	0.825768	0.873269	15
145	-3.06089	0.849519	0.825768	0.873269	15
146	-3.07011	0.849086	0.825368	0.872804	15
147	-3.07933	0.848238	0.824158	0.872318	15
148	-3.08855	0.849555	0.825899	0.873211	15
149	-3.09777	0.851298	0.828011	0.874585	15
150	-3.10698	0.851731	0.828416	0.875046	15
151	-3.1162	0.851305	0.827692	0.874918	15
152	-3.12542	0.852181	0.828706	0.875656	15
153	-3.13464	0.851768	0.827967	0.875568	15
154	-3.14386	0.852676	0.829067	0.876285	15
155	-3.15308	0.853113	0.829546	0.876681	15
156	-3.1623	0.853536	0.830037	0.877034	15
157	-3.17152	0.853536	0.830037	0.877034	15
158	-3.18074	0.853536	0.830037	0.877034	15
159	-3.18996	0.854406	0.830911	0.877902	15
160	-3.19918	0.854828	0.831396	0.87826	14
161	-3.2084	0.855266	0.831862	0.87867	14
162	-3.21762	0.855254	0.832129	0.878379	14
163	-3.22684	0.854816	0.831748	0.877885	14
164	-3.23606	0.854816	0.831748	0.877885	14
165	-3.24528	0.855261	0.831874	0.878649	14
166	-3.2545	0.855347	0.831524	0.87917	14
167	-3.26372	0.855796	0.831961	0.879632	14
168	-3.27294	0.856149	0.832666	0.879631	15
169	-3.28216	0.855723	0.83192	0.879527	15
170	-3.29138	0.855723	0.83192	0.879527	15
171	-3.3006	0.856161	0.832387	0.879935	15
172	-3.30982	0.856161	0.832387	0.879935	15
173	-3.31903	0.857052	0.833281	0.880824	15
174	-3.32825	0.857052	0.833281	0.880824	15
175	-3.33747	0.857052	0.833281	0.880824	16
176	-3.34669	0.8579	0.834506	0.881295	16
177	-3.35591	0.858748	0.835723	0.881773	16
178	-3.36513	0.859345	0.83599	0.882701	16
179	-3.37435	0.858908	0.83559	0.882225	16
180	-3.38357	0.859333	0.836333	0.882334	16
181	-3.39279	0.858911	0.835863	0.88196	16
182	-3.40201	0.859759	0.836846	0.882672	16
183	-3.41123	0.861574	0.838388	0.884761	16
184	-3.42045	0.86245	0.838967	0.885932	16
185	-3.42967	0.86245	0.838967	0.885932	16
186	-3.43889	0.86245	0.838967	0.885932	16
187	-3.44811	0.862421	0.839194	0.885649	17
188	-3.45733	0.862844	0.839663	0.886024	17
189	-3.46655	0.862844	0.839663	0.886024	17
190	-3.47577	0.86286	0.839778	0.885942	17
191	-3.48499	0.86372	0.840714	0.886725	17
192	-3.49421	0.863794	0.8409	0.886687	17
193	-3.50343	0.864231	0.841083	0.887379	17
194	-3.51265	0.864231	0.84114	0.887323	18
195	-3.52186	0.864657	0.841879	0.887434	19
196	-3.53108	0.864657	0.841879	0.887434	19
197	-3.5403	0.865942	0.843314	0.88857	19
198	-3.54952	0.866801	0.844436	0.889166	19
199	-3.55874	0.867649	0.845628	0.889669	19
200	-3.56796	0.867649	0.845628	0.889669	19
201	-3.57718	0.867216	0.845247	0.889185	19
202	-3.5864	0.8672	0.845175	0.889224	19
203	-3.59562	0.868051	0.84664	0.889462	19
204	-3.60484	0.868051	0.84664	0.889462	19
205	-3.61406	0.868971	0.847193	0.890749	19
206	-3.62328	0.868971	0.847193	0.890749	19
207	-3.6325	0.869425	0.847725	0.891125	19
208	-3.64172	0.869879	0.848247	0.891511	19
209	-3.65094	0.868941	0.847342	0.890541	19
210	-3.66016	0.868941	0.847342	0.890541	19
211	-3.66938	0.868941	0.847342	0.890541	19
212	-3.6786	0.868941	0.847342	0.890541	19
213	-3.68782	0.869364	0.847792	0.890935	19
214	-3.69704	0.868083	0.846412	0.889754	19
215	-3.70626	0.868083	0.846412	0.889754	19
216	-3.71548	0.868083	0.846412	0.889754	19
217	-3.7247	0.867997	0.846752	0.889242	19
218	-3.73391	0.867514	0.846369	0.88866	19
219	-3.74313	0.868026	0.84675	0.889302	20
220	-3.75235	0.868452	0.847468	0.889435	21
221	-3.76157	0.868452	0.847468	0.889435	20
222	-3.77079	0.868889	0.847917	0.889862	20
223	-3.78001	0.868407	0.847521	0.889293	20
224	-3.78923	0.868833	0.848063	0.889602	20
225	-3.79845	0.86927	0.848503	0.890038	20
226	-3.80767	0.86927	0.848503	0.890038	20
227	-3.81689	0.86927	0.848503	0.890038	20
228	-3.82611	0.86927	0.848503	0.890038	20
229	-3.83533	0.86927	0.848503	0.890038	20
230	-3.84455	0.869258	0.848608	0.889908	20
231	-3.85377	0.869258	0.848608	0.889908	22
232	-3.86299	0.868833	0.847883	0.889782	22
233	-3.87221	0.868395	0.847716	0.889074	22
234	-3.88143	0.869299	0.848562	0.890037	22
235	-3.89065	0.868817	0.848166	0.889468	22
236	-3.89987	0.869329	0.848534	0.890124	22
237	-3.90909	0.869329	0.848534	0.890124	22
238	-3.91831	0.868891	0.848084	0.889699	22
239	-3.92753	0.869799	0.849208	0.890391	22
240	-3.93675	0.869799	0.849208	0.890391	22
241	-3.94596	0.870311	0.849563	0.891058	22
242	-3.95518	0.870311	0.849563	0.891058	22
243	-3.9644	0.870311	0.849563	0.891058	22
244	-3.97362	0.870311	0.849563	0.891058	22
245	-3.98284	0.870765	0.85008	0.89145	22
246	-3.99206	0.870765	0.85008	0.89145	22
247	-4.00128	0.870765	0.85008	0.89145	22
248	-4.0105	0.870339	0.849352	0.891326	22
249	-4.01972	0.871721	0.850551	0.892892	22
250	-4.02894	0.871721	0.850551	0.892892	22
251	-4.03816	0.871721	0.850551	0.892892	22
252	-4.04738	0.871721	0.850551	0.892892	22
253	-4.0566	0.873002	0.85192	0.894084	22
254	-4.06582	0.873857	0.852745	0.894969	22
255	-4.07504	0.874295	0.853175	0.895414	22
256	-4.08426	0.874717	0.85361	0.895823	22
257	-4.09348	0.875142	0.854137	0.896148	22
258	-4.1027	0.875142	0.854137	0.896148	22
259	-4.11192	0.87558	0.85456	0.8966	22
260	-4.12114	0.87558	0.85456	0.8966	22
261	-4.13036	0.875592	0.85423	0.896954	22
262	-4.13958	0.876014	0.854659	0.89737	22
263	-4.1488	0.876452	0.855063	0.89784	22
264	-4.15801	0.875998	0.854536	0.89746	22
265	-4.16723	0.875998	0.854536	0.89746	22
266	-4.17645	0.875998	0.854536	0.89746	22
267	-4.18567	0.875565	0.854147	0.896984	22
268	-4.19489	0.875565	0.854147	0.896984	22
269	-4.20411	0.875565	0.854147	0.896984	22
270	-4.21333	0.876015	0.854179	0.897851	22
271	-4.22255	0.875589	0.853428	0.89775	22
272	-4.23177	0.875589	0.853428	0.89775	22
273	-4.24099	0.875156	0.853029	0.897283	22
274	-4.25021	0.875594	0.853404	0.897784	22
275	-4.25943	0.875594	0.853404	0.897784	22
276	-4.26865	0.875082	0.853038	0.897127	22
277	-4.27787	0.875515	0.853436	0.897594	22
278	-4.28709	0.875508	0.853789	0.897227	22
279	-4.29631	0.876384	0.854734	0.898034	22
280	-4.30553	0.875951	0.854325	0.897577	23
281	-4.31475	0.875525	0.853572	0.897479	23
282	-4.32397	0.876888	0.854963	0.898813	23
283	-4.33319	0.876888	0.854963	0.898813	23
284	-4.34241	0.877326	0.855331	0.89932	23
285	-4.35163	0.877752	0.855833	0.899671	23
286	-4.36084	0.877752	0.855833	0.899671	23
287	-4.37006	0.877752	0.855833	0.899671	23
288	-4.37928	0.877752	0.855833	0.899671	23
289	-4.3885	0.877311	0.855737	0.898886	23
290	-4.39772	0.877311	0.855737	0.898886	23
291	-4.40694	0.876042	0.85413	0.897953	23
292	-4.41616	0.876042	0.85413	0.897953	23
293	-4.42538	0.876057	0.853881	0.898233	23
294	-4.4346	0.876057	0.853881	0.898233	23
295	-4.44382	0.876085	0.853639	0.898531	23
296	-4.45304	0.875996	0.853707	0.898285	23
297	-4.46226	0.875996	0.853707	0.898285	23
298	-4.47148	0.875996	0.853707	0.898285	23
299	-4.4807	0.87645	0.854211	0.898689	23
300	-4.48992	0.87645	0.854211	0.898689	23
301	-4.49914	0.876872	0.854641	0.899103	23
302	-4.50836	0.876872	0.854641	0.899103	23
303	-4.51758	0.876827	0.854676	0.898978	23
304	-4.5268	0.877253	0.855439	0.899067	23
305	-4.53602	0.877253	0.855439	0.899067	23
306	-4.54524	0.877327	0.855351	0.899302	23
307	-4.55446	0.876901	0.854851	0.898951	23
308	-4.56368	0.877809	0.856027	0.899591	23
309	-4.57289	0.877387	0.855595	0.899179	23
310	-4.58211	0.877387	0.855595	0.899179	23
311	-4.59133	0.877387	0.855595	0.899179	23
312	-4.60055	0.877809	0.856027	0.899591	23
313	-4.60977	0.877376	0.855586	0.899166	23
314	-4.61899	0.876943	0.855137	0.89875	23
315	-4.62821	0.876943	0.855137	0.89875	23
316	-4.63743	0.876943	0.855137	0.89875	23
317	-4.64665	0.876943	0.855137	0.89875	23
318	-4.65587	0.87651	0.854679	0.898342	23
319	-4.66509	0.87651	0.854679	0.898342	23
320	-4.67431	0.87651	0.854679	0.898342	23
321	-4.68353	0.876964	0.855174	0.898754	23
322	-4.69275	0.876964	0.855174	0.898754	23
323	-4.70197	0.876964	0.855174	0.898754	23
324	-4.71119	0.877397	0.855633	0.899161	23
325	-4.72041	0.877397	0.855633	0.899161	23
326	-4.72963	0.877397	0.855633	0.899161	23
327	-4.73885	0.877425	0.855609	0.899242	23
328	-4.74807	0.877851	0.856359	0.899343	23
329	-4.75729	0.877851	0.856359	0.899343	23
330	-4.76651	0.877851	0.856359	0.899343	23
331	-4.77573	0.877851	0.856359	0.899343	23
332	-4.78494	0.878277	0.857106	0.899448	24
333	-4.79416	0.878277	0.857106	0.899448	24
334	-4.80338	0.877844	0.856644	0.899043	24
335	-4.8126	0.877844	0.856644	0.899043	24
336	-4.82182	0.877844	0.856644	0.899043	24
337	-4.83104	0.878281	0.857104	0.899459	24
338	-4.84026	0.878281	0.857104	0.899459	24
339	-4.84948	0.878281	0.857104	0.899459	24
340	-4.8587	0.878281	0.857104	0.899459	24
341	-4.86792	0.878281	0.857104	0.899459	24
342	-4.87714	0.878281	0.857104	0.899459	24
343	-4.88636	0.878298	0.857122	0.899473	24
344	-4.89558	0.878298	0.857122	0.899473	24
345	-4.9048	0.878298	0.857122	0.899473	24
346	-4.91402	0.878298	0.857122	0.899473	24
347	-4.92324	0.878298	0.857122	0.899473	24
348	-4.93246	0.877875	0.856688	0.899063	24
349	-4.94168	0.877422	0.856211	0.898632	24
350	-4.9509	0.877422	0.856211	0.898632	24
351	-4.96012	0.877859	0.856671	0.899048	24
352	-4.96934	0.877859	0.856671	0.899048	24
353	-4.97856	0.877859	0.856671	0.899048	24
354	-4.98777	0.877859	0.856671	0.899048	24
355	-4.99699	0.877859	0.856671	0.899048	24
356	-5.00621	0.878297	0.857028	0.899565	24
357	-5.01543	0.878297	0.857028	0.899565	24
358	-5.02465	0.877815	0.856607	0.899022	24
359	-5.03387	0.877392	0.856166	0.898619	24
360	-5.04309	0.876967	0.855644	0.898289	24
361	-5.05231	0.8774	0.856104	0.898696	24
362	-5.06153	0.876962	0.855748	0.898176	24
363	-5.07075	0.876962	0.855748	0.898176	24
364	-5.07997	0.876962	0.855748	0.898176	24
365	-5.08919	0.876962	0.855748	0.898176	24
366	-5.09841	0.876962	0.855748	0.898176	24
367	-5.10763	0.876962	0.855748	0.898176	24
368	-5.11685	0.876529	0.855289	0.897769	24
369	-5.12607	0.876096	0.854822	0.89737	24
370	-5.13529	0.876096	0.854822	0.89737	24
371	-5.14451	0.876096	0.854822	0.89737	24
372	-5.15373	0.875236	0.854013	0.89646	24
373	-5.16295	0.875236	0.854013	0.89646	24
374	-5.17217	0.875236	0.854013	0.89646	24
375	-5.18139	0.876096	0.854822	0.89737	24
376	-5.19061	0.876096	0.854822	0.89737	24
377	-5.19982	0.876096	0.854822	0.89737	24
378	-5.20904	0.875658	0.854459	0.896858	24
379	-5.21826	0.875221	0.854087	0.896355	25
380	-5.22748	0.875221	0.854087	0.896355	25
381	-5.2367	0.875658	0.854531	0.896786	26
382	-5.24592	0.876522	0.855424	0.89762	26
383	-5.25514	0.87563	0.854566	0.896694	26
384	-5.26436	0.876912	0.85587	0.897954	26
385	-5.27358	0.876474	0.855486	0.897463	26
386	-5.2828	0.876474	0.855486	0.897463	26
387	-5.29202	0.876474	0.855486	0.897463	26
388	-5.30124	0.876474	0.855486	0.897463	26
389	-5.31046	0.876912	0.85587	0.897954	26
390	-5.31968	0.876912	0.85587	0.897954	26
391	-5.3289	0.876912	0.85587	0.897954	26
392	-5.33812	0.87649	0.85544	0.89754	26
393	-5.34734	0.87649	0.85544	0.89754	26
394	-5.35656	0.876972	0.855857	0.898088	26
395	-5.36578	0.876972	0.855857	0.898088	26
396	-5.375	0.877398	0.856598	0.898198	26
397	-5.38422	0.877398	0.856598	0.898198	26
398	-5.39344	0.876916	0.856181	0.897651	26
399	-5.40266	0.877341	0.856695	0.897987	26
400	-5.41187	0.877341	0.856695	0.897987	26
401	-5.42109	0.876919	0.856254	0.897584	26
402	-5.43031	0.876919	0.856254	0.897584	26
403	-5.43953	0.876482	0.855902	0.897061	26
404	-5.44875	0.876482	0.855902	0.897061	26
405	-5.45797	0.876482	0.855902	0.897061	26
406	-5.46719	0.876482	0.855902	0.897061	26
407	-5.47641	0.876482	0.855902	0.897061	26
408	-5.48563	0.876056	0.85516	0.896952	26
409	-5.49485	0.876056	0.85516	0.896952	26
410	-5.50407	0.876489	0.855628	0.89735	26
411	-5.51329	0.876489	0.855628	0.89735	26
412	-5.52251	0.876489	0.855628	0.89735	26
413	-5.53173	0.876489	0.855628	0.89735	26
414	-5.54095	0.876489	0.855628	0.89735	26
415	-5.55017	0.876489	0.855628	0.89735	26
416	-5.55939	0.876914	0.856371	0.897458	26
417	-5.56861	0.876914	0.856371	0.897458	26
418	-5.57783	0.876432	0.855944	0.89692	26
419	-5.58705	0.876432	0.855944	0.89692	26
420	-5.59627	0.876432	0.855944	0.89692	26
421	-5.60549	0.876432	0.855944	0.89692	26
422	-5.61471	0.876453	0.855961	0.896945	26
423	-5.62392	0.876453	0.855961	0.896945	26
424	-5.63314	0.876015	0.855536	0.896495	26
425	-5.64236	0.876015	0.855536	0.896495	26
426	-5.65158	0.876448	0.856005	0.896892	26
427	-5.6608	0.876448	0.856005	0.896892	26
428	-5.67002	0.876448	0.856005	0.896892	26
429	-5.67924	0.876931	0.856432	0.897429	26
430	-5.68846	0.877368	0.856859	0.897878	26
431	-5.69768	0.876489	0.855628	0.89735	26
432	-5.7069	0.876914	0.856371	0.897458	26
433	-5.71612	0.876914	0.856371	0.897458	26
434	-5.72534	0.876918	0.85666	0.897176	26
435	-5.73456	0.876918	0.85666	0.897176	26
436	-5.74378	0.876918	0.85666	0.897176	26
437	-5.753	0.876918	0.85666	0.897176	26
438	-5.76222	0.876918	0.85666	0.897176	26
439	-5.77144	0.876918	0.85666	0.897176	26
440	-5.78066	0.876918	0.85666	0.897176	26
441	-5.78988	0.876918	0.85666	0.897176	26
442	-5.7991	0.876918	0.85666	0.897176	26
443	-5.80832	0.876918	0.85666	0.897176	26
444	-5.81754	0.877778	0.857507	0.898049	26
445	-5.82675	0.877778	0.857507	0.898049	26
446	-5.83597	0.878289	0.857854	0.898725	27
447	-5.84519	0.878289	0.857854	0.898725	27
448	-5.85441	0.878801	0.858191	0.899412	27
449	-5.86363	0.878801	0.858191	0.899412	27
450	-5.87285	0.878801	0.858191	0.899412	27
451	-5.88207	0.878801	0.858191	0.899412	27
452	-5.89129	0.878801	0.858191	0.899412	27
453	-5.90051	0.878801	0.858191	0.899412	27
454	-5.90973	0.878801	0.858191	0.899412	27
455	-5.91895	0.878801	0.858191	0.899412	27
456	-5.92817	0.879227	0.8587	0.899753	27
457	-5.93739	0.878363	0.857792	0.898935	27
458	-5.94661	0.878363	0.857792	0.898935	28
459	-5.95583	0.878363	0.857792	0.898935	28
460	-5.96505	0.878363	0.857792	0.898935	28
461	-5.97427	0.878363	0.857792	0.898935	28
462	-5.98349	0.877852	0.857457	0.898246	28
463	-5.99271	0.877369	0.857028	0.897711	28
464	-6.00193	0.876947	0.856576	0.897318	28
465	-6.01115	0.876947	0.856576	0.897318	28
466	-6.02037	0.876947	0.856576	0.897318	28
467	-6.02959	0.876465	0.856137	0.896793	28
468	-6.0388	0.875617	0.855165	0.896069	28
469	-6.04802	0.875617	0.855165	0.896069	28
470	-6.05724	0.876043	0.855894	0.896192	28
471	-6.06646	0.876101	0.855724	0.896477	28
472	-6.07568	0.87563	0.854711	0.89655	28
473	-6.0849	0.876084	0.855206	0.896962	28
474	-6.09412	0.876084	0.855206	0.896962	28
475	-6.10334	0.876566	0.855658	0.897475	28
476	-6.11256	0.876566	0.855658	0.897475	28
477	-6.12178	0.876566	0.855658	0.897475	28
478	-6.131	0.876129	0.855253	0.897004	28
479	-6.14022	0.876129	0.855253	0.897004	28
480	-6.14944	0.876129	0.855253	0.897004	28
481	-6.15866	0.876129	0.855253	0.897004	28
482	-6.16788	0.876129	0.855253	0.897004	28
483	-6.1771	0.875617	0.854922	0.896312	28
484	-6.18632	0.875105	0.85458	0.89563	28
485	-6.19554	0.875105	0.85458	0.89563	28
486	-6.20476	0.875105	0.85458	0.89563	28
487	-6.21398	0.873808	0.853286	0.89433	28
488	-6.2232	0.873808	0.853286	0.89433	28
489	-6.23242	0.873386	0.852815	0.893957	28
490	-6.24164	0.873812	0.853537	0.894086	28
491	-6.25085	0.873812	0.853537	0.894086	28
492	-6.26007	0.873329	0.853093	0.893565	29
493	-6.26929	0.873329	0.853093	0.893565	29
494	-6.27851	0.873329	0.853093	0.893565	29
495	-6.28773	0.873329	0.853093	0.893565	29
496	-6.29695	0.873329	0.853093	0.893565	29
497	-6.30617	0.873329	0.853093	0.893565	29
498	-6.31539	0.873329	0.853093	0.893565	29
499	-6.32461	0.873329	0.853093	0.893565	29
500	-6.33383	0.873329	0.853093	0.893565	29
501	-6.34305	0.873329	0.853093	0.893565	29
502	-6.35227	0.873329	0.853093	0.893565	29
503	-6.36149	0.873329	0.853093	0.893565	29
504	-6.37071	0.872847	0.852637	0.893056	29
505	-6.37993	0.872847	0.852637	0.893056	29
506	-6.38915	0.872847	0.852637	0.893056	29
507	-6.39837	0.872847	0.852637	0.893056	29
508	-6.40759	0.872847	0.852637	0.893056	29
509	-6.41681	0.872847	0.852637	0.893056	29
510	-6.42603	0.872847	0.852637	0.893056	29
511	-6.43525	0.872847	0.852637	0.893056	29
512	-6.44447	0.872847	0.852637	0.893056	29
513	-6.45368	0.872847	0.852637	0.893056	29
514	-6.4629	0.872847	0.852637	0.893056	29
515	-6.47212	0.872847	0.852637	0.893056	29
516	-6.48134	0.872409	0.852211	0.892607	29
517	-6.49056	0.872409	0.852211	0.892607	29
518	-6.49978	0.872409	0.852211	0.892607	29
519	-6.509	0.871959	0.851833	0.892086	29
520	-6.51822	0.872471	0.852163	0.892779	29
521	-6.52744	0.872471	0.852163	0.892779	29
522	-6.53666	0.872471	0.852163	0.892779	29
523	-6.54588	0.872471	0.852163	0.892779	29
524	-6.5551	0.872471	0.852163	0.892779	29
525	-6.56432	0.872471	0.852163	0.892779	29
526	-6.57354	0.872471	0.852163	0.892779	29
527	-6.58276	0.872471	0.852163	0.892779	29
528	-6.59198	0.872049	0.851684	0.892413	29
529	-6.6012	0.872576	0.851963	0.893189	29
530	-6.61042	0.872143	0.851503	0.892783	29
531	-6.61964	0.872143	0.851503	0.892783	29
532	-6.62886	0.872143	0.851503	0.892783	29
533	-6.63808	0.872143	0.851503	0.892783	29
534	-6.6473	0.872143	0.851503	0.892783	29
535	-6.65652	0.872143	0.851503	0.892783	29
536	-6.66573	0.872143	0.851503	0.892783	29
537	-6.67495	0.871705	0.851057	0.892354	29
538	-6.68417	0.871283	0.850563	0.892004	29
539	-6.69339	0.871766	0.851015	0.892517	29
540	-6.70261	0.871766	0.851015	0.892517	29
541	-6.71183	0.870911	0.850045	0.891776	29
542	-6.72105	0.870911	0.850045	0.891776	29
543	-6.73027	0.870399	0.849729	0.89107	29
544	-6.73949	0.870354	0.849419	0.891289	29
545	-6.74871	0.869921	0.848946	0.890897	29
546	-6.75793	0.869921	0.848946	0.890897	30
547	-6.76715	0.869921	0.848946	0.890897	30
548	-6.77637	0.869921	0.848946	0.890897	30
549	-6.78559	0.869921	0.848946	0.890897	30
550	-6.79481	0.869488	0.848464	0.890513	30
551	-6.80403	0.869488	0.848464	0.890513	30
552	-6.81325	0.869488	0.848464	0.890513	30
553	-6.82247	0.869488	0.848464	0.890513	30
554	-6.83169	0.869488	0.848464	0.890513	30
555	-6.84091	0.869488	0.848464	0.890513	30
556	-6.85013	0.869488	0.848464	0.890513	30
557	-6.85935	0.869488	0.848464	0.890513	30
558	-6.86857	0.869488	0.848464	0.890513	30
559	-6.87778	0.869971	0.848912	0.89103	30
560	-6.887	0.869971	0.848912	0.89103	30
561	-6.89622	0.869971	0.848912	0.89103	30
562	-6.90544	0.869971	0.848912	0.89103	30
563	-6.91466	0.869971	0.848912	0.89103	30
564	-6.92388	0.869971	0.848912	0.89103	30
565	-6.9331	0.870453	0.849349	0.891558	30
566	-6.94232	0.870028	0.848852	0.891204	30
567	-6.95154	0.870028	0.848852	0.891204	30
568	-6.96076	0.870028	0.848852	0.891204	30
569	-6.96998	0.870028	0.848852	0.891204	30
570	-6.9792	0.870028	0.848852	0.891204	30
571	-6.98842	0.870028	0.848852	0.891204	30
572	-6.99764	0.870028	0.848852	0.891204	30
573	-7.00686	0.87051	0.849277	0.891743	30
574	-7.01608	0.87051	0.849277	0.891743	30
575	-7.0253	0.87051	0.849277	0.891743	30
576	-7.03452	0.87051	0.849277	0.891743	30
577	-7.04374	0.87051	0.849277	0.891743	30
578	-7.05296	0.87051	0.849277	0.891743	30
579	-7.06218	0.87051	0.849277	0.891743	30
580	-7.0714	0.869655	0.848278	0.891032	30
581	-7.08062	0.869655	0.848278	0.891032	30
582	-7.08983	0.869655	0.848278	0.891032	30
583	-7.09905	0.869655	0.848278	0.891032	30
584	-7.10827	0.869655	0.848278	0.891032	30
585	-7.11749	0.869655	0.848278	0.891032	30
586	-7.12671	0.869233	0.847763	0.890703	30
587	-7.13593	0.869233	0.847763	0.890703	30

## Sheet: Fig. 2c
Fold change (FC) of 27 selected metabolites in LA group compared with BN group in the discovery set. +, upregulated. -, downregulated.
Name	FC (LA vs BN)	Class
Serotonin	0.82645	down (-)
Cyclohexaneacetic acid	0.80141	down (-)
Docosahexaenoic acid (C22:6)	0.78093	down (-)
Ethyl 3-oxohexanoate	0.77748	down (-)
Kynurenine	0.77644	down (-)
Homo-L-arginine	0.75925	down (-)
Octanoylcarnitine (C8)	0.74872	down (-)
Decadienoylcarnitine (C10:2)	0.7327	down (-)
Decanoylcarnitine (C10)	0.73517	down (-)
Choline Sulfate	0.7238	down (-)
Eleostearic acid (C18:3)	0.70759	down (-)
Trimethylamine N-oxide	0.68858	down (-)
Octenoylcarnitine (C8:1)	0.68992	down (-)
1-Methylnicotinamide	0.66828	down (-)
Ecgonine	0.6662	down (-)
3-hydroxydecanoylcarnitine (C10-OH)	0.6626	down (-)
3-Chlorotyrosine	0.59944	down (-)
Arabinosylhypoxanthine	0.41443	down (-)
17-Hydroxypregnenolone sulfate	1.2218	up (+)
Alanine	1.2401	up (+)
Xanthine	1.2782	up (+)
Hypoxanthine	1.2848	up (+)
Lactic acid	1.2997	up (+)
Dihydrothymine	1.3034	up (+)
2-Ketobutyric acid	1.3469	up (+)
Pyruvic acid	1.3855	up (+)
Pregnenolone sulfate	1.4675	up (+)

## Sheet: Fig. 2d
The receiver operating characteristic (ROC) curve of the discriminant model based on the combination of 27 metabolites in the discovery set.
Discovery
Specificity	Sensitivity
0	1
0.00588235	1
0.0117647	1
0.0176471	1
0.0235294	1
0.0294118	1
0.0352941	1
0.0411765	1
0.0470588	1
0.0529412	1
0.0588235	1
0.0647059	1
0.0705882	1
0.0764706	1
0.0823529	1
0.0882353	1
0.0941176	1
0.1	1
0.105882	1
0.111765	1
0.117647	1
0.123529	1
0.129412	1
0.135294	1
0.141176	1
0.147059	1
0.152941	1
0.158824	1
0.164706	1
0.170588	1
0.176471	1
0.182353	1
0.188235	1
0.194118	1
0.2	1
0.205882	1
0.211765	1
0.217647	1
0.223529	1
0.229412	1
0.235294	1
0.241176	1
0.247059	1
0.252941	1
0.258824	1
0.264706	1
0.270588	1
0.276471	1
0.282353	1
0.288235	1
0.294118	1
0.3	1
0.305882	1
0.311765	1
0.317647	1
0.323529	1
0.329412	1
0.335294	1
0.341176	1
0.347059	1
0.352941	1
0.358824	1
0.364706	1
0.370588	1
0.376471	1
0.382353	1
0.388235	1
0.394118	1
0.4	1
0.405882	1
0.411765	1
0.417647	1
0.423529	1
0.423529	0.992647
0.429412	0.992647
0.435294	0.992647
0.441176	0.992647
0.441176	0.985294
0.447059	0.985294
0.452941	0.985294
0.458824	0.985294
0.464706	0.985294
0.470588	0.985294
0.476471	0.985294
0.482353	0.985294
0.488235	0.985294
0.494118	0.985294
0.5	0.985294
0.505882	0.985294
0.511765	0.985294
0.517647	0.985294
0.523529	0.985294
0.529412	0.985294
0.535294	0.985294
0.541176	0.985294
0.541176	0.977941
0.547059	0.977941
0.552941	0.977941
0.558824	0.977941
0.558824	0.970588
0.564706	0.970588
0.570588	0.970588
0.576471	0.970588
0.582353	0.970588
0.588235	0.970588
0.594118	0.970588
0.6	0.970588
0.605882	0.970588
0.611765	0.970588
0.611765	0.963235
0.611765	0.955882
0.617647	0.955882
0.623529	0.955882
0.629412	0.955882
0.635294	0.955882
0.641176	0.955882
0.647059	0.955882
0.652941	0.955882
0.658824	0.955882
0.664706	0.955882
0.670588	0.955882
0.676471	0.955882
0.682353	0.955882
0.688235	0.955882
0.688235	0.948529
0.694118	0.948529
0.694118	0.941176
0.694118	0.933824
0.694118	0.926471
0.7	0.926471
0.705882	0.926471
0.705882	0.919118
0.705882	0.911765
0.711765	0.911765
0.717647	0.911765
0.723529	0.911765
0.729412	0.911765
0.735294	0.911765
0.741176	0.911765
0.747059	0.911765
0.752941	0.911765
0.758824	0.911765
0.764706	0.911765
0.770588	0.911765
0.776471	0.911765
0.782353	0.911765
0.782353	0.904412
0.788235	0.904412
0.794118	0.904412
0.8	0.904412
0.805882	0.904412
0.805882	0.897059
0.805882	0.889706
0.811765	0.889706
0.811765	0.882353
0.817647	0.882353
0.817647	0.875
0.823529	0.875
0.829412	0.875
0.829412	0.867647
0.835294	0.867647
0.841176	0.867647
0.847059	0.867647
0.852941	0.867647
0.858824	0.867647
0.858824	0.860294
0.858824	0.852941
0.864706	0.852941
0.870588	0.852941
0.870588	0.845588
0.870588	0.838235
0.870588	0.830882
0.870588	0.823529
0.870588	0.816176
0.876471	0.816176
0.876471	0.808824
0.876471	0.801471
0.876471	0.794118
0.876471	0.786765
0.882353	0.786765
0.882353	0.779412
0.888235	0.779412
0.894118	0.779412
0.9	0.779412
0.905882	0.779412
0.905882	0.772059
0.905882	0.764706
0.905882	0.757353
0.911765	0.757353
0.911765	0.75
0.911765	0.742647
0.917647	0.742647
0.923529	0.742647
0.929412	0.742647
0.929412	0.735294
0.929412	0.727941
0.929412	0.720588
0.929412	0.713235
0.929412	0.705882
0.935294	0.705882
0.935294	0.698529
0.935294	0.691176
0.935294	0.683824
0.935294	0.676471
0.935294	0.669118
0.941176	0.669118
0.947059	0.669118
0.947059	0.661765
0.952941	0.661765
0.952941	0.654412
0.958824	0.654412
0.964706	0.654412
0.964706	0.647059
0.964706	0.639706
0.964706	0.632353
0.964706	0.625
0.964706	0.617647
0.970588	0.617647
0.976471	0.617647
0.976471	0.610294
0.976471	0.602941
0.976471	0.595588
0.976471	0.588235
0.976471	0.580882
0.976471	0.573529
0.976471	0.566176
0.982353	0.566176
0.982353	0.558824
0.982353	0.551471
0.982353	0.544118
0.982353	0.536765
0.988235	0.536765
0.988235	0.529412
0.988235	0.522059
0.988235	0.514706
0.988235	0.507353
0.994118	0.507353
0.994118	0.5
0.994118	0.492647
0.994118	0.485294
0.994118	0.477941
0.994118	0.470588
0.994118	0.463235
1	0.463235
1	0.455882
1	0.448529
1	0.441176
1	0.433824
1	0.426471
1	0.419118
1	0.411765
1	0.404412
1	0.397059
1	0.389706
1	0.382353
1	0.375
1	0.367647
1	0.360294
1	0.352941
1	0.345588
1	0.338235
1	0.330882
1	0.323529
1	0.316176
1	0.308824
1	0.301471
1	0.294118
1	0.286765
1	0.279412
1	0.272059
1	0.264706
1	0.257353
1	0.25
1	0.242647
1	0.235294
1	0.227941
1	0.220588
1	0.213235
1	0.205882
1	0.198529
1	0.191176
1	0.183824
1	0.176471
1	0.169118
1	0.161765
1	0.154412
1	0.147059
1	0.139706
1	0.132353
1	0.125
1	0.117647
1	0.110294
1	0.102941
1	0.0955882
1	0.0882353
1	0.0808824
1	0.0735294
1	0.0661765
1	0.0588235
1	0.0514706
1	0.0441176
1	0.0367647
1	0.0294118
1	0.0220588
1	0.0147059
1	0.00735294
1	0

## Sheet: Fig. 2e
The receiver operating characteristic (ROC) curve of the discriminant model based on the combination of 27 metabolites in the internal validation set.
Internal validation
Specificity	Sensitivity
0	1
0.0135135	1
0.027027	1
0.0405405	1
0.0540541	1
0.0675676	1
0.0810811	1
0.0945946	1
0.108108	1
0.121622	1
0.135135	1
0.148649	1
0.162162	1
0.175676	1
0.189189	1
0.202703	1
0.216216	1
0.22973	1
0.243243	1
0.256757	1
0.27027	1
0.283784	1
0.297297	1
0.310811	1
0.324324	1
0.337838	1
0.351351	1
0.364865	1
0.378378	1
0.391892	1
0.405405	1
0.418919	1
0.432432	1
0.445946	1
0.459459	1
0.472973	1
0.486486	1
0.5	1
0.513514	1
0.527027	1
0.540541	1
0.554054	1
0.567568	1
0.567568	0.966667
0.581081	0.966667
0.594595	0.966667
0.608108	0.966667
0.621622	0.966667
0.635135	0.966667
0.648649	0.966667
0.662162	0.966667
0.675676	0.966667
0.689189	0.966667
0.689189	0.933333
0.702703	0.933333
0.716216	0.933333
0.72973	0.933333
0.72973	0.9
0.743243	0.9
0.743243	0.866667
0.756757	0.866667
0.77027	0.866667
0.783784	0.866667
0.797297	0.866667
0.810811	0.866667
0.810811	0.833333
0.810811	0.8
0.824324	0.8
0.837838	0.8
0.851351	0.8
0.851351	0.766667
0.864865	0.766667
0.864865	0.733333
0.864865	0.7
0.864865	0.666667
0.864865	0.633333
0.878378	0.633333
0.891892	0.633333
0.891892	0.6
0.905405	0.6
0.918919	0.6
0.932432	0.6
0.945946	0.6
0.945946	0.566667
0.959459	0.566667
0.972973	0.566667
0.972973	0.533333
0.986486	0.533333
0.986486	0.5
1	0.5
1	0.466667
1	0.433333
1	0.4
1	0.366667
1	0.333333
1	0.3
1	0.266667
1	0.233333
1	0.2
1	0.166667
1	0.133333
1	0.1
1	0.0666667
1	0.0333333
1	0

## Sheet: Fig. 2f
The receiver operating characteristic (ROC) curve of the discriminant model based on the combination of 27 metabolites in the external validation set.
External validation
Specificity	Sensitivity
0	1
0.0208333	1
0.0416667	1
0.0625	1
0.0833333	1
0.104167	1
0.125	1
0.145833	1
0.166667	1
0.1875	1
0.208333	1
0.229167	1
0.25	1
0.25	0.984127
0.270833	0.984127
0.291667	0.984127
0.3125	0.984127
0.333333	0.984127
0.354167	0.984127
0.375	0.984127
0.395833	0.984127
0.416667	0.984127
0.4375	0.984127
0.458333	0.984127
0.458333	0.968254
0.479167	0.968254
0.5	0.968254
0.520833	0.968254
0.541667	0.968254
0.5625	0.968254
0.583333	0.968254
0.583333	0.952381
0.604167	0.952381
0.604167	0.936508
0.625	0.936508
0.645833	0.936508
0.666667	0.936508
0.6875	0.936508
0.708333	0.936508
0.729167	0.936508
0.729167	0.920635
0.75	0.920635
0.770833	0.920635
0.770833	0.904762
0.791667	0.904762
0.8125	0.904762
0.8125	0.888889
0.833333	0.888889
0.833333	0.873016
0.854167	0.873016
0.854167	0.857143
0.854167	0.84127
0.875	0.84127
0.895833	0.84127
0.895833	0.825397
0.916667	0.825397
0.9375	0.825397
0.958333	0.825397
0.958333	0.809524
0.979167	0.809524
0.979167	0.793651
0.979167	0.777778
1	0.777778
1	0.761905
1	0.746032
1	0.730159
1	0.714286
1	0.698413
1	0.68254
1	0.666667
1	0.650794
1	0.634921
1	0.619048
1	0.603175
1	0.587302
1	0.571429
1	0.555556
1	0.539683
1	0.52381
1	0.507937
1	0.492063
1	0.47619
1	0.460317
1	0.444444
1	0.428571
1	0.412698
1	0.396825
1	0.380952
1	0.365079
1	0.349206
1	0.333333
1	0.31746
1	0.301587
1	0.285714
1	0.269841
1	0.253968
1	0.238095
1	0.222222
1	0.206349
1	0.190476
1	0.174603
1	0.15873
1	0.142857
1	0.126984
1	0.111111
1	0.0952381
1	0.0793651
1	0.0634921
1	0.047619
1	0.031746
1	0.015873
1	0

[truncated: 28 more sheets: Fig. 3a, Fig. 3b, Fig. 3c, Fig. 3d, Fig. 3e, Fig. 3f, Fig. 5a, Fig. 5b, Fig. 5c, Fig. 5d, Fig. 5e, Fig. 5f, Fig.5g, Fig.5h, Fig.5i, Supp.Fig. 2, Supp.Fig. 3, Supp.Fig. 4, Supp.Fig. 5a, Supp.Fig. 5b …]
